# Supplementary material for: The endosteal niche regulates breast cancer cell dormancy in bone: identification of new molecular determinants
Source: Bone Res. 2026 May 14;14:51. doi: 10.1038/s41413-026-00535-3 (PMC13176332; doi:10.1038/s41413-026-00535-3)
Supplement: Supplementary file 2 — Supplemental Data file 1 [file 41413_2026_535_MOESM2_ESM.xlsx]

## Sheet: Low_vs_High.genes.deseq.res
	GeneName	baseMean	log2FoldChange	lfcSE	stat	pvalue	padj	status	control	comparison
NEAT1	NEAT1	511.046	1.6398	0.304171	5.39106	7.00444e-08	0.00119804	OK	248.308	773.783
XAGE1A	XAGE1A	594.041	1.16031	0.254791	4.55399	5.26373e-06	0.0450154	OK	367.252	820.831
STK19	STK19	59.6471	1.54789	0.352457	4.39172	1.12457e-05	0.0641155	OK	30.4019	88.8922
SERPINB2	SERPINB2	2221.53	0.831199	0.205161	4.05145	5.09021e-05	0.217657	OK	1598.71	2844.36
RASA4	RASA4	48.4866	1.57194	0.39966	3.93319	8.38251e-05	0.240086	OK	24.4078	72.5654
ECM1	ECM1	158.672	1.42052	0.367777	3.86245	0.000112256	0.240086	OK	86.3092	231.034
NCOR2	NCOR2	3966.32	-0.544015	0.141217	-3.85233	0.000117001	0.240086	OK	4705.4	3227.24
TPM2	TPM2	203.68	0.934024	0.243808	3.83097	0.000127637	0.240086	OK	139.958	267.403
IL32	IL32	29.5771	2.20323	0.578131	3.81095	0.000138432	0.240086	OK	10.5537	48.6005
HCFC1	HCFC1	2009.03	-0.639109	0.169002	-3.78166	0.000155784	0.240086	OK	2446.89	1571.17
MIR3142HG	MIR3142HG	68.9949	1.38758	0.368263	3.7679	0.000164625	0.240086	OK	38.1568	99.8329
SAA1	SAA1	12.3175	3.55248	0.944261	3.76218	0.000168442	0.240086	OK	1.93477	22.7003
NCF2	NCF2	67.898	1.77111	0.489002	3.6219	0.000292452	0.384777	OK	30.7706	105.025
CCNL2	CCNL2	498.505	1.01311	0.283416	3.57462	0.000350737	0.41817	OK	330.327	666.684
ZMAT1	ZMAT1	37.449	1.66008	0.465929	3.56294	0.00036673	0.41817	OK	18.0029	56.8951
KIFC2	KIFC2	196.307	0.924919	0.261754	3.53355	0.000410026	0.41919	OK	135.45	257.163
CLIC3	CLIC3	10.0168	3.89667	1.10409	3.52931	0.000416641	0.41919	OK	1.26045	18.7732
CSPG4	CSPG4	30.1107	2.2047	0.6327	3.48459	0.000492889	0.465326	OK	10.735	49.4863
ADAMTSL4	ADAMTSL4	33.2828	2.18145	0.628328	3.47184	0.000516909	0.465326	OK	12.0239	54.5416
PRR12	PRR12	631.407	-0.584317	0.169732	-3.4426	0.000576161	0.492733	OK	757.553	505.262
DAG1	DAG1	1293.54	-0.510103	0.149734	-3.40673	0.000657464	0.519741	OK	1519.88	1067.21
MMP1	MMP1	4895.62	0.707031	0.207817	3.40218	0.000668516	0.519741	OK	3719.46	6071.79
MIR17HG	MIR17HG	57.3968	1.7388	0.520146	3.34291	0.000829056	0.599783	OK	26.4649	88.3287
SERPINA9	SERPINA9	4.95361	5.80995	1.74097	3.3372	0.000846264	0.599783	OK	0.173504	9.73372
TNC	TNC	2642.45	-0.562734	0.169122	-3.32738	0.000876671	0.599783	OK	3151.37	2133.54
SP2	SP2	390.545	-0.573071	0.17453	-3.28351	0.00102521	0.665794	OK	467.107	313.982
POM121	POM121	759.614	-0.637764	0.195004	-3.27051	0.00107354	0.665794	OK	924.831	594.397
RSRP1	RSRP1	279.604	0.966058	0.296365	3.25969	0.00111536	0.665794	OK	189.338	369.87
ZBED6	ZBED6	94.9091	-1.16823	0.359039	-3.25378	0.0011388	0.665794	OK	131.365	58.4531
AHSA2P	AHSA2P	163.361	1.04267	0.321153	3.24663	0.00116779	0.665794	OK	106.771	219.951
MAPK8IP3	MAPK8IP3	256.28	0.717091	0.223079	3.21451	0.00130666	0.720942	OK	193.868	318.693
MSANTD2	MSANTD2	180.202	0.738721	0.23167	3.18867	0.00142928	0.763951	OK	135.049	225.356
C4BPB	C4BPB	36.0242	2.10027	0.660574	3.17946	0.00147549	0.76475	OK	13.6251	58.4232
EGFR	EGFR	1944.82	-0.509941	0.162763	-3.13302	0.00173017	0.870378	OK	2284.99	1604.64
SMN1	SMN1	404.828	12.1469	3.90687	3.10911	0.00187652	0.894228	OK	0.178495	809.478
PRRC2A	PRRC2A	3918.77	-0.48309	0.155437	-3.10795	0.00188392	0.894228	OK	4568.81	3268.73
ZNF700	ZNF700	135.597	0.911264	0.294261	3.09679	0.00195627	0.894228	OK	94.1418	177.052
LOC100129034	LOC100129034	311.943	-0.671039	0.217465	-3.08574	0.00203048	0.894228	OK	383.21	240.677
PRPF8	PRPF8	5371.46	-0.442222	0.143791	-3.07546	0.00210181	0.894228	OK	6188.32	4554.6
SLC9A3-AS1	SLC9A3-AS1	12.1826	2.5334	0.824835	3.07141	0.00213054	0.894228	OK	3.58873	20.7764
OSCAR	OSCAR	115.967	0.92324	0.301066	3.06657	0.00216532	0.894228	OK	80.0774	151.856
NPIPB5	NPIPB5	165.272	0.798574	0.260983	3.05987	0.00221431	0.894228	OK	120.664	209.88
DDX12P	DDX12P	124.861	0.908511	0.297353	3.05533	0.00224812	0.894228	OK	86.7961	162.925
VPS53	VPS53	455.798	-0.536707	0.176802	-3.03564	0.00240023	0.930792	OK	539.616	371.98
BRD4	BRD4	1617.03	-0.499784	0.164968	-3.02959	0.00244888	0.930792	OK	1894.35	1339.71
MDGA1	MDGA1	49.734	1.1464	0.381156	3.0077	0.0026323	0.94573	OK	30.9521	68.516
COL4A5	COL4A5	176.098	0.810292	0.269726	3.00412	0.00266346	0.94573	OK	127.906	224.291
NECTIN1	NECTIN1	767.704	-0.515591	0.173017	-2.98	0.00288248	0.94573	OK	903.444	631.964
YLPM1	YLPM1	1096.86	-0.460199	0.154703	-2.97472	0.00293253	0.94573	OK	1270.34	923.39
RGS5	RGS5	24.0344	1.49476	0.503856	2.96665	0.00301065	0.94573	OK	12.5895	35.4794
HSF4	HSF4	31.4082	1.38661	0.468281	2.96105	0.0030659	0.94573	OK	17.3784	45.438
ANKRD10	ANKRD10	158.64	0.743358	0.251174	2.95954	0.00308101	0.94573	OK	118.651	198.63
KHSRP	KHSRP	3858.75	-0.42431	0.14396	-2.94742	0.00320441	0.94573	OK	4422.14	3295.36
NAPB	NAPB	78.0122	1.02632	0.348779	2.94261	0.00325459	0.94573	OK	51.3775	104.647
FLNA	FLNA	24479.9	-0.43518	0.148039	-2.93963	0.00328606	0.94573	OK	28144.3	20815.6
HIPK2	HIPK2	885.57	-0.602091	0.204896	-2.93853	0.00329778	0.94573	OK	1067.72	703.415
SH2D1B	SH2D1B	8.70757	3.24458	1.10683	2.93143	0.00337407	0.94573	OK	1.66206	15.7531
LOC100630923	LOC100630923	45.3739	1.73662	0.592452	2.93123	0.00337621	0.94573	OK	20.9457	69.802
SEMA3B	SEMA3B	22.2152	1.6299	0.556239	2.93022	0.00338719	0.94573	OK	10.8501	33.5802
SLC22A15	SLC22A15	87.1148	0.889474	0.304395	2.9221	0.00347675	0.94573	OK	61.0796	113.15
PABPC1L	PABPC1L	282.594	0.948297	0.324574	2.92167	0.00348162	0.94573	OK	192.924	372.265
C7orf55-LUC7L2	C7orf55-LUC7L2	162.89	0.844055	0.289005	2.92055	0.0034941	0.94573	OK	116.555	209.226
PHF11	PHF11	68.537	0.926035	0.31728	2.91867	0.00351528	0.94573	OK	47.2662	89.8079
FAM71F2	FAM71F2	12.5166	2.15681	0.739496	2.9166	0.00353874	0.94573	OK	4.58543	20.4477
TNFAIP3	TNFAIP3	245.418	0.735893	0.253698	2.90067	0.00372368	0.979842	OK	184.149	306.688
DYNC1H1	DYNC1H1	9828.62	-0.518619	0.179375	-2.89125	0.00383709	0.994387	OK	11576.4	8080.81
NANOS1	NANOS1	19.5988	1.97575	0.685346	2.88285	0.00394093	0.999833	OK	7.94545	31.2521
WASF2	WASF2	2185.89	-0.422187	0.146776	-2.87641	0.00402222	0.999833	OK	2503.47	1868.32
CYP24A1	CYP24A1	25.7577	1.72913	0.604952	2.85829	0.00425931	0.999833	OK	11.9379	39.5774
USP32P2	USP32P2	71.7281	1.05739	0.373257	2.83288	0.00461306	0.999833	OK	46.559	96.8972
LIME1	LIME1	65.2809	0.941825	0.3325	2.83256	0.00461769	0.999833	OK	44.6983	85.8635
OGT	OGT	1300.55	0.726761	0.256642	2.8318	0.00462861	0.999833	OK	979.728	1621.37
PCDHB4	PCDHB4	2.9457	5.04215	1.78199	2.8295	0.00466211	0.999833	OK	0.173539	5.71787
FOLR1	FOLR1	6.27736	3.639	1.28794	2.82544	0.0047216	0.999833	OK	0.93288	11.6218
SF3A1	SF3A1	1629.52	-0.442772	0.157289	-2.81502	0.00487736	0.999833	OK	1877.63	1381.41
EBI3	EBI3	17.1126	1.85304	0.658961	2.81206	0.00492248	0.999833	OK	7.41991	26.8052
ICA1L	ICA1L	23.5492	1.66496	0.594256	2.80175	0.0050826	0.999833	OK	11.2918	35.8066
GOLGA8B	GOLGA8B	228.135	0.969623	0.347783	2.78801	0.00530324	0.999833	OK	154.233	302.038
NCOA6	NCOA6	967.037	-0.480563	0.172662	-2.78325	0.0053817	0.999833	OK	1126.62	807.45
PRKAR2A	PRKAR2A	709.296	-0.475405	0.171749	-2.76802	0.00563982	0.999833	OK	825.116	593.477
ZNF83	ZNF83	223.979	0.771246	0.279172	2.76262	0.005734	0.999833	OK	165.497	282.461
PTPN14	PTPN14	1843.28	-0.47046	0.170626	-2.75726	0.00582884	0.999833	OK	2141.2	1545.37
PTK6	PTK6	43.389	1.09789	0.399804	2.74606	0.00603166	0.999833	OK	27.6327	59.1453
FNTB	FNTB	122.826	-0.831674	0.304054	-2.73529	0.00623261	0.999833	OK	157.281	88.3723
CDK5RAP3	CDK5RAP3	495.476	0.509216	0.186662	2.728	0.00637187	0.999833	OK	408.931	582.021
PGGHG	PGGHG	63.0926	0.883486	0.324045	2.72643	0.0064024	0.999833	OK	44.356	81.8292
SAMD9L	SAMD9L	95.866	0.963871	0.353814	2.72423	0.00644524	0.999833	OK	64.9821	126.75
CYP11A1	CYP11A1	11.6136	2.33338	0.860095	2.71293	0.00666913	0.999833	OK	3.84566	19.3815
LTB4R	LTB4R	122.576	1.15126	0.425317	2.70683	0.006793	0.999833	OK	76.1088	169.044
TMEM158	TMEM158	468.916	-0.513252	0.190111	-2.69975	0.00693913	0.999833	OK	551.457	386.374
FAM95C	FAM95C	42.1478	1.19858	0.444516	2.69637	0.00700991	0.999833	OK	25.5818	58.7138
NFIX	NFIX	1028.69	-0.428397	0.158896	-2.69608	0.00701607	0.999833	OK	1180.31	877.073
RAPH1	RAPH1	1239.79	-0.532514	0.198088	-2.68826	0.00718244	0.999833	OK	1466.04	1013.54
SRGAP2C	SRGAP2C	137.115	-10.4985	3.90708	-2.68704	0.00720879	0.999833	OK	274.04	0.189433
PRKCA	PRKCA	2078.57	-0.445818	0.166287	-2.68101	0.00733993	0.999833	OK	2397.2	1759.94
SAA2	SAA2	8.29071	2.64258	0.986935	2.67756	0.00741606	0.999833	OK	2.28884	14.2926
AFAP1-AS1	AFAP1-AS1	109.079	-0.871469	0.326683	-2.66763	0.0076388	0.999833	OK	141.057	77.1004
RRAD	RRAD	20.4295	1.47301	0.552519	2.66599	0.00767618	0.999833	OK	10.8207	30.0383
POM121C	POM121C	826.816	-0.469375	0.176289	-2.66254	0.00775543	0.999833	OK	960.142	693.489
LOC729737	LOC729737	333.97	0.773061	0.290821	2.6582	0.00785593	0.999833	OK	246.573	421.367
GPATCH8	GPATCH8	599.514	-0.4359	0.164543	-2.64916	0.00806932	0.999833	OK	689.401	509.627
DDIT3	DDIT3	97.2734	0.836828	0.316267	2.64596	0.00814606	0.999833	OK	69.8272	124.72
NFIC	NFIC	1133.64	-0.436672	0.165677	-2.63568	0.00839692	0.999833	OK	1303.91	963.375
ANKRD36B	ANKRD36B	80.5662	0.953909	0.362609	2.63068	0.00852131	0.999833	OK	54.8608	106.272
MCM2	MCM2	1135.89	-0.42021	0.159862	-2.62858	0.00857423	0.999833	OK	1300.15	971.623
ZRSR2	ZRSR2	62.2481	0.861298	0.328065	2.62539	0.00865501	0.999833	OK	44.1997	80.2964
NPIPB15	NPIPB15	22.2259	1.47629	0.563356	2.62053	0.00877933	0.999833	OK	11.7525	32.6993
VASN	VASN	13.7173	1.96178	0.749623	2.61702	0.00887009	0.999833	OK	5.60415	21.8305
CCDC150	CCDC150	51.193	1.0545	0.403443	2.61376	0.00895519	0.999833	OK	33.2746	69.1114
DYSF	DYSF	69.705	1.22625	0.469811	2.61009	0.00905174	0.999833	OK	41.7448	97.6653
FYCO1	FYCO1	244.992	-0.566416	0.217406	-2.60533	0.00917846	0.999833	OK	292.477	197.508
SLC7A1	SLC7A1	1386.37	-0.434189	0.166901	-2.60148	0.00928225	0.999833	OK	1593.43	1179.31
ERAP2	ERAP2	66.345	0.920256	0.353955	2.59992	0.00932446	0.999833	OK	45.8746	86.8154
GABRE	GABRE	91.7594	1.12207	0.432025	2.59722	0.00939804	0.999833	OK	57.7724	125.747
IGFN1	IGFN1	53.106	2.57703	0.99283	2.59564	0.00944154	0.999833	OK	15.2448	90.9673
SRP14-AS1	SRP14-AS1	2.84693	4.61359	1.77933	2.59289	0.0095174	0.999833	OK	0.223455	5.4704
FGFRL1	FGFRL1	1064.07	-0.423142	0.163448	-2.58885	0.00962975	0.999833	OK	1219.01	909.137
SIPA1L3	SIPA1L3	1165.44	-0.375449	0.145211	-2.58554	0.00972276	0.999833	OK	1316.24	1014.64
ARHGAP27P1-BPTFP1-KPNA2P3	ARHGAP27P1-BPTFP1-KPNA2P3	58.5324	0.8971	0.347575	2.58102	0.00985081	0.999833	OK	40.8986	76.1662
ASPHD1	ASPHD1	32.0938	1.13863	0.441425	2.57944	0.00989613	0.999833	OK	20.0479	44.1397
TP73	TP73	55.6923	-0.858073	0.332691	-2.57919	0.00990327	0.999833	OK	71.7828	39.6018
TUFT1	TUFT1	159.235	1.00576	0.390402	2.57621	0.0099891	0.999833	OK	105.874	212.595
TRAF1	TRAF1	136.399	0.834248	0.32392	2.57548	0.0100102	0.999833	OK	98.0256	174.773
FAM214A	FAM214A	44.7465	0.983004	0.381832	2.57444	0.0100401	0.999833	OK	30.0657	59.4272
DBH-AS1	DBH-AS1	31.8157	1.71275	0.665341	2.57425	0.0100459	0.999833	OK	14.8746	48.7568
ZMIZ1	ZMIZ1	2026.64	-0.494786	0.192304	-2.57293	0.010084	0.999833	OK	2370.8	1682.48
FAM168B	FAM168B	1122.25	-0.42253	0.164298	-2.57173	0.0101191	0.999833	OK	1285.43	959.077
SELENON	SELENON	1240.93	-0.466274	0.181449	-2.56972	0.0101781	0.999833	OK	1439.74	1042.13
CAPRIN2	CAPRIN2	670.912	0.701888	0.273197	2.56916	0.0101945	0.999833	OK	510.853	830.971
PRRC2C	PRRC2C	2477.77	-0.492091	0.192001	-2.56296	0.0103784	0.999833	OK	2896.3	2059.25
SYNPO	SYNPO	94.0911	1.17759	0.461438	2.55201	0.0107104	0.999833	OK	57.6894	130.493
KMT2D	KMT2D	786.639	-0.694287	0.272122	-2.55138	0.0107297	0.999833	OK	972.351	600.927
ZNF609	ZNF609	528.691	-0.544684	0.213527	-2.55089	0.010745	0.999833	OK	627.325	430.057
ALS2CL	ALS2CL	68.6377	1.23024	0.48245	2.54999	0.0107727	0.999833	OK	41.026	96.2495
SMG1P3	SMG1P3	48.5427	-1.04755	0.411587	-2.54514	0.0109234	0.999833	OK	65.4306	31.6547
MICAL2	MICAL2	3921.07	-0.355505	0.139805	-2.54285	0.0109951	0.999833	OK	4401.75	3440.39
SASH1	SASH1	403.464	-0.505414	0.198934	-2.5406	0.0110661	0.999833	OK	473.422	333.506
PAK2	PAK2	1252.14	-0.420047	0.165839	-2.53286	0.0113136	0.999833	OK	1433.15	1071.14
HIST2H2BF	HIST2H2BF	5.05965	-3.17787	1.25988	-2.52235	0.0116575	0.999833	OK	9.11238	1.00693
MLKL	MLKL	309.297	0.491459	0.195058	2.51956	0.0117503	0.999833	OK	257.119	361.475
HUWE1	HUWE1	2405.7	-0.42009	0.166788	-2.51871	0.0117787	0.999833	OK	2753.5	2057.9
MAP3K7CL	MAP3K7CL	25.8693	1.23051	0.488766	2.51759	0.0118161	0.999833	OK	15.4605	36.2782
HLA-B	HLA-B	1238.16	0.566064	0.225325	2.51222	0.0119976	0.999833	OK	998.322	1477.99
ICAM5	ICAM5	109.048	0.714571	0.284523	2.51147	0.0120229	0.999833	OK	82.5811	135.515
LOC100506178	LOC100506178	18.4082	1.48528	0.593768	2.50145	0.0123687	0.999833	OK	9.68926	27.1271
GOLGA8G	GOLGA8G	2.85552	-4.9156	1.96587	-2.50047	0.0124027	0.999833	OK	5.52788	0.183154
DGKA	DGKA	136.921	0.707161	0.283107	2.49786	0.0124946	0.999833	OK	104.02	169.822
PLEC	PLEC	10505.4	-0.353218	0.141967	-2.48803	0.0128454	0.999833	OK	11785.1	9225.79
MMP3	MMP3	7.66541	2.81498	1.13606	2.47786	0.0132174	0.999833	OK	1.9075	13.4233
CXCR4	CXCR4	33.5677	1.32912	0.537599	2.47233	0.0134236	0.999833	OK	19.1133	48.0222
GCKR	GCKR	26.4597	1.33813	0.541274	2.47219	0.013429	0.999833	OK	14.9988	37.9205
BFSP1	BFSP1	34.1533	1.0176	0.41179	2.47117	0.0134671	0.999833	OK	22.5841	45.7226
ZNF592	ZNF592	482.486	-0.465177	0.188953	-2.46187	0.0138216	0.999833	OK	559.604	405.367
ZSWIM8-AS1	ZSWIM8-AS1	4.36082	3.60336	1.46675	2.45669	0.0140222	0.999833	OK	0.663041	8.05859
EP400	EP400	698.499	-0.443841	0.180806	-2.45479	0.0140968	0.999833	OK	805.106	591.893
TRNP1	TRNP1	138.136	0.930008	0.379005	2.45381	0.0141351	0.999833	OK	95.0928	181.179
PSMA3-AS1	PSMA3-AS1	183.423	0.669987	0.273186	2.4525	0.0141869	0.999833	OK	141.582	225.265
KIAA0754	KIAA0754	219.653	-0.823891	0.336443	-2.44883	0.0143321	0.999833	OK	280.721	158.584
SETD1B	SETD1B	473.534	-0.457923	0.187201	-2.44616	0.0144386	0.999833	OK	548.061	399.007
DIAPH1	DIAPH1	1897.22	-0.364798	0.149225	-2.44461	0.0145008	0.999833	OK	2135.81	1658.62
CIC	CIC	900.106	-0.426217	0.174542	-2.44192	0.0146094	0.999833	OK	1032.11	768.105
LMNB2	LMNB2	2729.92	-0.369139	0.151511	-2.43638	0.0148349	0.999833	OK	3077.27	2382.56
SEMA7A	SEMA7A	1046.78	-0.383201	0.157665	-2.43049	0.0150786	0.999833	OK	1184.98	908.567
UPK3BL1	UPK3BL1	138.23	0.602594	0.247952	2.43029	0.0150869	0.999833	OK	109.774	166.686
ABCC3	ABCC3	57.56	0.96862	0.399121	2.42688	0.0152292	0.999833	OK	38.9318	76.1882
CCDC14	CCDC14	376.806	0.738231	0.304412	2.4251	0.015304	0.999833	OK	282.45	471.163
POLR2J2	POLR2J2	25.0878	-1.72826	0.712658	-2.42509	0.0153044	0.999833	OK	38.5427	11.6328
NBPF9	NBPF9	894.32	0.427906	0.176557	2.42362	0.0153669	0.999833	OK	762.655	1025.98
OGDH	OGDH	1112.79	-0.371133	0.153644	-2.41553	0.0157124	0.999833	OK	1255.14	970.442
LOXL4	LOXL4	117.331	0.826796	0.342492	2.41406	0.0157758	0.999833	OK	84.601	150.06
HOOK2	HOOK2	157.029	0.599236	0.248819	2.40832	0.0160262	0.999833	OK	124.879	189.18
SLC25A27	SLC25A27	16.8108	1.47299	0.61166	2.40818	0.0160323	0.999833	OK	8.90412	24.7175
BAZ2A	BAZ2A	896.574	-0.391844	0.162748	-2.40767	0.0160545	0.999833	OK	1017.59	775.56
ZFHX4	ZFHX4	112.084	-0.688342	0.28627	-2.40452	0.0161939	0.999833	OK	138.327	85.841
HLA-L	HLA-L	17.7152	1.45894	0.607826	2.40027	0.016383	0.999833	OK	9.45044	25.9799
C5orf30	C5orf30	202.508	0.542393	0.225997	2.4	0.0163949	0.999833	OK	164.882	240.133
KIAA0895L	KIAA0895L	139.741	0.606628	0.253455	2.39344	0.0166913	0.999833	OK	110.787	168.695
PLXNA2	PLXNA2	563.807	-0.423743	0.177096	-2.39273	0.0167235	0.999833	OK	646.016	481.597
TCF7L2	TCF7L2	282.272	-0.447354	0.18766	-2.38386	0.0171322	0.999833	OK	325.688	238.855
SERINC2	SERINC2	101.802	2.06769	0.867732	2.38286	0.0171785	0.999833	OK	39.2139	164.39
SFTA1P	SFTA1P	110.377	1.03223	0.433287	2.38233	0.0172033	0.999833	OK	72.4925	148.261
CARM1	CARM1	1068.52	-0.443187	0.186184	-2.38037	0.0172954	0.999833	OK	1231.36	905.679
PILRB	PILRB	50.067	0.952687	0.400476	2.37889	0.017365	0.999833	OK	34.1117	66.0223
UBA7	UBA7	47.125	0.957662	0.402574	2.37885	0.0173668	0.999833	OK	32.0343	62.2157
BATF	BATF	14.1198	1.49601	0.630002	2.37461	0.0175675	0.999833	OK	7.39136	20.8482
MED1	MED1	663.233	-0.475949	0.200713	-2.37129	0.0177263	0.999833	OK	771.653	554.814
MIR503HG	MIR503HG	9.0248	2.53625	1.07087	2.3684	0.0178653	0.999833	OK	2.65405	15.3956
MAGED4B	MAGED4B	89.4057	0.767096	0.324643	2.36289	0.0181331	0.999833	OK	66.1813	112.63
FAM45A	FAM45A	60.8773	0.957937	0.4078	2.34903	0.0188222	0.999833	OK	41.3775	80.3772
EPS8L2	EPS8L2	462.475	0.682489	0.290591	2.34862	0.018843	0.999833	OK	355.08	569.87
ACTN4	ACTN4	12616	-0.332238	0.141752	-2.3438	0.0190885	0.999833	OK	14062.2	11169.7
TMEM132A	TMEM132A	549.576	0.578588	0.246956	2.34288	0.0191357	0.999833	OK	440.827	658.325
MDC1	MDC1	860.415	-0.383775	0.163924	-2.34118	0.0192229	0.999833	OK	974.185	746.644
ABCA7	ABCA7	26.5582	1.16828	0.499344	2.33964	0.0193026	0.999833	OK	16.3564	36.76
SPIN4	SPIN4	195.661	-0.564697	0.241375	-2.3395	0.0193094	0.999833	OK	233.472	157.85
DNAJB4	DNAJB4	108.165	0.704568	0.301419	2.3375	0.019413	0.999833	OK	82.2656	134.065
ATP2A2	ATP2A2	2859.72	-0.331166	0.142027	-2.33172	0.0197155	0.999833	OK	3186.51	2532.93
CPA4	CPA4	108.979	1.93232	0.829704	2.32893	0.0198626	0.999833	OK	45.2503	172.707
ODF2L	ODF2L	296.094	0.522017	0.22442	2.32608	0.0200145	0.999833	OK	243.102	349.085
HES7	HES7	6.26629	2.46338	1.06067	2.32247	0.0202079	0.999833	OK	1.92363	10.6089
ATP6V0A4	ATP6V0A4	3.21619	4.13627	1.78313	2.31967	0.0203585	0.999833	OK	0.346107	6.08627
LOC284454	LOC284454	134.106	0.88571	0.381934	2.31901	0.0203942	0.999833	OK	94.1863	174.026
BAG6	BAG6	3789.43	-0.364909	0.15763	-2.31498	0.0206142	0.999833	OK	4266.14	3312.73
LGALS9	LGALS9	2.48569	4.81269	2.07919	2.31469	0.0206297	0.999833	OK	0.170816	4.80057
TLN1	TLN1	5992.78	-0.330862	0.143041	-2.31306	0.0207194	0.999833	OK	6676.97	5308.6
HERC2P7	HERC2P7	20.0688	1.31713	0.569823	2.31147	0.0208071	0.999833	OK	11.4951	28.6424
IQSEC2	IQSEC2	84.8641	0.848378	0.367404	2.30911	0.0209372	0.999833	OK	60.6069	109.121
PINLYP	PINLYP	33.5245	1.05887	0.45875	2.30816	0.0209903	0.999833	OK	21.7459	45.3032
SPEN	SPEN	757.039	-0.507343	0.220438	-2.30152	0.0213622	0.999833	OK	888.795	625.282
ERCC5	ERCC5	220.564	0.61316	0.266485	2.30092	0.0213961	0.999833	OK	174.386	266.742
NEO1	NEO1	376.775	-0.438496	0.190642	-2.30011	0.0214423	0.999833	OK	433.598	319.953
HOXB5	HOXB5	11.7045	1.77096	0.77232	2.29304	0.021846	0.999833	OK	5.30478	18.1042
CCNK	CCNK	833.341	-0.393266	0.172014	-2.28625	0.0222398	0.999833	OK	946.224	720.459
SRCAP	SRCAP	1161.63	-0.445503	0.195168	-2.28266	0.0224503	0.999833	OK	1339.57	983.685
NHLRC2	NHLRC2	216.791	-0.547468	0.239887	-2.28219	0.0224782	0.999833	OK	257.438	176.144
LINC01410	LINC01410	12.7695	2.01673	0.883913	2.2816	0.0225132	0.999833	OK	5.06058	20.4784
NUF2	NUF2	809.974	0.415705	0.182258	2.28085	0.0225571	0.999833	OK	694.08	925.868
THAP9-AS1	THAP9-AS1	106.894	0.619837	0.271861	2.27998	0.022609	0.999833	OK	84.2778	129.51
MBD6	MBD6	420.751	-0.410685	0.180128	-2.27996	0.0226101	0.999833	OK	480.236	361.265
ZNF224	ZNF224	128.182	0.664716	0.291721	2.2786	0.0226909	0.999833	OK	99.164	157.2
PITPNM3	PITPNM3	45.0246	1.20726	0.530657	2.27503	0.0229039	0.999833	OK	27.2135	62.8357
PTBP1	PTBP1	4019.29	-0.339841	0.149422	-2.27436	0.0229441	0.999833	OK	4490.5	3548.07
ZNF177	ZNF177	15.122	1.78759	0.786652	2.2724	0.0230623	0.999833	OK	6.79276	23.4512
NPDC1	NPDC1	174.942	0.633493	0.279398	2.26735	0.023369	0.999833	OK	137.139	212.746
FBXO21	FBXO21	297.819	-0.460341	0.203048	-2.26716	0.0233805	0.999833	OK	344.935	250.703
SLC25A23	SLC25A23	1044.08	-0.42371	0.187027	-2.2655	0.023482	0.999833	OK	1196.3	891.849
IFIT3	IFIT3	268.098	0.762587	0.3367	2.26489	0.0235196	0.999833	OK	198.847	337.349
CNOT3	CNOT3	924.352	-0.38757	0.171152	-2.26447	0.0235449	0.999833	OK	1047.77	800.933
WDR82	WDR82	735.371	-0.349595	0.154424	-2.26386	0.0235828	0.999833	OK	824.035	646.707
SCLY	SCLY	104.157	-0.631824	0.279431	-2.26111	0.0237523	0.999833	OK	126.606	81.7067
MYO9A	MYO9A	100.096	-0.675218	0.298635	-2.26101	0.0237586	0.999833	OK	123.101	77.0904
MATN2	MATN2	56.4834	2.23469	0.989649	2.25806	0.0239419	0.999833	OK	19.7958	93.171
PARP12	PARP12	143.384	0.672404	0.297798	2.25792	0.0239506	0.999833	OK	110.562	176.206
ILF3	ILF3	5825.74	-0.339767	0.150702	-2.25455	0.0241613	0.999833	OK	6508.59	5142.88
SUPT7L	SUPT7L	587.982	0.40905	0.181854	2.24933	0.0244913	0.999833	OK	505.18	670.784
SRF	SRF	1051.37	-0.372213	0.165492	-2.24913	0.0245044	0.999833	OK	1186.24	916.487
APOL2	APOL2	124.683	0.691321	0.307475	2.24838	0.0245517	0.999833	OK	95.3684	153.997
FANCL	FANCL	151.838	0.537189	0.239178	2.24598	0.0247053	0.999833	OK	123.891	179.784
FOSL2	FOSL2	1117.67	-0.425019	0.189312	-2.24507	0.0247634	0.999833	OK	1281.12	954.213
TMEM74	TMEM74	20.9147	-1.20003	0.535004	-2.24304	0.0248945	0.999833	OK	29.1441	12.6854
HK2	HK2	1242.64	-0.367637	0.164062	-2.24084	0.0250364	0.999833	OK	1400.12	1085.16
CRYGS	CRYGS	3.57191	3.35326	1.49798	2.23852	0.0251871	0.999833	OK	0.636728	6.50709
SOX9	SOX9	1382.51	-0.378581	0.16915	-2.23814	0.0252117	0.999833	OK	1562.87	1202.15
AP1G2	AP1G2	202.722	0.555395	0.248245	2.23728	0.0252678	0.999833	OK	164.176	241.268
FADS3	FADS3	155.418	0.753581	0.336959	2.23642	0.0253245	0.999833	OK	115.726	195.11
MTMR12	MTMR12	329.43	-0.434822	0.194463	-2.23601	0.0253513	0.999833	OK	378.702	280.158
R3HCC1L	R3HCC1L	158.161	0.539805	0.241519	2.23504	0.0254144	0.999833	OK	128.913	187.41
EIF4G1	EIF4G1	5353	-0.381505	0.170696	-2.235	0.0254172	0.999833	OK	6056.68	4649.33
PTPRF	PTPRF	3764.27	-0.407837	0.183019	-2.22839	0.0258545	0.999833	OK	4292.81	3235.72
GOLGA6L10	GOLGA6L10	13.0714	1.55906	0.699767	2.22797	0.0258825	0.999833	OK	6.62412	19.5187
CLSTN3	CLSTN3	229.216	0.612566	0.274994	2.22756	0.0259096	0.999833	OK	181.271	277.16
ZNF37BP	ZNF37BP	140.703	0.686841	0.308365	2.22737	0.0259227	0.999833	OK	107.829	173.578
THBD	THBD	1163.24	-0.40521	0.181969	-2.22681	0.0259599	0.999833	OK	1325.53	1000.94
FASN	FASN	2171.45	-0.467688	0.210087	-2.22616	0.0260037	0.999833	OK	2520.37	1822.53
FRMPD4	FRMPD4	6.36361	2.43252	1.09279	2.22597	0.0260164	0.999833	OK	1.98913	10.7381
ASXL2	ASXL2	498.735	-0.491984	0.221155	-2.22461	0.0261073	0.999833	OK	582.959	414.511
UACA	UACA	679.586	0.487857	0.219327	2.22434	0.0261259	0.999833	OK	565.765	793.407
MLEC	MLEC	3429.81	-0.315424	0.14187	-2.22334	0.0261929	0.999833	OK	3803.26	3056.36
UHRF1	UHRF1	1109.78	-0.369171	0.166181	-2.2215	0.0263169	0.999833	OK	1251	968.56
POMP	POMP	502.082	0.422263	0.190091	2.22138	0.0263253	0.999833	OK	429.124	575.039
FBLN1	FBLN1	18.0068	1.63473	0.735907	2.22138	0.0263255	0.999833	OK	8.77251	27.2411
MALAT1	MALAT1	747.178	1.19827	0.539871	2.21955	0.0264495	0.999833	OK	453.572	1040.78
IGSF10	IGSF10	2.73458	-4.02606	1.81461	-2.21869	0.0265079	0.999833	OK	5.15286	0.316288
NOTCH3	NOTCH3	22.5939	1.14227	0.515201	2.21714	0.0266138	0.999833	OK	14.0891	31.0986
GNA12	GNA12	1163.53	-0.333883	0.150645	-2.21636	0.0266668	0.999833	OK	1297.57	1029.49
ZNF600	ZNF600	70.6942	0.751007	0.33901	2.2153	0.0267397	0.999833	OK	52.6985	88.6898
IFIT1	IFIT1	98.9177	0.828867	0.374348	2.21416	0.0268174	0.999833	OK	71.2589	126.576
SNRNP200	SNRNP200	2979.7	-0.335397	0.15212	-2.20482	0.027467	0.999833	OK	3324.51	2634.89
DNAAF5	DNAAF5	560.672	-0.408158	0.185142	-2.20456	0.0274848	0.999833	OK	639.458	481.886
PLBD2	PLBD2	407.515	-0.399968	0.181436	-2.20446	0.0274919	0.999833	OK	463.645	351.385
SLC16A12	SLC16A12	12.4115	1.72878	0.784653	2.20325	0.0275774	0.999833	OK	5.75343	19.0697
SIX1	SIX1	548.917	-0.377656	0.171927	-2.19661	0.0280482	0.999833	OK	620.355	477.48
AMH	AMH	12.3567	1.56768	0.713857	2.19607	0.0280872	0.999833	OK	6.23401	18.4793
ADGRL1	ADGRL1	447.469	-0.387851	0.176654	-2.19554	0.0281246	0.999833	OK	507.258	387.68
ZNF23	ZNF23	175.4	0.50581	0.230415	2.19521	0.0281483	0.999833	OK	144.964	205.837
CLDN1	CLDN1	20.8468	1.23577	0.563352	2.1936	0.0282643	0.999833	OK	12.4271	29.2665
TSPYL2	TSPYL2	207.013	0.499275	0.227661	2.19307	0.0283025	0.999833	OK	171.546	242.481
IFIT2	IFIT2	249.956	1.72506	0.787502	2.19054	0.028485	0.999833	OK	116.099	383.814
PTGES3L-AARSD1	PTGES3L-AARSD1	2.21432	4.6337	2.11786	2.18792	0.0286755	0.999833	OK	0.171489	4.25715
SERPINB7	SERPINB7	141.597	0.72661	0.332102	2.18791	0.0286759	0.999833	OK	106.674	176.519
C11orf96	C11orf96	3.89262	3.52316	1.61046	2.18767	0.0286935	0.999833	OK	0.622979	7.16227
PCDHGB6	PCDHGB6	1.91452	-4.33844	1.98374	-2.18699	0.0287429	0.999833	OK	3.64869	0.180358
UTP20	UTP20	440.875	-0.511603	0.234145	-2.18498	0.0288902	0.999833	OK	518.237	363.514
LINC00886	LINC00886	71.4219	0.896633	0.410993	2.18163	0.029137	0.999833	OK	49.9154	92.9284
DHX30	DHX30	810.15	-0.368252	0.168823	-2.18129	0.0291622	0.999833	OK	912.989	707.312
FCGR2A	FCGR2A	4.08503	2.9049	1.33196	2.18092	0.029189	0.999833	OK	0.962353	7.20771
LRRC8A	LRRC8A	1091.28	-0.346325	0.158846	-2.18025	0.029239	0.999833	OK	1221.64	960.923
COL7A1	COL7A1	627.114	0.676633	0.31066	2.17805	0.0294023	0.999833	OK	482.691	771.536
ZNF266	ZNF266	192.925	0.539661	0.247821	2.17762	0.029434	0.999833	OK	157.257	228.593
WIPF2	WIPF2	329.692	-0.415352	0.190768	-2.17726	0.0294612	0.999833	OK	376.827	282.558
LUC7L3	LUC7L3	1111.06	0.448816	0.206213	2.17647	0.0295205	0.999833	OK	939.62	1282.51
GLTP	GLTP	598.761	-0.397609	0.182696	-2.17634	0.0295301	0.999833	OK	680.752	516.77
TRRAP	TRRAP	616.592	-0.415214	0.19094	-2.17459	0.0296611	0.999833	OK	704.713	528.47
CASP1	CASP1	17.9965	1.43047	0.658709	2.17163	0.0298835	0.999833	OK	9.74008	26.2529
SDC2	SDC2	138.848	0.677683	0.31217	2.17087	0.0299406	0.999833	OK	106.824	170.872
CDA	CDA	60.8389	1.00443	0.462818	2.17026	0.0299874	0.999833	OK	40.4762	81.2016
EP300	EP300	689.923	-0.412417	0.19009	-2.16959	0.030038	0.999833	OK	787.869	591.976
CDH4	CDH4	279.326	-0.745311	0.343602	-2.16911	0.0300745	0.999833	OK	349.914	208.738
PTPRG	PTPRG	523.765	-0.433883	0.200089	-2.16845	0.0301247	0.999833	OK	601.936	445.593
ZFP91	ZFP91	1397.86	-0.357104	0.164774	-2.16723	0.0302173	0.999833	OK	1569.98	1225.73
COL4A4	COL4A4	17.6732	1.32561	0.612238	2.16519	0.0303729	0.999833	OK	10.0806	25.2658
KIAA1211	KIAA1211	94.6398	-0.585978	0.270716	-2.16455	0.0304221	0.999833	OK	113.6	75.6799
IL2RG	IL2RG	3.00001	4.03384	1.86508	2.16282	0.0305548	0.999833	OK	0.345232	5.65479
UNC13A	UNC13A	6.87211	2.1073	0.975562	2.16009	0.030766	0.999833	OK	2.58893	11.1553
STX1B	STX1B	2.60875	3.81094	1.76555	2.1585	0.0308888	0.999833	OK	0.347028	4.87047
TRIM14	TRIM14	350.991	-0.455693	0.211302	-2.15659	0.0310373	0.999833	OK	405.968	296.015
GCN1	GCN1	2260.85	-0.325072	0.150797	-2.15569	0.0311079	0.999833	OK	2514.48	2007.21
NUP188	NUP188	1224.74	-0.393698	0.182648	-2.1555	0.0311228	0.999833	OK	1390.82	1058.66
USP22	USP22	1375.53	-0.340922	0.158296	-2.1537	0.0312641	0.999833	OK	1537.31	1213.76
VSIR	VSIR	10.3998	2.13214	0.990697	2.15216	0.0313844	0.999833	OK	3.86345	16.9362
STC2	STC2	12.3643	1.69707	0.788731	2.15165	0.0314249	0.999833	OK	5.82887	18.8997
SPX	SPX	3.97685	3.4779	1.61668	2.15126	0.0314554	0.999833	OK	0.655071	7.29864
PLEKHG7	PLEKHG7	1.98179	4.47913	2.08438	2.1489	0.031642	0.999833	OK	0.170094	3.7935
DHRS1	DHRS1	59.5641	0.815368	0.379884	2.14636	0.0318443	0.999833	OK	43.1664	75.9619
CBWD6	CBWD6	42.3156	0.951398	0.443381	2.14578	0.0318905	0.999833	OK	28.8475	55.7837
SPG7	SPG7	362.109	0.478092	0.222926	2.14462	0.0319833	0.999833	OK	302.653	421.565
RHPN1	RHPN1	58.6146	0.735264	0.343141	2.14275	0.0321332	0.999833	OK	43.9933	73.2358
DNMT1	DNMT1	3598.49	-0.348074	0.162476	-2.14231	0.0321685	0.999833	OK	4030.49	3166.48
CXCL1	CXCL1	334.449	0.488364	0.227986	2.14207	0.0321875	0.999833	OK	278.377	390.522
LAMB2	LAMB2	1369.72	0.469129	0.219343	2.13879	0.0324528	0.999833	OK	1148.97	1590.48
RGS4	RGS4	393.284	0.515255	0.241031	2.13771	0.03254	0.999833	OK	323.791	462.777
STYK1	STYK1	32.5634	0.972101	0.45504	2.1363	0.0326554	0.999833	OK	21.9897	43.1371
ELK1	ELK1	476.396	-0.370256	0.173369	-2.13566	0.0327071	0.999833	OK	537.194	415.597
NSUN6	NSUN6	122.67	0.551188	0.25823	2.13449	0.0328028	0.999833	OK	99.5178	145.823
TMEM198B	TMEM198B	46.3735	0.9355	0.438478	2.13352	0.0328824	0.999833	OK	31.8439	60.9031
MHENCR	MHENCR	17.6028	1.3408	0.628534	2.13322	0.032907	0.999833	OK	9.96502	25.2405
LARP1	LARP1	2839.49	-0.374707	0.175674	-2.13297	0.032927	0.999833	OK	3206.18	2472.8
FOXK1	FOXK1	522.254	-0.401784	0.188419	-2.1324	0.0329737	0.999833	OK	594.51	449.997
PTPN23	PTPN23	610.115	-0.403905	0.189554	-2.13082	0.033104	0.999833	OK	694.967	525.263
AFF3	AFF3	476.793	-0.431884	0.202775	-2.12987	0.0331823	0.999833	OK	547.631	405.955
LOC339803	LOC339803	30.4631	-0.978735	0.459557	-2.12974	0.0331935	0.999833	OK	40.4174	20.5088
FAM156B	FAM156B	116.207	0.798989	0.375196	2.12952	0.0332109	0.999833	OK	84.8261	147.587
RIT1	RIT1	178.467	0.473041	0.222197	2.12893	0.0332603	0.999833	OK	149.468	207.466
TSNARE1	TSNARE1	86.408	-0.628458	0.295301	-2.1282	0.0333209	0.999833	OK	104.936	67.8798
PURB	PURB	579.814	-0.383198	0.180212	-2.12637	0.0334724	0.999833	OK	656.368	503.261
RGPD8	RGPD8	28.3345	8.31019	3.90838	2.12625	0.0334824	0.999833	OK	0.177977	56.4911
ARID1A	ARID1A	1256.04	-0.451566	0.21257	-2.12432	0.0336436	0.999833	OK	1451.02	1061.06
FOXK2	FOXK2	648.542	-0.356072	0.167975	-2.11979	0.0340239	0.999833	OK	728.171	568.912
AADAC	AADAC	11.0299	1.76298	0.832705	2.11718	0.0342449	0.999833	OK	5.02044	17.0393
CHERP	CHERP	1244.27	-0.332138	0.157136	-2.1137	0.0345411	0.999833	OK	1386.87	1101.67
SLC44A1	SLC44A1	619.962	-0.560009	0.264993	-2.1133	0.0345751	0.999833	OK	738.799	501.126
NOTCH1	NOTCH1	565.316	-0.3845	0.182199	-2.11033	0.0348299	0.999833	OK	640.206	490.426
HES4	HES4	31.9878	0.998033	0.473744	2.10669	0.0351444	0.999833	OK	21.3446	42.6311
MKRN3	MKRN3	19.8757	1.14254	0.542527	2.10596	0.0352079	0.999833	OK	12.3925	27.3589
SEMA3F	SEMA3F	71.5158	-0.693781	0.329482	-2.10567	0.0352329	0.999833	OK	88.3875	54.644
ZNF559-ZNF177	ZNF559-ZNF177	2.6265	-4.79135	2.27721	-2.10405	0.0353744	0.999833	OK	5.06992	0.183089
THSD4	THSD4	247.006	-0.416551	0.197988	-2.10392	0.0353857	0.999833	OK	282.419	211.593
LINC01446	LINC01446	12.3965	-1.60042	0.762471	-2.09899	0.0358179	0.999833	OK	18.6444	6.14856
UBA6-AS1	UBA6-AS1	31.5699	0.926043	0.441329	2.09831	0.0358781	0.999833	OK	21.7719	41.3679
SBDS	SBDS	903.961	0.356034	0.169793	2.09687	0.0360049	0.999833	OK	792.982	1014.94
N4BP2L2-IT2	N4BP2L2-IT2	9.35202	1.75577	0.837954	2.09531	0.0361437	0.999833	OK	4.27319	14.4308
PHLDA1	PHLDA1	7732.36	-0.374229	0.178635	-2.09493	0.0361768	0.999833	OK	8729.64	6735.07
CASC3	CASC3	807.285	-0.339711	0.16219	-2.09452	0.0362135	0.999833	OK	901.893	712.676
ZNF682	ZNF682	17.2958	1.2307	0.588491	2.09128	0.0365033	0.999833	OK	10.3357	24.2559
ZNF107	ZNF107	114.165	0.628967	0.300824	2.09081	0.0365448	0.999833	OK	89.6655	138.664
LOC100506368	LOC100506368	1.71184	4.26156	2.0398	2.0892	0.0366893	0.999833	OK	0.169653	3.25402
HES2	HES2	3.26645	3.19144	1.52782	2.08889	0.0367174	0.999833	OK	0.644572	5.88832
ZNF395	ZNF395	725.683	-0.338489	0.1621	-2.08814	0.0367849	0.999833	OK	810.426	640.941
ALDH6A1	ALDH6A1	74.9957	-0.659207	0.315711	-2.08801	0.0367972	0.999833	OK	91.8374	58.1539
ARSA	ARSA	56.9981	0.712624	0.341386	2.08744	0.0368482	0.999833	OK	43.2003	70.7959
ATN1	ATN1	2940.4	-0.330722	0.158456	-2.08715	0.036875	0.999833	OK	3275.95	2604.84
RAVER1	RAVER1	1541.74	-0.322516	0.154639	-2.08561	0.037014	0.999833	OK	1713.35	1370.12
QRICH2	QRICH2	10.1823	1.71054	0.820577	2.08456	0.0371092	0.999833	OK	4.76604	15.5985
ZNF514	ZNF514	150.544	0.705677	0.338855	2.08253	0.0372936	0.999833	OK	114.442	186.645
PMAIP1	PMAIP1	525.683	0.435911	0.209346	2.08225	0.0373196	0.999833	OK	446.864	604.502
TAPBPL	TAPBPL	105.076	0.584217	0.280871	2.08002	0.0375239	0.999833	OK	84.0868	126.065
GVINP1	GVINP1	6.06561	2.09331	1.00654	2.0797	0.0375526	0.999833	OK	2.30313	9.82808
DMTF1	DMTF1	400.963	0.504363	0.242636	2.07868	0.0376469	0.999833	OK	331.58	470.346
PRR5L	PRR5L	43.6141	0.860434	0.413939	2.07865	0.0376496	0.999833	OK	30.9805	56.2477
SPATA12	SPATA12	1.71724	4.26551	2.05382	2.07686	0.0378143	0.999833	OK	0.169747	3.26473
BIRC3	BIRC3	249.573	0.503839	0.242624	2.07663	0.037836	0.999833	OK	206.43	292.715
MEGF8	MEGF8	288.881	-0.406359	0.195871	-2.07462	0.0380216	0.999833	OK	329.298	248.464
RAB24	RAB24	194.81	0.443217	0.213709	2.07393	0.0380858	0.999833	OK	165.119	224.501
ADORA2A	ADORA2A	2.43859	4.77778	2.30818	2.06994	0.0384582	0.999833	OK	0.171539	4.70564
LOC388242	LOC388242	2.43859	4.77778	2.30818	2.06994	0.0384582	0.999833	OK	0.171539	4.70564
LOC642846	LOC642846	133.119	0.655052	0.316525	2.06951	0.0384979	0.999833	OK	103.406	162.831
PCDHGB1	PCDHGB1	123.597	-0.691235	0.3343	-2.06771	0.0386676	0.999833	OK	152.653	94.5417
CSAD	CSAD	24.4686	1.08746	0.526315	2.06618	0.0388112	0.999833	OK	15.6599	33.2774
ZNF382	ZNF382	4.36265	2.50188	1.21125	2.06553	0.0388732	0.999833	OK	1.30928	7.41603
CDK3	CDK3	12.7901	1.632	0.790584	2.0643	0.0389889	0.999833	OK	6.23996	19.3403
CHKB	CHKB	59.9978	0.70322	0.34073	2.06386	0.0390306	0.999833	OK	45.6581	74.3375
PER2	PER2	49.4117	-0.714477	0.346477	-2.06212	0.0391967	0.999833	OK	61.4028	37.4205
OPLAH	OPLAH	19.4367	1.1239	0.545035	2.06206	0.0392018	0.999833	OK	12.2268	26.6465
ROBO4	ROBO4	295.654	0.549027	0.266273	2.0619	0.0392177	0.999833	OK	240.067	351.242
SPHK1	SPHK1	202.521	0.520276	0.25243	2.06107	0.0392965	0.999833	OK	166.395	238.648
LENG8-AS1	LENG8-AS1	5.88264	2.35436	1.14269	2.06036	0.0393641	0.999833	OK	1.92443	9.84086
SULT1C2	SULT1C2	23.3506	1.26967	0.616443	2.05967	0.0394302	0.999833	OK	13.6911	33.0101
DNHD1	DNHD1	36.9051	0.981553	0.476838	2.05846	0.0395458	0.999833	OK	24.8136	48.9966
SAT1	SAT1	317.777	0.444682	0.216563	2.05336	0.0400377	0.999833	OK	269.187	366.367
CDH2	CDH2	3.61227	3.37038	1.64195	2.05267	0.0401042	0.999833	OK	0.636998	6.58754
FAM72C	FAM72C	353.53	0.587848	0.286409	2.05248	0.0401231	0.999833	OK	282.485	424.575
ZNF44	ZNF44	62.645	0.678845	0.331075	2.05043	0.0403227	0.999833	OK	48.1726	77.1175
ARMCX5-GPRASP2	ARMCX5-GPRASP2	46.6133	-1.24677	0.608071	-2.05038	0.0403278	0.999833	OK	65.5883	27.6382
SNHG1	SNHG1	824.701	0.434486	0.212009	2.04937	0.0404259	0.999833	OK	701.447	947.956
PALM2-AKAP2	PALM2-AKAP2	64.3057	-1.07499	0.525734	-2.04474	0.0408807	0.999833	OK	87.2134	41.398
RGL3	RGL3	46.2882	0.753578	0.368644	2.04419	0.0409349	0.999833	OK	34.4666	58.1097
LPAR2	LPAR2	18.5284	1.29732	0.634784	2.04372	0.0409811	0.999833	OK	10.7171	26.3397
CCDC24	CCDC24	39.1266	0.808485	0.395665	2.04336	0.0410169	0.999833	OK	28.4415	49.8117
RBM14	RBM14	807.549	-0.355149	0.174014	-2.04093	0.0412581	0.999833	OK	906.448	708.651
RECQL4	RECQL4	488.645	0.376948	0.184699	2.04088	0.0412628	0.999833	OK	425.169	552.121
TGDS	TGDS	97.5498	0.550448	0.269926	2.03926	0.0414244	0.999833	OK	79.1627	115.937
GNL3L	GNL3L	998.552	-0.352124	0.173014	-2.03523	0.0418277	0.999833	OK	1119.81	877.294
SCAP	SCAP	715.34	-0.370405	0.182139	-2.03364	0.0419877	0.999833	OK	806.669	624.011
SMARCA4	SMARCA4	2542.64	-0.291727	0.143462	-2.03348	0.0420039	0.999833	OK	2798.84	2286.44
C1S	C1S	31.3596	1.101	0.541517	2.03318	0.0420348	0.999833	OK	19.9423	42.7769
HNRNPUL1	HNRNPUL1	6993.94	-0.344886	0.169642	-2.03302	0.0420504	0.999833	OK	7825.96	6161.93
ZNF613	ZNF613	38.5851	0.851344	0.418825	2.0327	0.0420833	0.999833	OK	27.5197	49.6505
GBP3	GBP3	392.478	0.46391	0.228397	2.03115	0.0422393	0.999833	OK	329.914	455.042
HERC2P9	HERC2P9	74.7885	0.713831	0.351582	2.03034	0.0423219	0.999833	OK	56.6547	92.9223
CREBBP	CREBBP	543.406	-0.410135	0.202167	-2.02869	0.0424894	0.999833	OK	620.131	466.681
SNHG12	SNHG12	161.501	0.54066	0.267123	2.02401	0.042969	0.999833	OK	131.588	191.413
SLC25A15	SLC25A15	110.219	-0.524587	0.25933	-2.02285	0.0430882	0.999833	OK	130.039	90.3979
LIG1	LIG1	814.122	-0.339448	0.167883	-2.02193	0.0431832	0.999833	OK	909.459	718.785
SLAIN2	SLAIN2	777.577	-0.33147	0.16396	-2.02165	0.0432127	0.999833	OK	866.513	688.641
WWP2	WWP2	461.347	-0.38072	0.188371	-2.02111	0.043268	0.999833	OK	521.87	400.825
ARHGAP35	ARHGAP35	1315.2	-0.388322	0.192156	-2.02086	0.043294	0.999833	OK	1491.15	1139.26
NEK11	NEK11	24.3338	1.04724	0.519084	2.01748	0.0436455	0.999833	OK	15.8704	32.7973
CHCHD7	CHCHD7	143.387	0.465952	0.231272	2.01473	0.0439325	0.999833	OK	120.431	166.343
TNRC6B	TNRC6B	285.94	-0.412365	0.204675	-2.01473	0.0439327	0.999833	OK	326.529	245.351
ATXN2	ATXN2	551.877	-0.368736	0.183087	-2.01399	0.0440106	0.999833	OK	622.022	481.732
OPRL1	OPRL1	12.9837	1.69612	0.842307	2.01367	0.0440446	0.999833	OK	6.12396	19.8434
LOC100287497	LOC100287497	30.8315	1.07831	0.535529	2.01354	0.0440577	0.999833	OK	19.8174	41.8456
NRBP2	NRBP2	87.2773	0.610919	0.303567	2.01247	0.0441704	0.999833	OK	69.0695	105.485
UBXN7	UBXN7	222.009	-0.542552	0.269619	-2.01229	0.0441893	0.999833	OK	263.269	180.749
PCED1A	PCED1A	216.061	0.526965	0.261881	2.01223	0.0441954	0.999833	OK	177.034	255.087
KIRREL1	KIRREL1	1230.21	-0.322238	0.160173	-2.01182	0.0442392	0.999833	OK	1367.03	1093.39
AGO2	AGO2	854.59	-0.34551	0.171847	-2.01057	0.0443713	0.999833	OK	956.436	752.744
TNRC18	TNRC18	1442.58	-0.325152	0.161806	-2.00952	0.0444819	0.999833	OK	1604.46	1280.7
HYOU1	HYOU1	2985.05	-0.302141	0.150376	-2.00924	0.0445115	0.999833	OK	3296.49	2673.61
C6orf136	C6orf136	185.945	-0.432117	0.215255	-2.00746	0.0447002	0.999833	OK	213.586	158.304
TSHZ1	TSHZ1	116.598	-0.501942	0.250301	-2.00536	0.044925	0.999833	OK	136.679	96.5169
SKI	SKI	519.943	-0.327854	0.163664	-2.00322	0.0451535	0.999833	OK	578.769	461.118
PHF2	PHF2	379.839	-0.35398	0.176786	-2.00231	0.0452512	0.999833	OK	426.205	333.473
ELK3	ELK3	1729.94	-0.37924	0.189452	-2.00178	0.0453083	0.999833	OK	1956.01	1503.87
CBX6	CBX6	630.306	-0.316139	0.157963	-2.00135	0.045355	0.999833	OK	699.091	561.521
RELL2	RELL2	58.7114	0.655749	0.327704	2.00104	0.0453878	0.999833	OK	45.5934	71.8293
SDHAP3	SDHAP3	2.37338	3.6728	1.83731	1.99902	0.0456067	0.999833	OK	0.345135	4.40163
MDK	MDK	327.047	0.500361	0.250376	1.99844	0.0456689	0.999833	OK	270.895	383.199
MED12	MED12	595.31	-0.373061	0.186707	-1.99811	0.0457048	0.999833	OK	671.854	518.767
MIB2	MIB2	150.418	0.510584	0.255591	1.99766	0.0457536	0.999833	OK	124.075	176.761
E2F2	E2F2	73.0087	-0.614195	0.307686	-1.99618	0.0459146	0.999833	OK	88.319	57.6983
CFAP44	CFAP44	59.9495	0.80578	0.40374	1.99579	0.0459567	0.999833	OK	43.63	76.2691
NBPF25P	NBPF25P	175.831	0.500101	0.250579	1.99578	0.0459576	0.999833	OK	145.657	206.004
PARD6B	PARD6B	46.4568	0.88115	0.441614	1.9953	0.0460106	0.999833	OK	32.6948	60.2187
OPN1MW3	OPN1MW3	1.9832	4.47892	2.24495	1.99511	0.0460309	0.999833	OK	0.170237	3.79615
ANKRD20A2	ANKRD20A2	1.98085	-4.39317	2.2029	-1.99426	0.0461235	0.999833	OK	3.78173	0.179976
PINK1-AS	PINK1-AS	81.0864	-0.593772	0.297884	-1.9933	0.046229	0.999833	OK	97.5411	64.6316
DIRAS3	DIRAS3	2.36471	3.66387	1.83845	1.99291	0.0462711	0.999833	OK	0.345853	4.38357
TMEM71	TMEM71	125.612	0.54159	0.271764	1.99287	0.0462758	0.999833	OK	102.307	148.916
2003-03-01	2003-03-01	47.9178	0.830397	0.417269	1.99007	0.0465827	0.999833	OK	34.4959	61.3397
C2orf74	C2orf74	75.1166	0.638929	0.321074	1.98998	0.0465934	0.999833	OK	58.7497	91.4835
AMOTL1	AMOTL1	1141.79	-0.345264	0.17356	-1.98931	0.0466672	0.999833	OK	1277.77	1005.82
DCBLD2	DCBLD2	4234.33	-0.385704	0.194017	-1.98799	0.0468123	0.999833	OK	4797.01	3671.65
MSH5	MSH5	44.1263	0.842561	0.424285	1.98584	0.0470516	0.999833	OK	31.5952	56.6574
CDC25C	CDC25C	164.31	0.450188	0.226716	1.98569	0.0470681	0.999833	OK	138.88	189.74
ZC3H4	ZC3H4	503.32	-0.357967	0.180504	-1.98315	0.0473509	0.999833	OK	565.445	441.196
MSN	MSN	18176.3	-0.296887	0.149712	-1.98306	0.0473609	0.999833	OK	20040	16312.7
DDX60	DDX60	42.9471	0.870538	0.439299	1.98165	0.0475182	0.999833	OK	30.3691	55.5251
AACS	AACS	126.676	0.575685	0.290535	1.98146	0.0475394	0.999833	OK	101.732	151.62
CTCF	CTCF	713.095	-0.331748	0.167461	-1.98104	0.0475865	0.999833	OK	794.724	631.466
GOLGA8O	GOLGA8O	27.0179	0.992526	0.501263	1.98005	0.0476981	0.999833	OK	18.0742	35.9616
UPK3BL2	UPK3BL2	37.4048	0.928207	0.468856	1.97973	0.0477344	0.999833	OK	25.7706	49.0391
GSTM3	GSTM3	128.772	0.499314	0.252288	1.97914	0.0477998	0.999833	OK	106.708	150.836
CCDC198	CCDC198	8.178	1.69761	0.858319	1.97783	0.0479481	0.999833	OK	3.85425	12.5017
FAM171A1	FAM171A1	504.141	-0.345615	0.174764	-1.97761	0.0479724	0.999833	OK	564.241	444.042
LINC01145	LINC01145	38.8034	0.827084	0.418358	1.97698	0.0480443	0.999833	OK	27.9755	49.6313
CD33	CD33	16.2892	-1.16793	0.59115	-1.97569	0.0481894	0.999833	OK	22.5446	10.0337
TMEM59	TMEM59	735.809	0.39856	0.201841	1.97462	0.0483108	0.999833	OK	634.813	836.805
EMC3-AS1	EMC3-AS1	97.4636	0.875437	0.443439	1.9742	0.0483589	0.999833	OK	68.768	126.159
PTBP2	PTBP2	209.469	0.427355	0.21655	1.97347	0.0484417	0.999833	OK	178.669	240.268
PCDHB9	PCDHB9	31.9673	-0.907697	0.460295	-1.97199	0.0486106	0.999833	OK	41.7046	22.23
HYLS1	HYLS1	215.264	0.433804	0.220102	1.97092	0.048733	0.999833	OK	183.142	247.386
VPS13D	VPS13D	208.756	-0.474362	0.240727	-1.97054	0.0487769	0.999833	OK	242.77	174.742
SLC25A29	SLC25A29	183.308	0.54852	0.278615	1.96874	0.0489831	0.999833	OK	148.874	217.741
RABGGTB	RABGGTB	750.994	0.389576	0.19819	1.96567	0.0493364	0.999833	OK	650.209	851.779
ST3GAL5	ST3GAL5	28.2125	0.95153	0.484749	1.96293	0.0496539	0.999833	OK	19.2319	37.193
TAF1C	TAF1C	268.66	0.531598	0.27096	1.9619	0.0497736	0.999833	OK	219.715	317.604
CABIN1	CABIN1	392.662	-0.366929	0.187256	-1.9595	0.0500538	0.999833	OK	442.328	342.995
IL18	IL18	105.269	0.81563	0.416337	1.95906	0.0501053	0.999833	OK	76.28	134.258
ALOXE3	ALOXE3	6.26245	2.25403	1.15069	1.95885	0.0501309	0.999833	OK	2.17065	10.3543
ACAP3	ACAP3	177.304	0.436344	0.222895	1.95762	0.0502747	0.999833	OK	150.694	203.914
ZNF841	ZNF841	139.424	0.637467	0.325843	1.95636	0.0504224	0.999833	OK	109.113	169.735
IPO4	IPO4	810.204	-0.424841	0.217463	-1.95362	0.0507457	0.999833	OK	928.643	691.765
SLCO1B3	SLCO1B3	102.532	0.796895	0.407944	1.95344	0.050767	0.999833	OK	74.9129	130.151
MIR22HG	MIR22HG	141.499	0.473361	0.242403	1.95278	0.0508454	0.999833	OK	118.491	164.506
SEC16A	SEC16A	926.676	-0.325882	0.166994	-1.95146	0.0510022	0.999833	OK	1030.89	822.458
CRYBG1	CRYBG1	156.408	-0.519057	0.266039	-1.95106	0.05105	0.999833	OK	184.245	128.571
DENND1C	DENND1C	13.7941	1.2982	0.665742	1.95	0.0511764	0.999833	OK	7.97528	19.6129
C3orf35	C3orf35	2.38456	3.65939	1.87699	1.94961	0.0512226	0.999833	OK	0.349761	4.41936
FADS1	FADS1	2070.97	-0.393006	0.201817	-1.94734	0.0514945	0.999833	OK	2351.32	1790.63
CCDC57	CCDC57	127.917	0.592395	0.304246	1.9471	0.0515233	0.999833	OK	102.018	153.817
SBF1	SBF1	789.575	-0.332191	0.170862	-1.94421	0.0518701	0.999833	OK	880.078	699.072
HIST1H2BK	HIST1H2BK	183.358	0.65313	0.335987	1.94391	0.0519059	0.999833	OK	142.548	224.168
FCGRT	FCGRT	93.2506	0.678151	0.349342	1.94122	0.052231	0.999833	OK	71.7288	114.772
PPP6R1	PPP6R1	1965.24	-0.285812	0.147259	-1.94088	0.052273	0.999833	OK	2159.27	1771.2
ZNF628	ZNF628	98.085	-0.533678	0.275163	-1.93949	0.0524414	0.999833	OK	116.023	80.1474
AKT3	AKT3	754.868	-0.410528	0.211712	-1.93909	0.0524905	0.999833	OK	861.55	648.185
RNF5	RNF5	67.4135	0.833589	0.430247	1.93747	0.0526883	0.999833	OK	48.4621	86.365
LOC728392	LOC728392	8.52559	1.65236	0.852877	1.93739	0.0526972	0.999833	OK	4.11519	12.936
C6orf48	C6orf48	567.069	0.368475	0.190271	1.93658	0.0527971	0.999833	OK	495.044	639.095
LINC02407	LINC02407	16.3402	1.54574	0.798947	1.93472	0.0530251	0.999833	OK	8.33785	24.3426
PCDHGB2	PCDHGB2	111.295	-0.530026	0.273959	-1.93469	0.0530287	0.999833	OK	131.513	91.0781
DARS-AS1	DARS-AS1	5.04561	2.06874	1.0709	1.93177	0.0533876	0.999833	OK	1.94242	8.1488
DENND2A	DENND2A	71.7663	0.778772	0.403252	1.93123	0.0534545	0.999833	OK	52.8535	90.6792
ZNF195	ZNF195	149.554	0.514215	0.266413	1.93014	0.0535896	0.999833	OK	123.18	175.928
BMPER	BMPER	38.127	0.902252	0.467579	1.92963	0.0536532	0.999833	OK	26.5788	49.6752
ZFP82	ZFP82	77.4032	0.642285	0.33309	1.92826	0.0538227	0.999833	OK	60.4524	94.354
LOC155060	LOC155060	9.08904	1.70181	0.882851	1.92763	0.0539013	0.999833	OK	4.27409	13.904
CNNM4	CNNM4	149.626	-0.486819	0.252862	-1.92524	0.0541995	0.999833	OK	174.633	124.618
ENG	ENG	62.4039	0.730108	0.379294	1.92491	0.0542403	0.999833	OK	46.942	77.8657
IL6	IL6	43.0951	0.841572	0.4373	1.92447	0.0542957	0.999833	OK	30.8704	55.3198
ATXN7L3	ATXN7L3	445.021	-0.368822	0.191659	-1.92437	0.0543083	0.999833	OK	501.597	388.444
FOXJ2	FOXJ2	339.278	-0.341825	0.177657	-1.92407	0.0543454	0.999833	OK	379.285	299.272
SLC26A6	SLC26A6	233.627	0.382919	0.199019	1.92403	0.0543509	0.999833	OK	202.803	264.451
TTLL3	TTLL3	10.6114	1.97801	1.02875	1.92274	0.0545129	0.999833	OK	4.29653	16.9262
SLC25A37	SLC25A37	1366.76	0.341665	0.177712	1.92257	0.0545337	0.999833	OK	1205.67	1527.85
CFB	CFB	27.6263	1.09103	0.567509	1.92249	0.0545445	0.999833	OK	17.6511	37.6015
RNF207	RNF207	24.7657	1.1279	0.586721	1.92238	0.0545577	0.999833	OK	15.5495	33.9819
ACBD4	ACBD4	26.7051	0.9566	0.497656	1.92221	0.0545794	0.999833	OK	18.1622	35.2479
LOC102724297	LOC102724297	13.7129	1.23364	0.642371	1.92044	0.0548025	0.999833	OK	8.18294	19.2429
CDK12	CDK12	577.011	-0.381601	0.198712	-1.92038	0.0548103	0.999833	OK	652.881	501.141
ABL1	ABL1	1619.18	-0.306292	0.159572	-1.91946	0.0549261	0.999833	OK	1790.42	1447.95
PCOTH	PCOTH	7.66647	1.90087	0.990942	1.91825	0.0550795	0.999833	OK	3.23863	12.0943
NUAK2	NUAK2	33.8808	1.01718	0.530277	1.9182	0.0550861	0.999833	OK	22.4083	45.3533
NDE1	NDE1	337.945	-0.340619	0.17768	-1.91704	0.0552328	0.999833	OK	377.655	298.235
INTS1	INTS1	959.392	-0.297795	0.155433	-1.91591	0.0553764	0.999833	OK	1058.06	860.725
MOAP1	MOAP1	172.785	0.473293	0.247068	1.91564	0.0554108	0.999833	OK	144.695	200.876
SETD1A	SETD1A	491.441	-0.337912	0.17647	-1.91484	0.0555129	0.999833	OK	548.733	434.149
INHBA	INHBA	169.896	0.715488	0.373737	1.91441	0.0555673	0.999833	OK	128.61	211.182
ZNF618	ZNF618	269.154	-0.444092	0.231991	-1.91426	0.0555866	0.999833	OK	310.256	228.053
MOSPD1	MOSPD1	77.1033	0.589259	0.307886	1.91389	0.0556347	0.999833	OK	61.5725	92.6342
FAM214B	FAM214B	267.247	0.405588	0.211958	1.91353	0.0556804	0.999833	OK	229.927	304.568
GPR89B	GPR89B	78.6467	0.560522	0.293112	1.91231	0.0558359	0.999833	OK	63.5579	93.7354
PTOV1-AS2	PTOV1-AS2	19.8755	1.07534	0.562681	1.9111	0.0559921	0.999833	OK	12.7931	26.9579
NPIPA1	NPIPA1	132.295	0.483251	0.253185	1.90869	0.056302	0.999833	OK	110.343	154.247
TAF3	TAF3	229.726	-0.394669	0.20679	-1.90855	0.0563204	0.999833	OK	260.954	198.499
SRPX2	SRPX2	237.522	0.499774	0.262081	1.90695	0.0565271	0.999833	OK	196.787	278.256
LINC01583	LINC01583	2.17907	3.54162	1.85751	1.90665	0.0565658	0.999833	OK	0.344658	4.01349
GOLGA8R	GOLGA8R	4.83017	2.25986	1.18549	1.90627	0.0566147	0.999833	OK	1.66861	7.99174
UCHL3	UCHL3	356.187	0.371164	0.19473	1.90605	0.0566436	0.999833	OK	310.62	401.754
TTC30B	TTC30B	21.5698	-0.987809	0.518548	-1.90495	0.056786	0.999833	OK	28.6785	14.461
CAPRIN1	CAPRIN1	3932.5	-0.27767	0.145784	-1.90467	0.056823	0.999833	OK	4309.78	3555.23
SP1	SP1	931.603	-0.323426	0.169866	-1.904	0.0569101	0.999833	OK	1035.59	827.614
SPRED2	SPRED2	611.461	-0.329585	0.173345	-1.90133	0.057259	0.999833	OK	681.004	541.919
HERC2P2	HERC2P2	309.61	0.578849	0.304608	1.90031	0.0573931	0.999833	OK	248.318	370.902
ICAM2	ICAM2	92.4956	0.597437	0.31481	1.89777	0.0577263	0.999833	OK	73.6129	111.378
HIST2H2BA	HIST2H2BA	4.1504	2.45769	1.29528	1.89743	0.0577718	0.999833	OK	1.27835	7.02245
PAQR4	PAQR4	415.607	-0.34245	0.180501	-1.89722	0.0577987	0.999833	OK	464.703	366.512
SLC12A8	SLC12A8	12.4764	1.58105	0.83355	1.89676	0.0578594	0.999833	OK	6.25089	18.7018
IRS2	IRS2	538.318	-0.34071	0.179709	-1.8959	0.0579726	0.999833	OK	601.589	475.046
NSD3	NSD3	436.004	-0.389651	0.205525	-1.89588	0.0579763	0.999833	OK	494.527	377.48
MED25	MED25	570.429	-0.319609	0.168655	-1.89505	0.0580855	0.999833	OK	633.357	507.501
NR2F1	NR2F1	793.553	-0.467705	0.246918	-1.89417	0.058202	0.999833	OK	921.069	666.038
CTNNBIP1	CTNNBIP1	67.8118	0.627749	0.331738	1.8923	0.0584509	0.999833	OK	53.2871	82.3366
CCNL1	CCNL1	405.109	0.393282	0.207892	1.89176	0.0585228	0.999833	OK	350.232	459.987
PARP10	PARP10	185.675	0.506541	0.267784	1.8916	0.0585437	0.999833	OK	153.409	217.94
ZBTB11-AS1	ZBTB11-AS1	23.9219	-1.03304	0.546132	-1.89155	0.0585509	0.999833	OK	32.1384	15.7054
FBXL17	FBXL17	173.116	-0.428689	0.226641	-1.89149	0.0585591	0.999833	OK	198.648	147.583
COL4A6	COL4A6	91.4458	0.774911	0.409792	1.89099	0.0586263	0.999833	OK	67.4607	115.431
AXL	AXL	6275.49	-0.488437	0.258466	-1.88975	0.0587908	0.999833	OK	7327.77	5223.21
2008-03-01	2008-03-01	293.712	-0.413091	0.218655	-1.88924	0.0588598	0.999833	OK	335.477	251.948
TFAP4	TFAP4	208.779	-0.444836	0.235635	-1.88782	0.0590502	0.999833	OK	240.713	176.844
SEC31B	SEC31B	20.7441	1.06222	0.562736	1.88759	0.0590805	0.999833	OK	13.4347	28.0535
NXF3	NXF3	1.79598	4.33795	2.301	1.88525	0.0593961	0.999833	OK	0.169245	3.42271
DUSP4	DUSP4	3990.7	-0.300402	0.15969	-1.88116	0.0599504	0.999833	OK	4404.68	3576.72
RPL23A	RPL23A	4456.31	0.310196	0.164902	1.88109	0.0599597	0.999833	OK	3979.07	4933.55
DCAF7	DCAF7	1716.83	-0.27935	0.148542	-1.88062	0.0600242	0.999833	OK	1882.53	1551.13
NMNAT2	NMNAT2	656.857	0.440693	0.234413	1.87998	0.0601104	0.999833	OK	557.306	756.407
USP30-AS1	USP30-AS1	1.52644	4.098	2.18034	1.87953	0.0601728	0.999833	OK	0.168438	2.88443
LY96	LY96	12.8386	1.37575	0.731999	1.87944	0.0601849	0.999833	OK	7.14241	18.5347
PUS7L	PUS7L	102.257	-0.562689	0.299469	-1.87895	0.0602507	0.999833	OK	121.949	82.5644
2009-09-01	2009-09-01	2419.04	-0.290632	0.154731	-1.87831	0.0603391	0.999833	OK	2661.88	2176.2
ANKHD1	ANKHD1	441.142	-0.424725	0.22614	-1.87815	0.0603612	0.999833	OK	505.612	376.671
NUDT14	NUDT14	40.5479	0.738146	0.393222	1.87717	0.0604942	0.999833	OK	30.3954	50.7005
PRRC2B	PRRC2B	1906.92	-0.348663	0.185776	-1.87679	0.0605472	0.999833	OK	2136.24	1677.61
POLR2A	POLR2A	1689.29	-0.346175	0.184471	-1.87658	0.0605752	0.999833	OK	1890.99	1487.58
GATAD2B	GATAD2B	498.582	-0.32564	0.1736	-1.87581	0.060681	0.999833	OK	554.613	442.55
MBL1P	MBL1P	3.40941	2.59688	1.38488	1.87517	0.0607695	0.999833	OK	0.967243	5.85158
FBXO48	FBXO48	22.7611	-1.07251	0.571995	-1.87503	0.0607881	0.999833	OK	30.8523	14.67
ATP5PD	ATP5PD	652.624	0.334887	0.178782	1.87315	0.0610472	0.999833	OK	577.217	728.031
LYPD1	LYPD1	513.646	-0.380842	0.203384	-1.87253	0.061133	0.999833	OK	581.051	446.241
ARHGAP9	ARHGAP9	3.97922	2.3223	1.24023	1.87247	0.0611414	0.999833	OK	1.32612	6.63232
ALPP	ALPP	7.74951	2.00798	1.07267	1.87195	0.0612133	0.999833	OK	3.08611	12.4129
EEFSEC	EEFSEC	184.586	-0.418329	0.223609	-1.8708	0.0613728	0.999833	OK	211.162	158.011
ABCF2	ABCF2	694.015	-0.323457	0.172979	-1.86991	0.0614957	0.999833	OK	771.491	616.539
KRT8	KRT8	4272.04	0.397374	0.212513	1.86988	0.0615002	0.999833	OK	3687.39	4856.69
DSCAM	DSCAM	45.2061	-0.843458	0.451323	-1.86886	0.0616428	0.999833	OK	58.0568	32.3554
VCAN	VCAN	15.0592	1.35475	0.72494	1.86878	0.0616539	0.999833	OK	8.4661	21.6523
RTCA	RTCA	314.616	0.348751	0.186645	1.86852	0.0616891	0.999833	OK	276.773	352.458
ZNF670	ZNF670	37.571	0.813003	0.435359	1.86743	0.0618415	0.999833	OK	27.2563	47.8857
QSER1	QSER1	811.317	-0.420589	0.225401	-1.86595	0.0620477	0.999833	OK	928.748	693.886
PON2	PON2	25.9349	1.10382	0.591957	1.8647	0.0622236	0.999833	OK	16.4706	35.3992
ERV3-1	ERV3-1	17.4828	1.23448	0.66236	1.86376	0.0623548	0.999833	OK	10.4282	24.5373
SYS1-DBNDD2	SYS1-DBNDD2	13.0879	1.51501	0.813741	1.86179	0.062633	0.999833	OK	6.78479	19.391
MAGIX	MAGIX	3.53569	2.68778	1.44369	1.86175	0.0626385	0.999833	OK	0.950043	6.12133
SLC16A7	SLC16A7	151.707	-0.527916	0.283737	-1.86058	0.0628033	0.999833	OK	179.158	124.256
VGLL3	VGLL3	66.0936	0.774329	0.41673	1.8581	0.0631541	0.999833	OK	48.7705	83.4167
CCDC97	CCDC97	316.687	-0.346321	0.186395	-1.85799	0.0631704	0.999833	OK	354.516	278.858
SPIN1	SPIN1	555.806	-0.343758	0.185067	-1.85748	0.0632427	0.999833	OK	621.712	489.9
ZNF337	ZNF337	143.025	0.4735	0.255085	1.85624	0.063419	0.999833	OK	119.763	166.287
PDGFB	PDGFB	6.24039	2.08309	1.12227	1.85614	0.0634332	0.999833	OK	2.38314	10.0977
ARPIN	ARPIN	328.882	-0.350861	0.189226	-1.8542	0.0637112	0.999833	OK	368.678	289.086
F2RL2	F2RL2	17.7845	1.17637	0.634652	1.85357	0.0638008	0.999833	OK	10.9105	24.6585
HIST1H2BJ	HIST1H2BJ	3.41918	2.61125	1.40949	1.85262	0.0639373	0.999833	OK	0.961753	5.87661
FAM20B	FAM20B	810.394	-0.302487	0.163295	-1.8524	0.0639687	0.999833	OK	895.041	725.747
GPSM1	GPSM1	204.463	0.527065	0.284578	1.8521	0.0640122	0.999833	OK	167.524	241.402
MYO10	MYO10	2312.21	-0.298773	0.161406	-1.85106	0.0641609	0.999833	OK	2550.78	2073.64
CELSR2	CELSR2	102.581	-0.489992	0.26478	-1.85057	0.064232	0.999833	OK	119.835	85.3261
H1F0	H1F0	4496.32	-0.357676	0.193305	-1.85032	0.0642675	0.999833	OK	5050.85	3941.79
ZNF441	ZNF441	53.8188	0.763427	0.41265	1.85006	0.0643051	0.999833	OK	39.9024	67.7351
FKBP3	FKBP3	652.019	0.29808	0.161123	1.85002	0.0643104	0.999833	OK	584.9	719.139
INPP4B	INPP4B	167.954	0.489505	0.264631	1.84976	0.0643475	0.999833	OK	139.731	196.178
CNTF	CNTF	2.07046	-4.45831	2.41023	-1.84974	0.0643506	0.999833	OK	3.96074	0.180174
VARS	VARS	1339.97	-0.313644	0.169648	-1.84879	0.0644879	0.999833	OK	1485.05	1194.88
C19orf66	C19orf66	217.298	0.377183	0.204093	1.8481	0.0645885	0.999833	OK	189.053	245.543
INSR	INSR	187.258	-0.414787	0.224522	-1.84743	0.0646853	0.999833	OK	213.994	160.523
CD81-AS1	CD81-AS1	1.47574	4.05577	2.19707	1.846	0.0648928	0.999833	OK	0.167406	2.78408
PDZK1IP1	PDZK1IP1	3.96084	2.36837	1.28539	1.84252	0.0653985	0.999833	OK	1.28524	6.63644
TFRC	TFRC	1579.71	-0.36509	0.198172	-1.84228	0.0654336	0.999833	OK	1778.53	1380.88
SRRM2	SRRM2	4108.09	-0.324434	0.176164	-1.84166	0.0655255	0.999833	OK	4568.07	3648.11
LOC100126784	LOC100126784	62.1721	0.640749	0.348116	1.84062	0.065677	0.999833	OK	48.5883	75.7559
OLR1	OLR1	2.96404	2.99212	1.62575	1.84046	0.0657015	0.999833	OK	0.66188	5.26621
SP4	SP4	93.7549	-0.525035	0.285327	-1.84012	0.0657512	0.999833	OK	110.629	76.8808
NUDT8	NUDT8	26.4236	-0.870798	0.473238	-1.84009	0.0657557	0.999833	OK	34.1645	18.6827
EPHA2	EPHA2	3104.3	-0.301241	0.163848	-1.83854	0.065983	0.999833	OK	3427.22	2781.37
PCDHB2	PCDHB2	91.1372	-0.518652	0.282539	-1.83569	0.0664042	0.999833	OK	107.345	74.9294
ADPRH	ADPRH	12.033	1.27055	0.692185	1.83557	0.0664214	0.999833	OK	7.05219	17.0137
PCDHA12	PCDHA12	1.619	4.19043	2.28405	1.83465	0.0665572	0.999833	OK	0.168141	3.06987
NEK10	NEK10	9.14096	1.4297	0.779386	1.83439	0.0665964	0.999833	OK	4.94922	13.3327
SETD7	SETD7	834.848	-0.310848	0.169526	-1.83362	0.0667097	0.999833	OK	924.441	745.255
GPRC5B	GPRC5B	36.3922	0.85814	0.468425	1.83197	0.0669564	0.999833	OK	25.8771	46.9073
TVP23B	TVP23B	160.353	0.437346	0.238751	1.83181	0.0669795	0.999833	OK	136.233	184.474
SEM1	SEM1	516.385	0.330562	0.18056	1.83076	0.0671365	0.999833	OK	457.483	575.287
SERPIND1	SERPIND1	36.7892	0.819798	0.447952	1.8301	0.0672345	0.999833	OK	26.6091	46.9693
FAM72D	FAM72D	34.3706	-2.94178	1.60822	-1.82922	0.0673671	0.999833	OK	60.8249	7.91623
FILIP1	FILIP1	1.50241	4.07819	2.23003	1.82876	0.0674356	0.999833	OK	0.16795	2.83687
ZNF90	ZNF90	75.8226	0.563205	0.308374	1.82637	0.0677946	0.999833	OK	61.2077	90.4374
TIAM2	TIAM2	36.2641	0.748742	0.410536	1.82382	0.0681798	0.999833	OK	27.0594	45.4687
IGDCC4	IGDCC4	12.0069	1.5156	0.831021	1.82378	0.0681857	0.999833	OK	6.22253	17.7913
EIF4EBP2	EIF4EBP2	754.951	-0.28815	0.158098	-1.82261	0.0683625	0.999833	OK	830.095	679.807
SNCG	SNCG	10.331	1.38187	0.758555	1.82171	0.0684989	0.999833	OK	5.72982	14.9322
CNOT6	CNOT6	457.189	-0.370399	0.20336	-1.82139	0.0685476	0.999833	OK	515.559	398.82
H2AFY	H2AFY	2076.84	-0.260124	0.142821	-1.82133	0.0685566	0.999833	OK	2263.57	1890.12
ACSF2	ACSF2	159.113	0.586008	0.321777	1.82116	0.0685819	0.999833	OK	127.235	190.991
UBR4	UBR4	1549.47	-0.354048	0.194429	-1.82097	0.0686119	0.999833	OK	1738.65	1360.29
C7orf65	C7orf65	2.81409	2.98505	1.63982	1.82035	0.0687057	0.999833	OK	0.631137	4.99703
CDCP1	CDCP1	3331.76	-0.351737	0.193255	-1.82006	0.0687495	0.999833	OK	3735.91	2927.61
CLDN4	CLDN4	61.8705	0.667429	0.366717	1.82001	0.0687575	0.999833	OK	47.8089	75.9321
CACNB1	CACNB1	86.632	0.538446	0.295906	1.81965	0.0688122	0.999833	OK	70.6506	102.613
RABL3	RABL3	89.6348	-0.527363	0.289843	-1.81948	0.0688379	0.999833	OK	105.837	73.4322
CORO1A	CORO1A	42.1076	0.859127	0.472297	1.81904	0.0689057	0.999833	OK	29.9278	54.2873
TLE3	TLE3	758.903	-0.352524	0.193811	-1.81891	0.0689255	0.999833	OK	851.163	666.642
MIR4435-2HG	MIR4435-2HG	372.467	0.34551	0.190046	1.81803	0.0690599	0.999833	OK	328.078	416.856
GOLGA2P10	GOLGA2P10	125.569	0.474663	0.261115	1.81783	0.06909	0.999833	OK	105.096	146.041
ROBO1	ROBO1	429.189	-0.359936	0.198054	-1.81737	0.0691611	0.999833	OK	482.452	375.926
TIAF1	TIAF1	4.16228	2.91083	1.60321	1.81562	0.0694284	0.999833	OK	0.977004	7.34756
ELMOD3	ELMOD3	79.003	0.538791	0.29686	1.81497	0.069529	0.999833	OK	64.4198	93.5862
PARP1	PARP1	2336.61	-0.275101	0.151623	-1.81437	0.06962	0.999833	OK	2558.71	2114.5
IFI6	IFI6	97.1063	0.570576	0.314478	1.81436	0.0696228	0.999833	OK	78.1503	116.062
LOC105373553	LOC105373553	1.63134	4.19991	2.3158	1.81359	0.0697411	0.999833	OK	0.16837	3.09432
SMARCC2	SMARCC2	1127.75	-0.288415	0.159042	-1.81346	0.0697614	0.999833	OK	1240.1	1015.4
MAST4	MAST4	233.778	-0.459055	0.253143	-1.81342	0.0697672	0.999833	OK	270.661	196.896
EPB41	EPB41	188.7	-0.411343	0.227039	-1.81178	0.0700206	0.999833	OK	215.421	161.98
UBE2L6	UBE2L6	322.661	0.432586	0.23898	1.81013	0.0702753	0.999833	OK	274.646	370.676
CCDC84	CCDC84	55.5481	0.795979	0.43983	1.80974	0.0703357	0.999833	OK	40.6016	70.4947
ISG15	ISG15	166.591	0.54934	0.303754	1.8085	0.0705284	0.999833	OK	135.252	197.93
ANO1	ANO1	4.97078	-2.13723	1.18203	-1.8081	0.0705909	0.999833	OK	8.10026	1.84131
TTLL12	TTLL12	699.587	-0.307501	0.170128	-1.80747	0.0706891	0.999833	OK	773.863	625.312
RPS27L	RPS27L	156.631	0.422336	0.233664	1.80745	0.0706917	0.999833	OK	133.867	179.394
RAB3B	RAB3B	2.02378	3.41617	1.89076	1.80677	0.070798	0.999833	OK	0.346685	3.70087
SPOCD1	SPOCD1	301.073	0.429138	0.237556	1.80648	0.0708441	0.999833	OK	256.623	345.524
TMC8	TMC8	2.93085	3.08382	1.70766	1.80588	0.0709375	0.999833	OK	0.618418	5.24329
BICRA	BICRA	203.66	-0.420515	0.232964	-1.80506	0.0710646	0.999833	OK	233.133	174.187
ZBTB12	ZBTB12	137.006	-0.436374	0.241791	-1.80475	0.0711131	0.999833	OK	157.569	116.442
PTS	PTS	103.666	0.476714	0.264159	1.80465	0.0711297	0.999833	OK	86.6931	120.64
SLC2A1	SLC2A1	2977.79	-0.29734	0.164782	-1.80444	0.0711618	0.999833	OK	3283.57	2672.01
FAM193B	FAM193B	374.274	0.38406	0.212869	1.80421	0.0711986	0.999833	OK	324.748	423.8
AREG	AREG	314.487	0.42451	0.235377	1.80353	0.0713056	0.999833	OK	268.549	360.424
ETV5	ETV5	679.569	-0.329339	0.182735	-1.80228	0.0715018	0.999833	OK	756.8	602.338
LINC00174	LINC00174	22.4472	0.944077	0.523841	1.80222	0.0715106	0.999833	OK	15.354	29.5404
PGAM5	PGAM5	355.18	-0.349055	0.193791	-1.80119	0.0716725	0.999833	OK	397.939	312.421
EIF4A2	EIF4A2	1092.46	0.302242	0.167878	1.80037	0.0718017	0.999833	OK	978.444	1206.48
FOXJ3	FOXJ3	778.123	-0.286986	0.159497	-1.79932	0.0719688	0.999833	OK	855.262	700.983
NBPF26	NBPF26	328.332	0.489612	0.272112	1.7993	0.0719711	0.999833	OK	273.147	383.517
KLF13	KLF13	156.102	-0.47365	0.263422	-1.79807	0.0721662	0.999833	OK	181.499	130.704
ITIH3	ITIH3	1.66312	4.22434	2.34953	1.79795	0.072185	0.999833	OK	0.168915	3.15733
KPNA5	KPNA5	29.8147	0.818701	0.455483	1.79743	0.0722668	0.999833	OK	21.575	38.0544
ZNF226	ZNF226	121.389	0.493206	0.274432	1.79719	0.0723054	0.999833	OK	100.839	141.939
BICRAL	BICRAL	161.26	-0.420592	0.234052	-1.797	0.072335	0.999833	OK	184.602	137.919
CCL5	CCL5	2.2472	3.58305	1.99428	1.79667	0.0723887	0.999833	OK	0.346145	4.14825
PCMTD1	PCMTD1	85.8327	0.546295	0.3043	1.79525	0.0726141	0.999833	OK	69.7733	101.892
SCAF4	SCAF4	472.6	-0.329606	0.183636	-1.79489	0.0726719	0.999833	OK	526.352	418.847
R3HDM2	R3HDM2	352.498	-0.346069	0.192905	-1.79398	0.0728158	0.999833	OK	394.574	310.421
MINOS1-NBL1	MINOS1-NBL1	1.5855	4.146	2.31213	1.79315	0.0729487	0.999833	OK	0.169537	3.00147
VAMP1	VAMP1	58.0602	0.779736	0.434913	1.79286	0.0729959	0.999833	OK	42.7413	73.379
JADE2	JADE2	773.419	-0.294435	0.164276	-1.79232	0.0730822	0.999833	OK	852.068	694.77
ADA	ADA	21.552	0.956653	0.534036	1.79136	0.0732349	0.999833	OK	14.6573	28.4468
CCDC144A	CCDC144A	2.06785	3.459	1.93295	1.7895	0.0735348	0.999833	OK	0.344737	3.79097
FAM120A	FAM120A	2154.74	-0.296251	0.165573	-1.78924	0.0735758	0.999833	OK	2375.2	1934.28
POLR1A	POLR1A	799.737	-0.367367	0.205357	-1.78892	0.0736277	0.999833	OK	901.013	698.461
ZNF462	ZNF462	350.129	-0.40667	0.227327	-1.78892	0.0736283	0.999833	OK	399.152	301.106
PCDHGA1	PCDHGA1	15.363	-1.25945	0.704429	-1.7879	0.0737916	0.999833	OK	21.6731	9.05292
ANXA2P1	ANXA2P1	1.46639	4.02576	2.25184	1.78776	0.0738141	0.999833	OK	0.16964	2.76315
GSN	GSN	231.008	0.529235	0.296061	1.78758	0.0738432	0.999833	OK	189.105	272.91
H6PD	H6PD	588.191	-0.395452	0.221261	-1.78727	0.0738945	0.999833	OK	668.304	508.079
CDK1	CDK1	1216.14	0.282281	0.157961	1.78703	0.0739332	0.999833	OK	1097.54	1334.74
NABP1	NABP1	230.236	0.442786	0.247788	1.78696	0.0739447	0.999833	OK	195.179	265.293
ARGLU1	ARGLU1	598.236	0.306605	0.171582	1.78693	0.0739495	0.999833	OK	534.905	661.567
MED13L	MED13L	692.65	-0.41834	0.234182	-1.78639	0.0740366	0.999833	OK	792.377	592.924
PEAR1	PEAR1	219.206	0.588817	0.329677	1.78604	0.0740927	0.999833	OK	175.084	263.328
H3F3A	H3F3A	52.4819	3.95188	2.21318	1.78561	0.0741624	0.999833	OK	6.37105	98.5927
RPTOR	RPTOR	509.01	-0.315268	0.176745	-1.78375	0.0744651	0.999833	OK	564.406	453.615
LIPH	LIPH	35.0937	0.815811	0.458025	1.78115	0.0748882	0.999833	OK	25.4276	44.7598
NEDD8	NEDD8	1028.6	0.307588	0.17271	1.78096	0.0749193	0.999833	OK	919.359	1137.83
FAM107B	FAM107B	1181.69	0.297879	0.16727	1.78083	0.0749408	0.999833	OK	1060.13	1303.26
USP13	USP13	340.409	-0.356895	0.200522	-1.77983	0.0751034	0.999833	OK	382.301	298.517
NME1-NME2	NME1-NME2	34.296	-0.864935	0.486189	-1.77901	0.0752379	0.999833	OK	44.2795	24.3126
ZHX3	ZHX3	489.613	-0.36631	0.205963	-1.77853	0.0753174	0.999833	OK	551.439	427.786
LOC102724814	LOC102724814	24.2402	0.892807	0.502014	1.77845	0.0753302	0.999833	OK	16.9703	31.5101
RTL6	RTL6	164.88	-0.418258	0.23545	-1.77642	0.0756635	0.999833	OK	188.615	141.146
SH2B3	SH2B3	2279.92	-0.288236	0.162335	-1.77556	0.075805	0.999833	OK	2506.92	2052.92
MINOS1	MINOS1	150.787	0.405685	0.228524	1.77524	0.0758585	0.999833	OK	129.725	171.85
CRKL	CRKL	610.245	-0.297551	0.167634	-1.77501	0.075897	0.999833	OK	672.953	547.536
SMYD5	SMYD5	450.322	-0.323584	0.182309	-1.77492	0.0759109	0.999833	OK	500.613	400.031
CDH24	CDH24	107.748	0.643273	0.362871	1.77273	0.0762729	0.999833	OK	84.1168	131.379
KIAA0100	KIAA0100	1630.88	-0.276872	0.156193	-1.77263	0.0762894	0.999833	OK	1786.9	1474.87
IFFO1	IFFO1	20.3037	1.05383	0.594517	1.77258	0.0762985	0.999833	OK	13.2012	27.4062
PSMB8-AS1	PSMB8-AS1	18.4541	0.997172	0.562629	1.77234	0.0763374	0.999833	OK	12.3188	24.5894
UBE2F	UBE2F	189.349	0.376647	0.212536	1.77215	0.0763693	0.999833	OK	164.771	213.926
RAD51L3-RFFL	RAD51L3-RFFL	9.92768	1.93316	1.09099	1.77193	0.0764057	0.999833	OK	4.12031	15.7351
MYADM	MYADM	5163.48	-0.335746	0.189617	-1.77065	0.0766188	0.999833	OK	5761.61	4565.35
ERV3-1-ZNF117	ERV3-1-ZNF117	26.2915	0.942668	0.532524	1.77019	0.0766959	0.999833	OK	17.9951	34.588
RBM15B	RBM15B	745.963	-0.284324	0.160655	-1.76978	0.0767631	0.999833	OK	819.233	672.694
B3GALT1	B3GALT1	4.95636	-1.94298	1.0979	-1.76972	0.0767734	0.999833	OK	7.86674	2.04598
PCYT1A	PCYT1A	301.551	-0.328576	0.185788	-1.76855	0.0769687	0.999833	OK	335.743	267.359
HJURP	HJURP	1282.32	0.354538	0.200581	1.76756	0.0771347	0.999833	OK	1125.54	1439.09
GATAD2A	GATAD2A	1367.85	-0.274421	0.155338	-1.76661	0.077293	0.999833	OK	1497.55	1238.15
NCOR1	NCOR1	692.782	-0.347488	0.196739	-1.76624	0.0773555	0.999833	OK	775.812	609.751
TUBG2	TUBG2	100.118	0.500691	0.283546	1.76582	0.0774263	0.999833	OK	82.9174	117.319
ZNF493	ZNF493	35.6273	0.803259	0.454938	1.76565	0.0774553	0.999833	OK	25.9576	45.2971
MTA2	MTA2	1654.01	-0.277344	0.157114	-1.76524	0.0775239	0.999833	OK	1812.5	1495.51
CHAMP1	CHAMP1	381.989	-0.330176	0.187094	-1.76476	0.0776037	0.999833	OK	425.51	338.467
CCT6P1	CCT6P1	15.42	1.08594	0.61571	1.76372	0.0777784	0.999833	OK	9.8759	20.9642
SPTY2D1	SPTY2D1	286.265	-0.360961	0.204739	-1.76303	0.0778959	0.999833	OK	321.891	250.639
ULK3	ULK3	127.027	0.455134	0.258164	1.76297	0.0779063	0.999833	OK	107.155	146.899
JPH2	JPH2	5.77623	2.14002	1.21601	1.75988	0.0784289	0.999833	OK	2.1363	9.41616
MAPK1	MAPK1	759.236	-0.343009	0.194964	-1.75935	0.0785181	0.999833	OK	849.07	669.403
SH2D3A	SH2D3A	35.238	0.772037	0.439027	1.75852	0.0786591	0.999833	OK	26.0282	44.4478
MEGF9	MEGF9	172.886	-0.447035	0.254219	-1.75846	0.0786685	0.999833	OK	199.46	146.313
SMC1A	SMC1A	1184.62	-0.284696	0.161903	-1.75844	0.0786732	0.999833	OK	1301.12	1068.11
TMEM104	TMEM104	386.075	-0.329542	0.187439	-1.75812	0.0787264	0.999833	OK	429.978	342.172
INO80	INO80	347.923	-0.341305	0.194151	-1.75793	0.0787592	0.999833	OK	388.887	306.959
PPP3CB	PPP3CB	465.634	-0.372154	0.211833	-1.75683	0.0789473	0.999833	OK	525.36	405.908
PIK3R2	PIK3R2	1536.14	-0.269732	0.153542	-1.75673	0.078963	0.999833	OK	1679.32	1392.95
ZNF223	ZNF223	38.803	0.69888	0.397877	1.75652	0.0789996	0.999833	OK	29.584	48.022
PNISR	PNISR	731.828	0.418358	0.238191	1.7564	0.0790208	0.999833	OK	626.456	837.199
FAM133B	FAM133B	101.118	0.638892	0.363766	1.75633	0.0790326	0.999833	OK	79.0867	123.148
TIGD1	TIGD1	61.8271	0.560847	0.319423	1.75581	0.0791205	0.999833	OK	49.9586	73.6957
NFATC2IP	NFATC2IP	323.256	0.434543	0.24776	1.75389	0.0794499	0.999833	OK	274.938	371.574
TCF3	TCF3	903.564	-0.263696	0.150354	-1.75384	0.0794588	0.999833	OK	985.912	821.217
GJB3	GJB3	15.7367	1.10923	0.632847	1.75277	0.0796422	0.999833	OK	9.96843	21.505
CREBZF	CREBZF	611.239	0.378166	0.21584	1.75207	0.0797623	0.999833	OK	531.584	690.894
DCLRE1A	DCLRE1A	206.329	-0.446031	0.254662	-1.75146	0.0798668	0.999833	OK	237.972	174.686
TAF1L	TAF1L	3.5099	-2.57251	1.46945	-1.75066	0.0800044	0.999833	OK	6.00953	1.01027
ZNF331	ZNF331	149.367	0.673925	0.385155	1.74975	0.0801613	0.999833	OK	115.101	183.633
NBPF15	NBPF15	887.523	0.366485	0.209547	1.74894	0.0803017	0.999833	OK	775.397	999.649
LIG3	LIG3	200.412	-0.366084	0.20932	-1.74892	0.0803042	0.999833	OK	225.704	175.12
CSGALNACT1	CSGALNACT1	8.65249	1.62074	0.926842	1.74867	0.0803478	0.999833	OK	4.24627	13.0587
FAM129A	FAM129A	1090.01	-0.320335	0.183287	-1.74772	0.0805126	0.999833	OK	1210.53	969.496
PRKDC	PRKDC	2427.15	-0.31334	0.179286	-1.74771	0.0805145	0.999833	OK	2689.7	2164.6
KRT18	KRT18	3517.93	0.389859	0.22309	1.74754	0.0805437	0.999833	OK	3045.48	3990.38
ABI3	ABI3	2.18841	3.56042	2.03754	1.74741	0.0805671	0.999833	OK	0.342005	4.03482
CD27-AS1	CD27-AS1	18.6905	0.968295	0.554242	1.74706	0.0806265	0.999833	OK	12.6436	24.7375
APBB3	APBB3	58.3916	0.591889	0.338919	1.7464	0.0807413	0.999833	OK	46.5788	70.2045
ZDHHC3	ZDHHC3	914.184	-0.269571	0.154368	-1.74629	0.0807598	0.999833	OK	999.346	829.023
SLC2A6	SLC2A6	95.7853	0.583808	0.334372	1.74598	0.0808137	0.999833	OK	76.665	114.906
IL4I1	IL4I1	3.20331	2.5626	1.46788	1.74578	0.0808491	0.999833	OK	0.92746	5.47916
ZFR2	ZFR2	1.35917	3.93065	2.25194	1.74545	0.0809062	0.999833	OK	0.167292	2.55105
FOSL1	FOSL1	5871.78	-0.374699	0.214705	-1.74518	0.0809529	0.999833	OK	6630.04	5113.52
BAZ1B	BAZ1B	988.507	-0.318192	0.182383	-1.74464	0.0810484	0.999833	OK	1097.08	879.937
FABP6	FABP6	5.04273	1.98611	1.13848	1.74453	0.0810663	0.999833	OK	2.03267	8.05278
BORA	BORA	193.841	0.365801	0.209725	1.74419	0.0811258	0.999833	OK	169.397	218.285
IFI30	IFI30	112.84	0.533049	0.305652	1.74398	0.0811633	0.999833	OK	92.228	133.453
TBKBP1	TBKBP1	88.5012	0.553062	0.317197	1.74359	0.0812301	0.999833	OK	71.7423	105.26
LOC100134868	LOC100134868	46.0983	0.757875	0.434683	1.74351	0.0812444	0.999833	OK	34.2611	57.9354
COL17A1	COL17A1	125.645	0.505915	0.290251	1.74303	0.081329	0.999833	OK	103.838	147.453
SIPA1L1	SIPA1L1	494.802	-0.326585	0.187535	-1.74146	0.0816027	0.999833	OK	550.568	439.035
IL1A	IL1A	256.527	0.617198	0.354558	1.74075	0.0817269	0.999833	OK	202.476	310.577
INHBB	INHBB	2.01962	3.41195	1.96043	1.74041	0.0817876	0.999833	OK	0.346898	3.69234
SLC39A14	SLC39A14	619.378	-0.28746	0.165393	-1.73804	0.0822042	0.999833	OK	680.881	557.876
FBLIM1	FBLIM1	292.251	0.374822	0.215664	1.73799	0.0822132	0.999833	OK	254.499	330.004
TMEM91	TMEM91	7.94986	1.47273	0.847425	1.73789	0.0822308	0.999833	OK	4.21133	11.6884
NXN	NXN	117.843	0.672568	0.387283	1.73663	0.082452	0.999833	OK	90.8616	144.825
CENPT	CENPT	415.391	0.433475	0.249726	1.7358	0.0825988	0.999833	OK	353.451	477.33
IGF2-AS	IGF2-AS	1.95711	3.3673	1.94038	1.73538	0.0826728	0.999833	OK	0.345796	3.56843
BEND3	BEND3	96.9034	-0.508973	0.29332	-1.73522	0.0827026	0.999833	OK	113.822	79.9851
AGTPBP1	AGTPBP1	218.801	0.365774	0.210842	1.73483	0.0827715	0.999833	OK	191.212	246.39
MFSD11	MFSD11	46.3552	0.630763	0.36386	1.73353	0.0830011	0.999833	OK	36.3801	56.3304
WRB-SH3BGR	WRB-SH3BGR	3.8391	2.81622	1.62616	1.73183	0.0833043	0.999833	OK	0.954623	6.72357
AGBL5	AGBL5	419.959	-0.312417	0.180415	-1.73166	0.0833337	0.999833	OK	465.253	374.665
LINC01138	LINC01138	39.3975	0.707332	0.408491	1.73157	0.0833498	0.999833	OK	29.9284	48.8666
MYL9	MYL9	739.912	0.512157	0.295799	1.73144	0.0833739	0.999833	OK	609.939	869.884
ZFR	ZFR	1402.67	-0.309795	0.17898	-1.73089	0.0834709	0.999833	OK	1552.7	1252.65
MCM6	MCM6	622.275	-0.366971	0.212059	-1.73051	0.0835393	0.999833	OK	700.994	543.557
GPR173	GPR173	37.1511	0.937942	0.542052	1.73035	0.0835669	0.999833	OK	25.4827	48.8195
CRISPLD2	CRISPLD2	16.9255	1.36949	0.791904	1.72936	0.0837445	0.999833	OK	9.44558	24.4054
ANKRD1	ANKRD1	1427.63	1.09642	0.634013	1.72934	0.083748	0.999833	OK	909.83	1945.44
HMGA1	HMGA1	38274.7	-0.401548	0.23223	-1.72909	0.0837921	0.999833	OK	43567.1	32982.3
TMEM110-MUSTN1	TMEM110-MUSTN1	1.7883	4.33086	2.50539	1.72862	0.0838777	0.999833	OK	0.169313	3.40729
RTN4RL2	RTN4RL2	51.0363	-0.692006	0.400644	-1.72723	0.084126	0.999833	OK	63.047	39.0256
ICK	ICK	278.045	-0.438582	0.253931	-1.72717	0.0841368	0.999833	OK	319.985	236.104
NACC1	NACC1	2666.11	-0.272734	0.158003	-1.72613	0.0843235	0.999833	OK	2917.36	2414.85
GAS5	GAS5	390.497	0.3605	0.208985	1.725	0.0845272	0.999833	OK	341.96	439.033
OPTN	OPTN	706.869	0.393129	0.227965	1.72451	0.0846154	0.999833	OK	611.151	802.587
HNRNPA1P33	HNRNPA1P33	1.90801	3.33178	1.93262	1.72397	0.0847132	0.999833	OK	0.344764	3.47125
FAM229A	FAM229A	3.87677	2.35395	1.36636	1.72279	0.0849273	0.999833	OK	1.26853	6.48501
KMT2A	KMT2A	1123.27	-0.395354	0.22949	-1.72275	0.0849335	0.999833	OK	1276.22	970.316
CSF2	CSF2	172.005	1.17435	0.681784	1.72246	0.0849862	0.999833	OK	105.625	238.385
TUSC1	TUSC1	94.8511	-0.509129	0.295748	-1.72149	0.0851614	0.999833	OK	111.416	78.2861
ZNF529	ZNF529	49.208	0.636497	0.36975	1.72142	0.0851739	0.999833	OK	38.5258	59.8903
MKI67	MKI67	5224.86	-0.408948	0.237586	-1.72126	0.0852037	0.999833	OK	5960.46	4489.25
SREBF1	SREBF1	619.365	-0.426991	0.248077	-1.7212	0.0852144	0.999833	OK	710.358	528.372
RFC5	RFC5	587.52	-0.294436	0.171084	-1.721	0.0852516	0.999833	OK	647.265	527.775
MGME1	MGME1	379.027	0.308511	0.179269	1.72094	0.0852617	0.999833	OK	338.654	419.399
SF3B3	SF3B3	3008.67	-0.263101	0.152892	-1.72082	0.0852829	0.999833	OK	3282.25	2735.09
UBTF	UBTF	912.515	-0.266296	0.154762	-1.72068	0.0853085	0.999833	OK	996.493	828.536
SSH2	SSH2	131.1	-0.518586	0.301438	-1.72037	0.085365	0.999833	OK	154.412	107.788
MLXIP	MLXIP	768.649	-0.313998	0.18253	-1.72026	0.0853859	0.999833	OK	851.968	685.331
HMGCL	HMGCL	101.205	0.504154	0.293081	1.72019	0.0853983	0.999833	OK	83.6998	118.711
ABCA5	ABCA5	34.6502	0.905671	0.526572	1.71994	0.0854435	0.999833	OK	24.1178	45.1826
AP3D1	AP3D1	1413.42	-0.276673	0.160901	-1.71952	0.0855195	0.999833	OK	1548.53	1278.3
GTF2I	GTF2I	906.261	-0.315177	0.183296	-1.7195	0.0855235	0.999833	OK	1004.86	807.66
XK	XK	36.8533	-0.83512	0.485899	-1.71871	0.0856666	0.999833	OK	47.2316	26.475
FAM129B	FAM129B	6927.68	-0.33936	0.197525	-1.71806	0.0857859	0.999833	OK	7738.73	6116.63
SAMD1	SAMD1	1057.91	-0.271984	0.158358	-1.71753	0.085883	0.999833	OK	1157.34	958.486
POFUT1	POFUT1	1442.83	-0.245885	0.1432	-1.71707	0.085967	0.999833	OK	1565.48	1320.17
RALA	RALA	448.747	0.306359	0.178467	1.71661	0.0860508	0.999833	OK	401.279	496.215
NAV1	NAV1	999.413	-0.35277	0.205522	-1.71646	0.086078	0.999833	OK	1121	877.829
FER1L4	FER1L4	6.54524	1.94296	1.13257	1.71553	0.086248	0.999833	OK	2.70189	10.3886
MEX3C	MEX3C	508.317	-0.367283	0.214146	-1.71511	0.0863254	0.999833	OK	572.674	443.96
CCND1	CCND1	6026.62	-0.254028	0.148187	-1.71424	0.0864842	0.999833	OK	6555.83	5497.4
FBXL19-AS1	FBXL19-AS1	9.94168	-1.42181	0.829661	-1.71372	0.0865797	0.999833	OK	14.4791	5.40424
AHNAK	AHNAK	6043.18	-0.321289	0.187573	-1.71288	0.0867353	0.999833	OK	6713.32	5373.04
FZD8	FZD8	443.121	-0.383282	0.223821	-1.71245	0.0868143	0.999833	OK	501.639	384.602
LEPROT	LEPROT	464.821	0.328221	0.191724	1.71194	0.0869069	0.999833	OK	412.173	517.469
CPSF7	CPSF7	1203.54	-0.286795	0.167626	-1.71092	0.0870954	0.999833	OK	1322.78	1084.31
SPRY1	SPRY1	136.334	-0.472208	0.276014	-1.71081	0.0871155	0.999833	OK	158.448	114.219
DACT3	DACT3	2.68265	2.94376	1.72216	1.70935	0.0873869	0.999833	OK	0.617114	4.74818
TMPO	TMPO	2769.81	-0.295883	0.173106	-1.70926	0.0874034	0.999833	OK	3052.85	2486.77
NDUFC1	NDUFC1	144.958	0.441895	0.258539	1.7092	0.0874145	0.999833	OK	122.93	166.986
SLC22A31	SLC22A31	2.12047	3.48135	2.03715	1.70893	0.087463	0.999833	OK	0.348521	3.89243
PDXDC2P-NPIPB14P	PDXDC2P-NPIPB14P	29.2567	0.95549	0.559178	1.70874	0.0874992	0.999833	OK	19.9076	38.6057
CTDSPL2	CTDSPL2	322.935	-0.407891	0.238831	-1.70787	0.087661	0.999833	OK	368.284	277.585
RAB26	RAB26	3.70767	2.28516	1.33813	1.70773	0.0876866	0.999833	OK	1.26236	6.15297
EIF4G2	EIF4G2	10258	-0.286568	0.167914	-1.70664	0.0878894	0.999833	OK	11273.5	9242.58
DNAJC2	DNAJC2	423.231	0.374517	0.219514	1.70612	0.0879856	0.999833	OK	368.603	477.859
LDLR	LDLR	2777.72	-0.389889	0.228649	-1.70518	0.0881603	0.999833	OK	3150.79	2404.65
OPA3	OPA3	416.536	-0.308516	0.180964	-1.70485	0.088223	0.999833	OK	460.904	372.167
NMRAL2P	NMRAL2P	4.16467	2.04015	1.19684	1.70461	0.0882678	0.999833	OK	1.62909	6.70025
HAPLN3	HAPLN3	11.7618	1.26126	0.74012	1.70412	0.088358	0.999833	OK	6.92472	16.5988
BAIAP2L1	BAIAP2L1	138.16	0.423978	0.248797	1.70411	0.0883599	0.999833	OK	118.003	158.316
SEMA4B	SEMA4B	992.027	-0.305396	0.179274	-1.70352	0.0884713	0.999833	OK	1096.64	887.419
PLEKHS1	PLEKHS1	1.34267	3.91517	2.29889	1.70307	0.0885548	0.999833	OK	0.166933	2.5184
SCP2	SCP2	406.092	0.303517	0.178405	1.70128	0.0888908	0.999833	OK	363.532	448.652
MARK2	MARK2	429.422	-0.32223	0.189493	-1.70048	0.0890403	0.999833	OK	477.18	381.664
LOC100129083	LOC100129083	1.49591	4.05291	2.38513	1.69924	0.089273	0.999833	OK	0.170011	2.82181
KC6	KC6	4.51932	2.14475	1.26293	1.69823	0.0894646	0.999833	OK	1.66698	7.37166
CLPTM1	CLPTM1	1324.16	-0.273415	0.161008	-1.69814	0.0894807	0.999833	OK	1449.26	1199.06
PSMB9	PSMB9	88.214	0.539555	0.31781	1.69773	0.0895593	0.999833	OK	71.908	104.52
TMEM132D	TMEM132D	1.33477	3.90769	2.30219	1.69738	0.0896246	0.999833	OK	0.16676	2.50278
ZMYM5	ZMYM5	73.7674	0.514666	0.30325	1.69717	0.089665	0.999833	OK	60.7473	86.7875
MLLT6	MLLT6	553.79	-0.289479	0.17068	-1.69603	0.0898799	0.999833	OK	609.163	498.416
CACNG7	CACNG7	606.404	-0.285709	0.168513	-1.69547	0.0899859	0.999833	OK	666.254	546.553
NOTCH2NLC	NOTCH2NLC	1.80572	-4.25062	2.50743	-1.69521	0.0900347	0.999833	OK	3.43119	0.180252
UPF3A	UPF3A	389.148	0.333245	0.196583	1.69519	0.0900402	0.999833	OK	344.402	433.893
NPIPA8	NPIPA8	9.47719	1.3051	0.769986	1.69496	0.0900823	0.999833	OK	5.46078	13.4936
NEURL3	NEURL3	1.46646	4.04655	2.38773	1.69473	0.0901272	0.999833	OK	0.16736	2.76556
CEP170	CEP170	1781.76	-0.347962	0.205334	-1.69461	0.0901494	0.999833	OK	1995.6	1567.93
NFYA	NFYA	811.914	-0.296946	0.175295	-1.69398	0.0902684	0.999833	OK	895.177	728.651
PPP1R13L	PPP1R13L	792.983	-0.304789	0.179941	-1.69383	0.0902973	0.999833	OK	876.437	709.529
AREL1	AREL1	525.034	-0.295368	0.174466	-1.69299	0.0904577	0.999833	OK	578.593	471.475
LINC02035	LINC02035	24.0076	-0.808372	0.477543	-1.69277	0.0904991	0.999833	OK	30.563	17.4523
KMT2C	KMT2C	249.975	-0.519836	0.307164	-1.69237	0.0905746	0.999833	OK	294.529	205.42
IL17RD	IL17RD	88.7312	-0.498056	0.294337	-1.69213	0.0906218	0.999833	OK	103.897	73.5654
POMGNT2	POMGNT2	234.373	-0.356469	0.210721	-1.69166	0.0907106	0.999833	OK	263.182	205.564
CENPP	CENPP	78.1853	-0.515611	0.30482	-1.69153	0.0907364	0.999833	OK	92.0099	64.3606
CCT6P3	CCT6P3	12.1216	1.17142	0.692819	1.69081	0.0908731	0.999833	OK	7.4541	16.7892
CD82	CD82	345.995	0.526985	0.311851	1.68986	0.0910539	0.999833	OK	283.496	408.494
AGAP9	AGAP9	122.111	0.625277	0.370046	1.68973	0.09108	0.999833	OK	96.0556	148.167
TCIRG1	TCIRG1	496.2	0.349825	0.207097	1.68919	0.0911837	0.999833	OK	436.334	556.067
MAP1B	MAP1B	2569.14	-0.299116	0.17712	-1.68877	0.0912633	0.999833	OK	2834.52	2303.76
PVRIG2P	PVRIG2P	19.5665	0.981879	0.581458	1.68865	0.0912867	0.999833	OK	13.1538	25.9792
NPAS2	NPAS2	1977.5	-0.292444	0.173238	-1.68811	0.091391	0.999833	OK	2177.25	1777.76
ZNF675	ZNF675	59.4837	0.607078	0.359771	1.6874	0.0915258	0.999833	OK	47.1499	71.8174
GALNT14	GALNT14	165.236	-0.400099	0.237185	-1.68687	0.0916292	0.999833	OK	188.002	142.469
SOD1	SOD1	831.214	0.286762	0.170062	1.68622	0.0917543	0.999833	OK	748.875	913.552
LOC102723996	LOC102723996	1.77468	-4.23631	2.51383	-1.6852	0.0919493	0.999833	OK	3.37053	0.17883
NHLRC3	NHLRC3	86.2526	0.501109	0.297523	1.68427	0.0921294	0.999833	OK	71.4218	101.083
LPIN2	LPIN2	505.634	-0.305846	0.18163	-1.68389	0.0922021	0.999833	OK	559.031	452.238
ICMT	ICMT	1214.27	-0.248711	0.147714	-1.68373	0.092234	0.999833	OK	1318.68	1109.86
HNRNPL	HNRNPL	1832.56	-0.268199	0.159291	-1.6837	0.0922395	0.999833	OK	2002.41	1662.71
FAM81A	FAM81A	33.0614	-0.73804	0.438399	-1.68349	0.0922802	0.999833	OK	41.3383	24.7845
CASP4	CASP4	720.426	0.290088	0.172329	1.68334	0.092309	0.999833	OK	648.239	792.612
PRSS22	PRSS22	22.9111	0.896112	0.532397	1.68316	0.0923435	0.999833	OK	16.0159	29.8063
SRGAP2D	SRGAP2D	137.342	-0.462048	0.274655	-1.68229	0.0925127	0.999833	OK	159.149	115.535
C3	C3	630.916	1.10615	0.657548	1.68224	0.0925225	0.999833	OK	400.237	861.595
KAT6A	KAT6A	453.662	-0.375741	0.223398	-1.68194	0.0925807	0.999833	OK	512.408	394.917
CENPBD1P1	CENPBD1P1	278.39	-0.332884	0.197945	-1.6817	0.0926274	0.999833	OK	310.366	246.415
IL7R	IL7R	100.534	1.66101	0.989058	1.67938	0.0930773	0.999833	OK	48.3063	152.763
ATP6V1D	ATP6V1D	516.481	0.308762	0.183865	1.67928	0.0930968	0.999833	OK	461.423	571.539
PLCE1-AS1	PLCE1-AS1	2.17138	3.53477	2.10557	1.67877	0.0931967	0.999833	OK	0.344945	3.99781
OSBPL11	OSBPL11	189.934	-0.375686	0.223847	-1.67832	0.0932851	0.999833	OK	214.525	165.343
QKI	QKI	1031.14	-0.288534	0.17198	-1.67772	0.0934021	0.999833	OK	1133.91	928.371
ST3GAL1	ST3GAL1	757.907	-0.267833	0.159681	-1.67731	0.0934827	0.999833	OK	828.057	687.756
EYA3	EYA3	369.092	-0.326058	0.194404	-1.67722	0.0935	0.999833	OK	410.624	327.56
CDK5R1	CDK5R1	19.5326	-0.975474	0.582397	-1.67493	0.0939479	0.999833	OK	25.8955	13.1698
SPIN2B	SPIN2B	75.6154	0.520849	0.310979	1.67487	0.0939601	0.999833	OK	62.1122	89.1185
TRERF1	TRERF1	523.761	-0.349889	0.208914	-1.6748	0.0939735	0.999833	OK	586.964	460.558
TTC28	TTC28	128.248	-0.444549	0.265451	-1.6747	0.093994	0.999833	OK	147.852	108.644
LAPTM5	LAPTM5	336.527	0.550283	0.32863	1.67448	0.0940372	0.999833	OK	273.114	399.94
FMN1	FMN1	197.303	-0.389608	0.232723	-1.67413	0.0941056	0.999833	OK	223.784	170.823
SREK1	SREK1	668.883	0.414837	0.247963	1.67298	0.0943312	0.999833	OK	573.373	764.392
OTX1	OTX1	31.4044	-0.882518	0.527595	-1.67272	0.0943829	0.999833	OK	40.7209	22.0878
TBL3	TBL3	441.695	-0.296254	0.177141	-1.67242	0.0944425	0.999833	OK	486.887	396.504
RTKN2	RTKN2	97.6318	0.446412	0.26695	1.67227	0.0944713	0.999833	OK	82.6461	112.618
KLHL17	KLHL17	64.5998	0.542334	0.324373	1.67195	0.0945349	0.999833	OK	52.5987	76.6009
ARID2	ARID2	243.839	-0.432039	0.258426	-1.67181	0.0945626	0.999833	OK	280.08	207.599
TMEM44-AS1	TMEM44-AS1	4.30061	-2.07659	1.24232	-1.67155	0.0946137	0.999833	OK	6.95287	1.64834
NKTR	NKTR	570.982	0.461703	0.276486	1.66989	0.0949405	0.999833	OK	480.389	661.575
AKNA	AKNA	168.096	-0.3726	0.223155	-1.66969	0.0949801	0.999833	OK	189.683	146.509
MYH9	MYH9	13735.3	-0.23613	0.141614	-1.66742	0.0954315	0.999833	OK	14856.8	12613.7
TMEM127	TMEM127	604.676	-0.28915	0.173469	-1.66687	0.0955402	0.999833	OK	665.07	544.282
RFFL	RFFL	232.68	-0.369274	0.221545	-1.66682	0.0955512	0.999833	OK	262.297	203.063
ZNF439	ZNF439	61.7118	0.630015	0.378123	1.66616	0.0956808	0.999833	OK	48.4473	74.9762
NPIPB12	NPIPB12	42.3164	0.762629	0.457767	1.66598	0.0957178	0.999833	OK	31.3852	53.2475
ABCA3	ABCA3	201.892	-0.416544	0.250096	-1.66554	0.095806	0.999833	OK	230.837	172.947
ZNF737	ZNF737	34.3923	0.728751	0.437713	1.66491	0.0959316	0.999833	OK	25.8861	42.8986
DHRS4-AS1	DHRS4-AS1	137.592	-0.427268	0.256635	-1.66489	0.0959349	0.999833	OK	157.819	117.365
KCTD12	KCTD12	666.737	-0.367664	0.220834	-1.66489	0.095935	0.999833	OK	751.237	582.236
HIST1H2BD	HIST1H2BD	28.8275	0.808527	0.485814	1.66427	0.0960579	0.999833	OK	20.9546	36.7004
CELSR1	CELSR1	177.993	-0.388763	0.233621	-1.66408	0.0960971	0.999833	OK	201.83	154.155
FMNL1	FMNL1	810.527	-0.332218	0.199671	-1.66383	0.0961471	0.999833	OK	903.439	717.614
GADD45A	GADD45A	695.933	0.500134	0.301006	1.66154	0.0966044	0.999833	OK	576.499	815.368
ZMIZ1-AS1	ZMIZ1-AS1	57.5337	0.625635	0.376544	1.66152	0.0966091	0.999833	OK	45.2506	69.8168
RASGRP3	RASGRP3	7.60906	1.73401	1.04451	1.66012	0.0968906	0.999833	OK	3.51741	11.7007
GNL2	GNL2	748.238	0.280211	0.16882	1.65982	0.0969497	0.999833	OK	675.802	820.675
NUP98	NUP98	1342.99	-0.280323	0.168922	-1.65948	0.0970188	0.999833	OK	1473.06	1212.92
ZDHHC24	ZDHHC24	110.746	0.573134	0.345376	1.65945	0.0970253	0.999833	OK	89.0332	132.459
MEIS3	MEIS3	4.65611	1.9172	1.15546	1.65926	0.0970638	0.999833	OK	1.94942	7.36279
ATXN1L	ATXN1L	437.109	-0.346123	0.208606	-1.65922	0.0970712	0.999833	OK	489.294	384.925
PDZD8	PDZD8	618.456	-0.347377	0.209447	-1.65855	0.0972072	0.999833	OK	692.555	544.356
RECK	RECK	94.9548	0.461703	0.278407	1.65838	0.0972417	0.999833	OK	79.889	110.021
XPR1	XPR1	400.345	-0.329875	0.198965	-1.65796	0.0973262	0.999833	OK	445.916	354.773
RNF103	RNF103	170.588	0.370638	0.22359	1.65767	0.0973847	0.999833	OK	148.795	192.381
C15orf48	C15orf48	40.2324	0.780694	0.471276	1.65655	0.0976096	0.999833	OK	29.6049	50.8599
FBXO45	FBXO45	309.235	-0.348866	0.21065	-1.65614	0.0976929	0.999833	OK	346.443	272.027
NGF	NGF	25.2679	1.27565	0.770407	1.65582	0.0977587	0.999833	OK	14.7718	35.7639
CDK13	CDK13	438.385	-0.290922	0.175706	-1.65573	0.0977771	0.999833	OK	482.436	394.334
ATOX1	ATOX1	435.95	0.329896	0.19925	1.65569	0.0977848	0.999833	OK	386.323	485.578
GPCPD1	GPCPD1	60.1528	0.646751	0.39067	1.65549	0.0978246	0.999833	OK	46.8911	73.4145
WDR53	WDR53	109.572	0.448871	0.271188	1.6552	0.0978843	0.999833	OK	92.662	126.481
LRRC37A6P	LRRC37A6P	13.4479	-1.10044	0.664931	-1.65497	0.0979313	0.999833	OK	18.3417	8.55412
PCBP1	PCBP1	3125.76	-0.331845	0.200515	-1.65497	0.0979314	0.999833	OK	3483.67	2767.85
MICU2	MICU2	382.491	0.29749	0.179772	1.65482	0.0979606	0.999833	OK	343.194	421.787
NLRP10	NLRP10	2.74447	2.93312	1.77322	1.65413	0.0981016	0.999833	OK	0.635468	4.85347
FSTL3	FSTL3	185.164	0.412964	0.249677	1.65399	0.0981295	0.999833	OK	158.843	211.486
LOC105747689	LOC105747689	2.52567	2.76611	1.67261	1.65377	0.0981748	0.999833	OK	0.647385	4.40396
LONRF3	LONRF3	63.0614	-0.542361	0.328307	-1.652	0.0985355	0.999833	OK	74.7772	51.3455
OSBPL7	OSBPL7	88.7126	0.61464	0.372164	1.65153	0.0986306	0.999833	OK	70.096	107.329
GAA	GAA	96.9382	-0.504984	0.305807	-1.65132	0.098674	0.999833	OK	113.733	80.1438
APLP1	APLP1	139.23	0.434992	0.2635	1.65082	0.0987747	0.999833	OK	118.398	160.063
LSP1P5	LSP1P5	21.7049	0.843657	0.511054	1.65082	0.0987756	0.999833	OK	15.5335	27.8763
FUT8-AS1	FUT8-AS1	91.278	-0.49952	0.302635	-1.65057	0.0988268	0.999833	OK	106.924	75.6319
ATP5F1E	ATP5F1E	1224.07	0.27285	0.165352	1.65011	0.09892	0.999833	OK	1108.66	1339.48
STX3	STX3	122.241	0.477971	0.289843	1.64907	0.0991341	0.999833	OK	102.175	142.308
HSD11B1	HSD11B1	2.67872	2.86441	1.73743	1.64865	0.0992193	0.999833	OK	0.646846	4.71059
LINC01134	LINC01134	1.81452	3.25931	1.97696	1.64865	0.0992196	0.999833	OK	0.343163	3.28587
TMEM173	TMEM173	148.706	0.434831	0.263785	1.64843	0.0992649	0.999833	OK	126.464	170.948
ARF6	ARF6	2227.2	-0.263463	0.159844	-1.64825	0.0993005	0.999833	OK	2430	2024.4
C15orf39	C15orf39	398.336	-0.324391	0.196848	-1.64792	0.0993683	0.999833	OK	442.932	353.741
SFXN5	SFXN5	123.102	0.432827	0.262798	1.64699	0.0995592	0.999833	OK	104.773	141.431
PPP6R2	PPP6R2	299.454	-0.316707	0.192299	-1.64695	0.0995676	0.999833	OK	332.191	266.716
UBP1	UBP1	880.375	-0.274825	0.166883	-1.64681	0.0995969	0.999833	OK	963.975	796.775
RUNX1T1	RUNX1T1	1.22497	3.77407	2.29253	1.64625	0.0997124	0.999833	OK	0.166881	2.28305
NCAPD2	NCAPD2	2405.98	-0.257563	0.156468	-1.64611	0.0997414	0.999833	OK	2620.18	2191.78
NBAS	NBAS	331.282	-0.315546	0.191705	-1.646	0.0997641	0.999833	OK	367.367	295.197
NSD2	NSD2	2612.85	-0.281501	0.171032	-1.6459	0.0997839	0.999833	OK	2866.95	2358.74
HSD17B6	HSD17B6	4.55822	1.8781	1.14111	1.64586	0.0997932	0.999833	OK	1.94966	7.16679
C6orf132	C6orf132	106.256	0.657403	0.399545	1.64538	0.0998914	0.999833	OK	82.4575	130.055
TTC5	TTC5	79.7894	-0.505335	0.307171	-1.64512	0.0999443	0.999833	OK	93.6222	65.9566
PTRH2	PTRH2	310.552	0.308026	0.187341	1.6442	0.100136	0.999833	OK	277.525	343.579
CFHR1	CFHR1	1.27207	-3.7496	2.28188	-1.64321	0.10034	0.999833	OK	2.36809	0.176058
ARHGEF35	ARHGEF35	18.8752	-0.921602	0.561287	-1.64194	0.100601	0.999833	OK	24.707	13.0434
GSTO1	GSTO1	704.556	0.312623	0.19054	1.64072	0.100855	0.999833	OK	628.516	780.595
VMP1	VMP1	1354.16	0.31435	0.191731	1.63954	0.101101	0.999833	OK	1207.21	1501.11
KIAA1549	KIAA1549	150.838	-0.416839	0.254242	-1.63954	0.101101	0.999833	OK	172.478	129.197
HERC2	HERC2	667.768	-0.327712	0.199953	-1.63894	0.101225	0.999833	OK	743.286	592.25
MC1R	MC1R	35.1586	0.677568	0.413473	1.63873	0.10127	0.999833	OK	27.0509	43.2663
GALNT10	GALNT10	1370.52	-0.30432	0.18575	-1.63833	0.101353	0.999833	OK	1514.54	1226.51
ECHDC1	ECHDC1	380.458	0.357764	0.218399	1.63812	0.101397	0.999833	OK	333.524	427.391
SNRNP40	SNRNP40	491.694	-0.289048	0.176456	-1.63808	0.101406	0.999833	OK	540.786	442.602
NPHP3-ACAD11	NPHP3-ACAD11	8.04631	-6.40716	3.91213	-1.63777	0.10147	0.999833	OK	15.9052	0.18741
FZD5	FZD5	43.8271	-0.65915	0.40256	-1.6374	0.101548	0.999833	OK	53.6686	33.9857
CHD4	CHD4	2888.95	-0.244192	0.149173	-1.63697	0.101636	0.999833	OK	3132.86	2645.04
PLK2	PLK2	1156	0.2717	0.166101	1.63575	0.101891	0.999833	OK	1047.47	1264.54
MITD1	MITD1	176.897	0.38216	0.233683	1.63538	0.101969	0.999833	OK	153.604	200.191
RIMS2	RIMS2	8.85472	1.92977	1.18017	1.63517	0.102014	0.999833	OK	3.68184	14.0276
SMARCC1	SMARCC1	1239	-0.287052	0.175622	-1.63449	0.102156	0.999833	OK	1361.85	1116.14
HDLBP	HDLBP	3906.02	-0.221482	0.135581	-1.63357	0.102348	0.999833	OK	4205.26	3606.79
CDK16	CDK16	733.343	-0.281837	0.172756	-1.63141	0.102803	0.999833	OK	804.747	661.939
AHCYL1	AHCYL1	1224.96	-0.259104	0.158901	-1.6306	0.102975	0.999833	OK	1334.67	1115.26
ZYX	ZYX	2377.24	-0.304367	0.186718	-1.63009	0.103082	0.999833	OK	2627.07	2127.4
LINC00472	LINC00472	67.3872	0.73383	0.450352	1.62946	0.103216	0.999833	OK	50.6091	84.1653
CLIC6	CLIC6	75.7115	0.497779	0.3055	1.62939	0.10323	0.999833	OK	62.778	88.645
SIGLEC15	SIGLEC15	35.5525	0.797571	0.489609	1.629	0.103314	0.999833	OK	25.9681	45.137
AMER1	AMER1	113.9	-0.511787	0.314189	-1.62892	0.103331	0.999833	OK	133.894	93.9067
TCF20	TCF20	221.47	-0.387956	0.238269	-1.62822	0.103478	0.999833	OK	251.069	191.87
CRIP2	CRIP2	116.12	0.464322	0.285199	1.62806	0.103511	0.999833	OK	97.5931	134.646
LOC100289230	LOC100289230	2.98279	2.34861	1.44299	1.6276	0.10361	0.999833	OK	0.979033	4.98655
RUBCN	RUBCN	224.17	-0.352424	0.216537	-1.62755	0.10362	0.999833	OK	251.415	196.925
FREM2	FREM2	36.0657	-0.688218	0.423064	-1.62675	0.103791	0.999833	OK	44.5085	27.6229
ODR4	ODR4	206.112	0.395044	0.242891	1.62642	0.10386	0.999833	OK	178.068	234.156
ZNF185	ZNF185	1385.88	-0.408524	0.251383	-1.6251	0.10414	0.999833	OK	1580.79	1190.96
ZNF75A	ZNF75A	129.64	0.45761	0.281674	1.62461	0.104245	0.999833	OK	109.251	150.03
PTMA	PTMA	13563.7	-0.277146	0.170638	-1.62418	0.104338	0.999833	OK	14862.6	12264.9
HNRNPUL2-BSCL2	HNRNPUL2-BSCL2	872.812	-0.285904	0.17605	-1.62399	0.104377	0.999833	OK	959.014	786.609
MPP4	MPP4	99.5607	0.580277	0.357456	1.62335	0.104515	0.999833	OK	79.8038	119.318
ARFGAP3	ARFGAP3	228.677	0.333109	0.205335	1.62227	0.104745	0.999833	OK	202.394	254.961
CCNB3	CCNB3	14.0528	-1.0234	0.630917	-1.62209	0.104785	0.999833	OK	18.8381	9.26747
MDN1	MDN1	477.586	-0.379325	0.233966	-1.62128	0.104957	0.999833	OK	540.012	415.16
WTIP	WTIP	51.315	0.658121	0.405986	1.62104	0.105008	0.999833	OK	39.8096	62.8205
KIAA0586	KIAA0586	331.437	-0.386357	0.23837	-1.62083	0.105054	0.999833	OK	375.553	287.32
LASP1	LASP1	5206.35	-0.237328	0.146497	-1.62002	0.105228	0.999833	OK	5633.62	4779.08
KIAA1671	KIAA1671	279.98	-0.331996	0.20494	-1.61997	0.105239	0.999833	OK	312.053	247.907
VNN1	VNN1	19.99	0.907726	0.560375	1.61985	0.105263	0.999833	OK	13.9008	26.0791
ZNF160	ZNF160	202.983	0.426157	0.2631	1.61975	0.105285	0.999833	OK	173.22	232.747
FGF1	FGF1	156.347	0.47897	0.295712	1.61972	0.105293	0.999833	OK	130.629	182.064
ZFP36L1	ZFP36L1	3687.48	-0.3213	0.198382	-1.61961	0.105317	0.999833	OK	4096.41	3278.56
ADM	ADM	393.656	0.324289	0.200234	1.61955	0.105329	0.999833	OK	349.598	437.714
FOXP1	FOXP1	494.847	-0.281115	0.173627	-1.61908	0.105431	0.999833	OK	542.907	446.788
CHAF1B	CHAF1B	325.386	-0.331713	0.20492	-1.61875	0.105502	0.999833	OK	362.629	288.142
DDB1	DDB1	2830.54	-0.237066	0.146507	-1.61812	0.105636	0.999833	OK	3062.58	2598.5
KRT79	KRT79	30.2111	0.912243	0.563887	1.61778	0.10571	0.999833	OK	20.9656	39.4566
EBF4	EBF4	30.4733	0.759795	0.469709	1.61759	0.105752	0.999833	OK	22.6294	38.3172
SH3RF3-AS1	SH3RF3-AS1	1.78077	3.22187	1.99254	1.61697	0.105886	0.999833	OK	0.344778	3.21676
SETSIP	SETSIP	4.93829	1.74185	1.07751	1.61655	0.105975	0.999833	OK	2.27328	7.6033
LONP1	LONP1	1080.71	-0.333629	0.20658	-1.61501	0.106308	0.999833	OK	1205.12	956.307
LOC730183	LOC730183	1.71823	3.22507	1.99831	1.6139	0.106549	0.999833	OK	0.332004	3.10446
LOC101928865	LOC101928865	1.36931	3.93962	2.44115	1.61384	0.106562	0.999833	OK	0.16756	2.57107
GAS6-DT	GAS6-DT	60.7413	0.670797	0.415713	1.61361	0.106613	0.999833	OK	46.8691	74.6134
C17orf51	C17orf51	196.689	-0.415093	0.257297	-1.61328	0.106683	0.999833	OK	224.791	168.587
TNFRSF1B	TNFRSF1B	8.84806	1.42521	0.883485	1.61316	0.106709	0.999833	OK	4.80152	12.8946
TXNDC17	TXNDC17	171.881	0.366619	0.227308	1.61287	0.106773	0.999833	OK	150.158	193.603
RAB13	RAB13	1081.51	0.259319	0.160859	1.61208	0.106943	0.999833	OK	984.569	1178.44
EHMT2	EHMT2	765.314	-0.252765	0.156866	-1.61135	0.107104	0.999833	OK	832.186	698.442
MYH15	MYH15	189.769	0.494291	0.306843	1.61089	0.107204	0.999833	OK	157.575	221.964
FHL1	FHL1	81.5559	0.572245	0.355498	1.6097	0.107463	0.999833	OK	65.5901	97.5217
SIRT4	SIRT4	3.86266	1.96079	1.21811	1.6097	0.107464	0.999833	OK	1.57893	6.14638
YWHAG	YWHAG	1314.06	-0.245588	0.152615	-1.6092	0.107572	0.999833	OK	1425.63	1202.48
RBM27	RBM27	544.061	-0.314504	0.195555	-1.60827	0.107777	0.999833	OK	603.129	484.993
LOC101928673	LOC101928673	5.72765	1.56671	0.974464	1.60777	0.107886	0.999833	OK	2.89108	8.56422
A2M	A2M	1.83625	3.27759	2.04052	1.60625	0.108219	0.999833	OK	0.343311	3.3292
WWTR1	WWTR1	1787.41	-0.361271	0.225011	-1.60557	0.108369	0.999833	OK	2010.04	1564.78
PMS2P3	PMS2P3	13.5152	1.07702	0.670952	1.60521	0.108447	0.999833	OK	8.69233	18.338
KDM3B	KDM3B	720.542	-0.268316	0.167158	-1.60516	0.108458	0.999833	OK	787.354	653.731
MBNL3	MBNL3	133.732	-0.462564	0.288195	-1.60504	0.108485	0.999833	OK	154.989	112.475
DOT1L	DOT1L	500.005	-0.298447	0.185977	-1.60475	0.108549	0.999833	OK	551.539	448.471
ZNF519	ZNF519	42.5261	0.644895	0.401872	1.60473	0.108554	0.999833	OK	33.1766	51.8757
ELF4	ELF4	330.631	-0.296076	0.184511	-1.60465	0.10857	0.999833	OK	364.439	296.823
HLA-DRA	HLA-DRA	63.6967	-0.578044	0.360373	-1.60402	0.10871	0.999833	OK	76.2894	51.104
FAM228B	FAM228B	7.23803	1.42966	0.891873	1.60298	0.108938	0.999833	OK	3.91899	10.5571
SP140	SP140	60.6014	0.651616	0.406655	1.60238	0.109072	0.999833	OK	47.1436	74.0592
GAB3	GAB3	18.9915	0.935432	0.584268	1.60103	0.10937	0.999833	OK	13.0415	24.9414
REL	REL	80.1803	-0.598339	0.373736	-1.60097	0.109384	0.999833	OK	96.5729	63.7877
BABAM2	BABAM2	447.987	0.293971	0.183636	1.60084	0.109413	0.999833	OK	402.502	493.471
CIZ1	CIZ1	1996.34	-0.284819	0.178052	-1.59964	0.10968	0.999833	OK	2192.76	1799.92
SLC16A10	SLC16A10	5.27382	-1.77963	1.11264	-1.59947	0.109716	0.999833	OK	8.16851	2.37914
SPRY4	SPRY4	2107.61	-0.277568	0.17358	-1.59908	0.109803	0.999833	OK	2309.74	1905.49
PDE4DIPP1	PDE4DIPP1	1.76679	-3.1181	1.95096	-1.59824	0.10999	0.999833	OK	3.16863	0.364948
LOC102723753	LOC102723753	15.9261	1.13615	0.710878	1.59823	0.109991	0.999833	OK	9.96027	21.892
NAT1	NAT1	36.6777	0.650426	0.407052	1.5979	0.110066	0.999833	OK	28.5471	44.8084
PSMD2	PSMD2	6738.57	-0.245651	0.153835	-1.59685	0.1103	0.999833	OK	7310.88	6166.25
EDC4	EDC4	829.424	-0.262214	0.164209	-1.59683	0.110304	0.999833	OK	904.592	754.256
NAT9	NAT9	187.911	0.372758	0.233599	1.59572	0.110551	0.999833	OK	163.769	212.052
LINC02021	LINC02021	2.57058	2.67677	1.67748	1.59571	0.110553	0.999833	OK	0.695291	4.44586
GOLGA8K	GOLGA8K	3.68327	-2.10539	1.31978	-1.59526	0.110655	0.999833	OK	5.97745	1.38909
IFFO2	IFFO2	501.032	-0.353865	0.221856	-1.59502	0.110707	0.999833	OK	562.172	439.891
P2RX6	P2RX6	3.94812	1.93409	1.21267	1.5949	0.110733	0.999833	OK	1.63776	6.25849
GLCCI1	GLCCI1	85.5441	0.482	0.302441	1.5937	0.111004	0.999833	OK	71.3856	99.7027
PKNOX2	PKNOX2	2.54424	-2.73235	1.71541	-1.59283	0.111198	0.999833	OK	4.42292	0.665561
CCDC115	CCDC115	110.44	-0.458278	0.287763	-1.59255	0.111261	0.999833	OK	127.834	93.0449
FAM160A1	FAM160A1	49.5012	-0.603491	0.379254	-1.59126	0.111552	0.999833	OK	59.7062	39.2962
CH25H	CH25H	2.58531	2.78448	1.75066	1.59053	0.111715	0.999833	OK	0.655348	4.51528
RPSAP52	RPSAP52	31.2304	-0.714098	0.449336	-1.58923	0.112009	0.999833	OK	38.8055	23.6553
THAP7	THAP7	188.138	-0.369712	0.232683	-1.58891	0.112081	0.999833	OK	212.113	164.162
PSTPIP2	PSTPIP2	30.1661	0.757205	0.476568	1.58887	0.11209	0.999833	OK	22.4266	37.9057
LNCSRLR	LNCSRLR	2.95454	2.36696	1.49018	1.58837	0.112202	0.999833	OK	0.959497	4.94958
VEPH1	VEPH1	238.139	0.389555	0.245311	1.588	0.112286	0.999833	OK	206.182	270.096
LIMS2	LIMS2	87.0187	0.510449	0.321457	1.58793	0.112303	0.999833	OK	71.783	102.254
TMEM259	TMEM259	619.061	0.290139	0.182731	1.58779	0.112335	0.999833	OK	557.021	681.102
PHACTR4	PHACTR4	527.425	-0.287529	0.181198	-1.58682	0.112552	0.999833	OK	579.809	475.04
SENP3-EIF4A1	SENP3-EIF4A1	73.9542	0.573211	0.361309	1.58648	0.112629	0.999833	OK	59.4528	88.4557
XRN1	XRN1	188.722	-0.378664	0.238693	-1.58641	0.112647	0.999833	OK	213.347	164.096
HSPE1-MOB4	HSPE1-MOB4	5.80811	6.02477	3.79881	1.58596	0.112748	0.999833	OK	0.175715	11.4405
NLRP1	NLRP1	125.136	0.401193	0.253147	1.58482	0.113006	0.999833	OK	107.848	142.424
LOC100132287	LOC100132287	6.57034	6.20043	3.91375	1.58427	0.113133	0.999833	OK	0.176294	12.9644
CXCL2	CXCL2	91.3289	0.590715	0.372871	1.58423	0.113141	0.999833	OK	72.8884	109.769
REPS1	REPS1	396.958	-0.294162	0.185731	-1.58381	0.113238	0.999833	OK	437.287	356.628
SNHG3	SNHG3	578.763	0.439632	0.277661	1.58334	0.113343	0.999833	OK	491.256	666.269
LOC100996740	LOC100996740	42.2132	0.622223	0.393054	1.58305	0.113411	0.999833	OK	33.2486	51.1778
UCN	UCN	3.49137	2.07844	1.31389	1.5819	0.113673	0.999833	OK	1.33679	5.64594
ATRIP-TREX1	ATRIP-TREX1	11.1945	3.33907	2.11222	1.58083	0.113917	0.999833	OK	2.01349	20.3755
AZGP1	AZGP1	7.46367	1.42056	0.898692	1.58069	0.113948	0.999833	OK	4.05977	10.8676
SUN2	SUN2	761.068	-0.279079	0.176557	-1.58067	0.113953	0.999833	OK	834.451	687.686
GLIPR2	GLIPR2	39.1784	0.691104	0.43731	1.58035	0.114026	0.999833	OK	29.9699	48.387
AKAP1	AKAP1	711.84	-0.280711	0.177632	-1.58029	0.114041	0.999833	OK	780.875	642.805
RGS10	RGS10	877.905	0.329012	0.20828	1.57966	0.114185	0.999833	OK	778.232	977.578
CPSF6	CPSF6	958.096	-0.251936	0.159505	-1.57948	0.114226	0.999833	OK	1041.54	874.652
DCAF4L1	DCAF4L1	11.178	1.21014	0.766433	1.57893	0.114353	0.999833	OK	6.74675	15.6093
IQCK	IQCK	29.037	-0.775757	0.49132	-1.57892	0.114354	0.999833	OK	36.661	21.4131
PORCN	PORCN	191.174	0.407588	0.258237	1.57835	0.114485	0.999833	OK	164.347	218.001
ANXA8	ANXA8	72.0471	1.38789	0.879598	1.57787	0.114595	0.999833	OK	39.8385	104.256
MRPL41	MRPL41	290.491	0.400189	0.253687	1.57749	0.114684	0.999833	OK	250.457	330.524
DTWD1	DTWD1	73.7389	0.475402	0.301418	1.57722	0.114745	0.999833	OK	61.6983	85.7795
RHOJ	RHOJ	199.084	0.41015	0.260067	1.57709	0.114774	0.999833	OK	170.974	227.195
TVP23C	TVP23C	35.2335	0.708903	0.449602	1.57674	0.114856	0.999833	OK	26.7471	43.7198
GEN1	GEN1	244.241	0.457545	0.290248	1.57639	0.114935	0.999833	OK	205.832	282.65
LY6G5B	LY6G5B	73.0851	0.547654	0.347453	1.57619	0.114981	0.999833	OK	59.3776	86.7926
G3BP2	G3BP2	1418.5	-0.293364	0.186203	-1.57551	0.11514	0.999833	OK	1562.23	1274.78
ZNF587B	ZNF587B	51.0969	0.612635	0.388887	1.57536	0.115174	0.999833	OK	40.408	61.7858
FLJ44635	FLJ44635	19.8537	0.947921	0.601768	1.57523	0.115204	0.999833	OK	13.5562	26.1512
FGF5	FGF5	512.368	-0.417757	0.265229	-1.57508	0.115238	0.999833	OK	586.036	438.699
PRKAR2A-AS1	PRKAR2A-AS1	5.64115	1.57113	0.997887	1.57446	0.115381	0.999833	OK	2.8409	8.4414
CLPB	CLPB	258.345	-0.307694	0.19543	-1.57444	0.115385	0.999833	OK	285.791	230.9
GPLD1	GPLD1	16.6062	-0.903669	0.574188	-1.57382	0.115529	0.999833	OK	21.6434	11.569
TTBK2	TTBK2	57.8426	-0.600704	0.381811	-1.5733	0.115649	0.999833	OK	69.7138	45.9715
TMEM236	TMEM236	2.95987	3.00723	1.91172	1.57304	0.115709	0.999833	OK	0.654827	5.26492
C20orf197	C20orf197	4.1054	2.05911	1.30915	1.57286	0.11575	0.999833	OK	1.58899	6.6218
TKT	TKT	3998.98	-0.279348	0.177615	-1.57277	0.115773	0.999833	OK	4384.93	3613.02
PIEZO2	PIEZO2	10.2211	1.19358	0.759208	1.57215	0.115917	0.999833	OK	6.21875	14.2235
PIN4P1	PIN4P1	20.0023	0.837831	0.533325	1.57096	0.116193	0.999833	OK	14.3521	25.6524
BRD3	BRD3	411.871	-0.311475	0.198311	-1.57064	0.116266	0.999833	OK	456.16	367.581
GCOM1	GCOM1	5.07459	2.32086	1.47825	1.57	0.116416	0.999833	OK	1.69258	8.45661
ARHGDIA	ARHGDIA	3969.71	-0.286743	0.18266	-1.56982	0.116456	0.999833	OK	4362.92	3576.5
ARHGEF39	ARHGEF39	108.498	0.453036	0.288595	1.5698	0.116462	0.999833	OK	91.6015	125.395
SRSF10	SRSF10	1376.81	0.309518	0.197203	1.56954	0.116522	0.999833	OK	1229.68	1523.93
AGK	AGK	193.887	-0.341775	0.217765	-1.56947	0.116539	0.999833	OK	216.747	171.028
BCAR3	BCAR3	1660.01	-0.239516	0.15274	-1.56813	0.11685	0.999833	OK	1797.5	1522.53
PRKCG	PRKCG	61.5964	0.540475	0.344711	1.56791	0.116903	0.999833	OK	50.1916	73.0013
NDOR1	NDOR1	409.923	0.331993	0.21177	1.5677	0.116951	0.999833	OK	362.964	456.881
ABCC4	ABCC4	354.898	-0.304154	0.194071	-1.56723	0.117061	0.999833	OK	392.17	317.625
LINC00511	LINC00511	1.71923	3.15974	2.01672	1.56677	0.117168	0.999833	OK	0.346038	3.09243
TAGLN	TAGLN	494.711	1.50659	0.961808	1.56642	0.11725	0.999833	OK	257.569	731.853
LEMD3	LEMD3	174.854	-0.372322	0.237777	-1.56584	0.117385	0.999833	OK	197.292	152.416
CDCA4	CDCA4	594.831	-0.293276	0.187366	-1.56526	0.117522	0.999833	OK	655.084	534.579
TRAPPC9	TRAPPC9	112.883	-0.46167	0.294953	-1.56523	0.117528	0.999833	OK	130.792	94.9739
ZC3H12B	ZC3H12B	11.0501	-1.13496	0.725283	-1.56485	0.117617	0.999833	OK	15.1856	6.9147
MRPS25	MRPS25	305.896	0.487066	0.311386	1.56419	0.117773	0.999833	OK	254.744	357.048
TIGD6	TIGD6	41.4209	0.623331	0.398623	1.56371	0.117885	0.999833	OK	32.6094	50.2324
EFNA1	EFNA1	15.5963	0.959243	0.613601	1.5633	0.117982	0.999833	OK	10.5943	20.5983
HHIP	HHIP	10.6219	1.18743	0.759791	1.56283	0.118092	0.999833	OK	6.48181	14.7621
NUP214	NUP214	787.591	-0.279988	0.179173	-1.56266	0.118132	0.999833	OK	863.777	711.405
PWWP2B	PWWP2B	91.5444	0.449351	0.287622	1.5623	0.118218	0.999833	OK	77.402	105.687
VPS37B	VPS37B	1097.75	-0.25773	0.164982	-1.56217	0.118248	0.999833	OK	1195.55	999.96
CROCCP3	CROCCP3	16.7158	1.10555	0.707754	1.56206	0.118274	0.999833	OK	10.6071	22.8245
TAF1D	TAF1D	663.961	0.317661	0.203364	1.56203	0.118281	0.999833	OK	591.158	736.765
MST1R	MST1R	29.438	0.743532	0.476061	1.56184	0.118325	0.999833	OK	22.0157	36.8603
LOC148709	LOC148709	5.09724	-1.72275	1.10345	-1.56124	0.118467	0.999833	OK	7.82403	2.37044
ACTB	ACTB	47626.8	-0.254984	0.163362	-1.56085	0.11856	0.999833	OK	51824.7	43428.9
IFT43	IFT43	59.1926	0.531169	0.34042	1.56034	0.11868	0.999833	OK	48.4173	69.9679
DECR1	DECR1	231.28	0.31579	0.2024	1.56023	0.118707	0.999833	OK	206.068	256.492
BMP1	BMP1	279.499	0.464113	0.297662	1.55919	0.11895	0.999833	OK	234.926	324.073
ZNF708	ZNF708	37.6687	0.695765	0.446351	1.55878	0.119048	0.999833	OK	28.7575	46.5798
DOCK4	DOCK4	361.101	-0.333068	0.21368	-1.55873	0.119061	0.999833	OK	402.599	319.602
SQOR	SQOR	138.462	0.40207	0.258084	1.5579	0.119257	0.999833	OK	119.292	157.632
TSPAN9	TSPAN9	193.381	0.465757	0.299142	1.55698	0.119476	0.999833	OK	162.434	224.328
CENPS	CENPS	96.6071	0.440046	0.282637	1.55693	0.119488	0.999833	OK	81.9869	111.227
KMT2E	KMT2E	526.13	-0.3624	0.232787	-1.55679	0.119521	0.999833	OK	591.866	460.394
SLC35E2B	SLC35E2B	360.686	-0.294812	0.189392	-1.55662	0.11956	0.999833	OK	397.411	323.961
ZC3H12D	ZC3H12D	1.17027	3.71763	2.3905	1.55517	0.119906	0.999833	OK	0.165341	2.1752
PPP2R2C	PPP2R2C	127.284	-0.416914	0.268209	-1.55444	0.12008	0.999833	OK	145.548	109.019
SUCLA2	SUCLA2	228.179	0.339738	0.218613	1.55406	0.12017	0.999833	OK	201.436	254.923
MAP1LC3B	MAP1LC3B	753.167	0.296255	0.190644	1.55396	0.120193	0.999833	OK	676.107	830.227
KANK1	KANK1	17.6249	-0.928364	0.59767	-1.55331	0.12035	0.999833	OK	23.1077	12.142
SUGT1	SUGT1	355.855	0.277033	0.178354	1.55328	0.120356	0.999833	OK	321.793	389.917
TRIM26	TRIM26	539.929	-0.275888	0.177617	-1.55328	0.120356	0.999833	OK	591.398	488.46
TPI1P2	TPI1P2	3.29565	-2.32079	1.49481	-1.55256	0.120527	0.999833	OK	5.49203	1.09927
PCBP2	PCBP2	2764.87	-0.279445	0.179994	-1.55252	0.120538	0.999833	OK	3031.81	2497.94
PI4KAP1	PI4KAP1	110.633	0.517207	0.333341	1.55158	0.120762	0.999833	OK	91.0115	130.254
FOXD4L5	FOXD4L5	1.16561	3.71257	2.39295	1.55146	0.120791	0.999833	OK	0.16522	2.16599
PDPK1	PDPK1	370.917	-0.293202	0.188988	-1.55143	0.120799	0.999833	OK	408.479	333.355
CHCHD1	CHCHD1	243.97	0.315521	0.203379	1.55139	0.120807	0.999833	OK	217.397	270.542
TADA2A	TADA2A	109.385	-0.405903	0.26167	-1.5512	0.120853	0.999833	OK	124.672	94.0981
MMP9	MMP9	123.215	0.546096	0.352076	1.55108	0.120883	0.999833	OK	100.169	146.26
CAMK1D	CAMK1D	139.503	0.390878	0.252056	1.55076	0.12096	0.999833	OK	120.72	158.287
AGAP6	AGAP6	161.304	0.498986	0.321789	1.55066	0.120982	0.999833	OK	133.683	188.924
DDX60L	DDX60L	174.034	0.452792	0.292101	1.55012	0.121112	0.999833	OK	146.946	201.122
CLCN4	CLCN4	118.344	-0.441226	0.28464	-1.55012	0.121113	0.999833	OK	136.301	100.387
CYFIP2	CYFIP2	45.4125	-0.700406	0.451871	-1.55001	0.121139	0.999833	OK	56.2245	34.6005
TBC1D31	TBC1D31	99.6664	0.443111	0.286194	1.54829	0.121553	0.999833	OK	84.4798	114.853
BCL2	BCL2	75.7422	-0.478952	0.309593	-1.54704	0.121855	0.999833	OK	88.2006	63.2838
STAT4	STAT4	2.53649	2.71073	1.75282	1.5465	0.121984	0.999833	OK	0.672226	4.40075
TRPV4	TRPV4	6.59908	1.67982	1.08643	1.54618	0.12206	0.999833	OK	3.13952	10.0586
MAP3K20	MAP3K20	640.048	-0.293465	0.189887	-1.54548	0.122231	0.999833	OK	704.922	575.174
CACTIN-AS1	CACTIN-AS1	2.48993	-2.61959	1.69529	-1.54522	0.122293	0.999833	OK	4.28296	0.696895
SERTAD3	SERTAD3	95.4099	0.413697	0.267768	1.54498	0.12235	0.999833	OK	81.8233	108.996
FERMT1	FERMT1	726.833	-0.366261	0.23709	-1.54482	0.12239	0.999833	OK	818.602	635.064
MRC2	MRC2	998.007	0.339461	0.219756	1.54472	0.122415	0.999833	OK	881.132	1114.88
GTF2IP1	GTF2IP1	463.605	0.340825	0.220643	1.54469	0.122422	0.999833	OK	409.097	518.113
AIF1L	AIF1L	66.2806	0.694481	0.449769	1.54408	0.122568	0.999833	OK	50.6287	81.9325
MMP19	MMP19	28.7021	0.802831	0.52024	1.54319	0.122784	0.999833	OK	20.9159	36.4883
FMR1	FMR1	447.714	-0.338284	0.219225	-1.54309	0.122809	0.999833	OK	499.965	395.463
CST4	CST4	19.7682	1.07871	0.699711	1.54165	0.123158	0.999833	OK	12.7039	26.8325
CSTF2T	CSTF2T	532.573	-0.254415	0.165041	-1.54153	0.123188	0.999833	OK	579.411	485.736
DDX11	DDX11	440.551	0.285161	0.185006	1.54136	0.12323	0.999833	OK	397.153	483.949
EFNB1	EFNB1	115.757	-0.389822	0.252954	-1.54108	0.123297	0.999833	OK	131.302	100.213
P2RX5	P2RX5	95.0425	0.466268	0.302613	1.54081	0.123363	0.999833	OK	79.8163	110.269
WNK1	WNK1	1941.83	-0.273545	0.177551	-1.54065	0.123402	0.999833	OK	2125.38	1758.29
THUMPD2	THUMPD2	102.314	0.432836	0.280952	1.5406	0.123414	0.999833	OK	87.0801	117.548
RELA	RELA	1039.94	-0.247068	0.160406	-1.54027	0.123495	0.999833	OK	1128.78	951.114
RAB37	RAB37	1.6709	3.12044	2.02601	1.54019	0.123515	0.999833	OK	0.34464	2.99716
ZNF302	ZNF302	226.791	0.383594	0.249188	1.53938	0.123712	0.999833	OK	196.817	256.765
RTL5	RTL5	22.952	0.79672	0.517696	1.53897	0.123811	0.999833	OK	16.7707	29.1332
ADAT2	ADAT2	86.5004	0.503823	0.32756	1.53811	0.124022	0.999833	OK	71.5481	101.453
METTL3	METTL3	248.292	0.402231	0.261559	1.53782	0.124093	0.999833	OK	213.902	282.682
LARGE1	LARGE1	3.0961	-2.26837	1.47509	-1.53778	0.124102	0.999833	OK	5.12784	1.06436
IKZF2	IKZF2	74.178	-0.515901	0.335516	-1.53764	0.124138	0.999833	OK	87.3013	61.0547
CYTH2	CYTH2	707.46	0.237971	0.154775	1.53753	0.124163	0.999833	OK	649.244	765.675
TGOLN2	TGOLN2	2876.91	-0.216806	0.141014	-1.53748	0.124175	0.999833	OK	3092.68	2661.15
MAML1	MAML1	620.968	-0.302295	0.196659	-1.53716	0.124255	0.999833	OK	685.788	556.147
CCNH	CCNH	493.724	0.286468	0.186372	1.53708	0.124274	0.999833	OK	444.866	542.582
KIF13A	KIF13A	515.047	-0.286789	0.186607	-1.53686	0.124327	0.999833	OK	566.071	464.022
GTF3C5	GTF3C5	711.41	-0.257096	0.167384	-1.53596	0.124548	0.999833	OK	774.631	648.188
KIAA1755	KIAA1755	17.1599	1.02917	0.67014	1.53576	0.124598	0.999833	OK	11.2863	23.0336
SATB1	SATB1	339.002	-0.305617	0.199126	-1.53479	0.124835	0.999833	OK	374.775	303.229
NME5	NME5	9.93973	1.13877	0.742557	1.53357	0.125135	0.999833	OK	6.2086	13.6709
DIP2B	DIP2B	438.537	-0.35135	0.229125	-1.53344	0.125168	0.999833	OK	491.675	385.399
SKP2	SKP2	253.314	-0.375971	0.245272	-1.53287	0.125308	0.999833	OK	286.136	220.493
PTGFRN	PTGFRN	188.843	-0.421249	0.274868	-1.53255	0.125387	0.999833	OK	216.218	161.467
TNRC6C	TNRC6C	46.107	-0.609381	0.397627	-1.53255	0.125388	0.999833	OK	55.7023	36.5116
LOC101927237	LOC101927237	1.27823	3.82978	2.49897	1.53254	0.125388	0.999833	OK	0.167975	2.38849
NHLH1	NHLH1	1.6552	3.11141	2.03066	1.53222	0.125468	0.999833	OK	0.34332	2.96707
TBC1D5	TBC1D5	369.523	-0.288826	0.188525	-1.53203	0.125516	0.999833	OK	406.389	332.657
BAMBI	BAMBI	58.8999	0.542015	0.353963	1.53128	0.125701	0.999833	OK	47.964	69.8358
TPTE	TPTE	1.31015	3.86204	2.52234	1.53113	0.125736	0.999833	OK	0.168607	2.45169
CAMSAP1	CAMSAP1	566.719	-0.277023	0.180992	-1.53058	0.125873	0.999833	OK	620.963	512.476
ALMS1	ALMS1	467.633	-0.355321	0.232397	-1.52894	0.12628	0.999833	OK	524.93	410.336
ORC6	ORC6	196.098	0.336767	0.220264	1.52893	0.126282	0.999833	OK	173.314	218.882
LOC101928381	LOC101928381	2.50728	2.73376	1.78847	1.52855	0.126377	0.999833	OK	0.655339	4.35922
EBPL	EBPL	105.506	0.450883	0.294989	1.52847	0.126395	0.999833	OK	89.1518	121.859
TCEAL1	TCEAL1	346.227	0.291801	0.190919	1.52841	0.126412	0.999833	OK	311.332	381.122
DNAJC14	DNAJC14	409.409	-0.27018	0.176774	-1.52839	0.126415	0.999833	OK	447.633	371.184
GOLGA6L5P	GOLGA6L5P	19.4469	0.830493	0.543419	1.52827	0.126444	0.999833	OK	13.9992	24.8947
ACAD11	ACAD11	71.2527	0.46797	0.306222	1.5282	0.126462	0.999833	OK	59.7968	82.7087
SNTB2	SNTB2	489.088	-0.282096	0.184798	-1.52651	0.126882	0.999833	OK	536.753	441.423
KMT2B	KMT2B	635.53	-0.319435	0.20927	-1.52643	0.126904	0.999833	OK	705.602	565.458
CD55	CD55	376.358	0.365544	0.239503	1.52626	0.126945	0.999833	OK	328.931	423.784
MYL12B	MYL12B	3439.82	0.244531	0.160225	1.52618	0.126966	0.999833	OK	3149	3730.64
RHOV	RHOV	3.94637	1.96033	1.28457	1.52606	0.126996	0.999833	OK	1.61356	6.27918
UBAP2L	UBAP2L	2488.79	-0.239222	0.156769	-1.52595	0.127021	0.999833	OK	2694.66	2282.92
AXIN1	AXIN1	282.437	-0.328177	0.215071	-1.5259	0.127035	0.999833	OK	314.422	250.451
TWNK	TWNK	293.739	-0.329594	0.216059	-1.52548	0.127139	0.999833	OK	327.148	260.331
TRIM45	TRIM45	35.343	0.65108	0.426903	1.52512	0.127228	0.999833	OK	27.5006	43.1853
CTBP1-DT	CTBP1-DT	144.927	-0.36405	0.238746	-1.52484	0.127299	0.999833	OK	163.116	126.738
GBF1	GBF1	1148.63	-0.223023	0.146274	-1.52469	0.127336	0.999833	OK	1237.23	1060.02
SPATA20	SPATA20	302.791	0.34704	0.227676	1.52427	0.127442	0.999833	OK	266.548	339.035
ARHGAP1	ARHGAP1	523.941	-0.266755	0.175009	-1.52424	0.127449	0.999833	OK	572.242	475.64
TMX2-CTNND1	TMX2-CTNND1	5.92617	-5.96555	3.91405	-1.52414	0.127474	0.999833	OK	11.6657	0.186681
ATG2A	ATG2A	321.006	-0.300636	0.197297	-1.52378	0.127564	0.999833	OK	354.332	287.68
VSIG10L	VSIG10L	19.9962	-0.796978	0.523486	-1.52245	0.127898	0.999833	OK	25.383	14.6093
SAMD12	SAMD12	83.6166	0.454862	0.298818	1.52221	0.127958	0.999833	OK	70.5431	96.69
EEF2	EEF2	7839.34	-0.262901	0.172792	-1.52149	0.128138	0.999833	OK	8551.65	7127.03
PPTC7	PPTC7	188.897	-0.366956	0.241222	-1.52124	0.1282	0.999833	OK	212.792	165.002
TRIM36	TRIM36	62.8082	0.516388	0.339588	1.52063	0.128352	0.999833	OK	51.6861	73.9303
PTPRQ	PTPRQ	1.46316	4.04167	2.65828	1.52041	0.128408	0.999833	OK	0.167516	2.75879
SERPING1	SERPING1	1.46316	4.04167	2.65828	1.52041	0.128408	0.999833	OK	0.167516	2.75879
PRICKLE1	PRICKLE1	126.422	-0.365664	0.240542	-1.52017	0.128469	0.999833	OK	142.358	110.486
HOXD1	HOXD1	18.3449	-0.849147	0.558629	-1.52005	0.128497	0.999833	OK	23.5931	13.0968
MAGI1-IT1	MAGI1-IT1	1.66023	3.11433	2.04883	1.52005	0.128498	0.999833	OK	0.343739	2.97671
S100A3	S100A3	59.4223	0.546044	0.359311	1.5197	0.128587	0.999833	OK	48.3093	70.5353
ADHFE1	ADHFE1	3.33711	2.06939	1.36233	1.51901	0.128759	0.999833	OK	1.28422	5.39
UBXN8	UBXN8	51.2754	0.525946	0.346275	1.51887	0.128796	0.999833	OK	42.0312	60.5197
HEXIM2	HEXIM2	34.7555	0.63748	0.419751	1.51871	0.128835	0.999833	OK	27.1994	42.3117
GSR	GSR	184.438	-0.374515	0.246677	-1.51824	0.128954	0.999833	OK	208.245	160.632
PFKFB3	PFKFB3	724.227	-0.308274	0.203077	-1.51801	0.129011	0.999833	OK	801.309	647.144
BMP4	BMP4	271.723	0.369218	0.243316	1.51744	0.129155	0.999833	OK	237.141	306.304
DARS2	DARS2	486.758	-0.269841	0.177891	-1.51689	0.129295	0.999833	OK	532.147	441.369
CDKN1C	CDKN1C	15.2104	-0.93491	0.616376	-1.51679	0.129321	0.999833	OK	19.9733	10.4475
DLGAP1-AS2	DLGAP1-AS2	14.6528	0.967538	0.637913	1.51672	0.129337	0.999833	OK	9.91564	19.39
PNN	PNN	2842.03	0.323887	0.213705	1.51558	0.129625	0.999833	OK	2524.34	3159.71
KIN	KIN	110.143	0.400853	0.26457	1.51511	0.129744	0.999833	OK	94.9392	125.347
TCEAL3	TCEAL3	574.207	0.255307	0.16852	1.515	0.129773	0.999833	OK	523.532	624.882
LINC00115	LINC00115	6.91012	1.35021	0.891255	1.51495	0.129785	0.999833	OK	3.89359	9.92665
TRAF4	TRAF4	197.953	0.378221	0.249848	1.51381	0.130075	0.999833	OK	172.153	223.753
ABHD11	ABHD11	87.3014	0.456457	0.301538	1.51376	0.130086	0.999833	OK	73.6047	100.998
ZBTB2	ZBTB2	330.991	-0.325158	0.214824	-1.5136	0.130127	0.999833	OK	368.134	293.848
YPEL2	YPEL2	54.4057	0.591415	0.39082	1.51327	0.130212	0.999833	OK	43.4078	65.4035
AMT	AMT	11.7583	1.09853	0.726181	1.51275	0.130343	0.999833	OK	7.48611	16.0305
FAM24B-CUZD1	FAM24B-CUZD1	1.45106	4.03064	2.66457	1.51268	0.130361	0.999833	OK	0.167332	2.73479
SUGP2	SUGP2	769.24	0.332179	0.219618	1.51253	0.130399	0.999833	OK	681.071	857.41
DCLRE1B	DCLRE1B	270.94	-0.315061	0.208385	-1.51192	0.130555	0.999833	OK	300.407	241.472
CPT1C	CPT1C	120.66	0.386522	0.25568	1.51174	0.1306	0.999833	OK	104.592	136.727
CLEC2D	CLEC2D	163.701	0.361955	0.239512	1.51122	0.130732	0.999833	OK	143.273	184.13
CENPS-CORT	CENPS-CORT	16.7092	-0.984377	0.651682	-1.51052	0.130911	0.999833	OK	22.1984	11.22
PRKAR2B	PRKAR2B	76.2399	-0.437413	0.289578	-1.51052	0.130911	0.999833	OK	87.7098	64.77
MTERF1	MTERF1	66.436	0.480743	0.318338	1.51017	0.131001	0.999833	OK	55.4682	77.4038
IGSF8	IGSF8	132.274	0.441237	0.292264	1.50972	0.131114	0.999833	OK	112.202	152.345
PTPN18	PTPN18	265.227	-0.325558	0.215701	-1.5093	0.131223	0.999833	OK	295.026	235.428
ARHGEF34P	ARHGEF34P	11.3967	-1.04344	0.691899	-1.50808	0.131533	0.999833	OK	15.3474	7.44606
ANKRD20A3	ANKRD20A3	4.65678	5.70437	3.7833	1.50778	0.131612	0.999833	OK	0.175258	9.13829
LUC7L2	LUC7L2	608.506	-0.320201	0.21238	-1.50768	0.131637	0.999833	OK	675.758	541.254
SYT17	SYT17	28.7428	0.737662	0.489357	1.50741	0.131705	0.999833	OK	21.5506	35.9349
ANXA1	ANXA1	3706.97	0.234392	0.155594	1.50643	0.131957	0.999833	OK	3406.5	4007.44
UBE4B	UBE4B	359.381	-0.275093	0.182624	-1.50634	0.131981	0.999833	OK	393.541	325.221
TCEAL9	TCEAL9	869.721	0.319163	0.211924	1.50602	0.132062	0.999833	OK	773.909	965.534
PLCXD1	PLCXD1	28.0659	0.776141	0.51541	1.50587	0.1321	0.999833	OK	20.6934	35.4384
ANXA8L1	ANXA8L1	30.1706	0.957627	0.636392	1.50477	0.132382	0.999833	OK	20.5095	39.8318
NDUFAF5	NDUFAF5	89.9177	-0.447934	0.297758	-1.50436	0.132489	0.999833	OK	103.766	76.0698
SIK3	SIK3	304.961	-0.299784	0.199428	-1.50322	0.132782	0.999833	OK	336.532	273.39
CHIC2	CHIC2	147.219	0.416965	0.277489	1.50264	0.132933	0.999833	OK	126.091	168.346
AP1M2	AP1M2	82.5963	0.586375	0.390482	1.50167	0.133183	0.999833	OK	66.0382	99.1543
SENP3	SENP3	614.487	-0.270037	0.179866	-1.50132	0.133273	0.999833	OK	671.828	557.146
GRAMD1B	GRAMD1B	28.711	-0.749422	0.499199	-1.50125	0.133292	0.999833	OK	36.0048	21.4172
BCAS2	BCAS2	411.178	0.27345	0.182176	1.50102	0.133349	0.999833	OK	372.327	450.03
PRDM1	PRDM1	24.6897	0.709956	0.472992	1.50099	0.133359	0.999833	OK	18.7344	30.6449
MYEF2	MYEF2	233.634	0.377758	0.25169	1.50089	0.133384	0.999833	OK	203.22	264.048
SLX1B	SLX1B	66.7753	5.2529	3.50036	1.50067	0.13344	0.999833	OK	3.4129	130.138
B4GALT2	B4GALT2	639.635	-0.238021	0.158629	-1.50049	0.133487	0.999833	OK	692.28	586.989
ASB13	ASB13	175.517	-0.322054	0.214655	-1.50033	0.133528	0.999833	OK	195.027	156.008
BPTF	BPTF	708.811	-0.300664	0.200431	-1.50009	0.13359	0.999833	OK	782.405	635.218
LOC103611081	LOC103611081	29.4139	0.660883	0.440575	1.50005	0.133602	0.999833	OK	22.7922	36.0356
IGFBP6	IGFBP6	424.374	0.396478	0.264429	1.49937	0.133777	0.999833	OK	366.426	482.323
USP6NL	USP6NL	263.944	-0.310802	0.207328	-1.49908	0.133852	0.999833	OK	292.266	235.623
LINC01089	LINC01089	47.2152	0.553547	0.369573	1.4978	0.134185	0.999833	OK	38.2667	56.1636
NPHP3	NPHP3	101.795	0.409144	0.273198	1.49761	0.134235	0.999833	OK	87.4564	116.133
ALG12	ALG12	120.178	-0.410733	0.274272	-1.49754	0.134252	0.999833	OK	137.17	103.185
ERCC6	ERCC6	116.035	0.458896	0.306527	1.49708	0.134372	0.999833	OK	97.7346	134.335
SGMS1-AS1	SGMS1-AS1	2.86608	-2.25302	1.50507	-1.49695	0.134406	0.999833	OK	4.73816	0.993996
FMNL3	FMNL3	580.479	-0.273803	0.182944	-1.49665	0.134484	0.999833	OK	635.398	525.561
KCTD17	KCTD17	73.532	0.45949	0.30702	1.49661	0.134494	0.999833	OK	61.9203	85.1438
XPO7	XPO7	768.287	-0.242977	0.162403	-1.49613	0.134619	0.999833	OK	832.831	703.743
ATXN2L	ATXN2L	1511.31	-0.276489	0.184803	-1.49613	0.13462	0.999833	OK	1655.69	1366.93
FAT4	FAT4	143.93	-0.469759	0.314003	-1.49603	0.134645	0.999833	OK	167.157	120.702
COL15A1	COL15A1	5.7091	1.76956	1.18294	1.4959	0.134679	0.999833	OK	2.58946	8.82875
RALGAPA2	RALGAPA2	110.465	-0.435325	0.291082	-1.49554	0.134774	0.999833	OK	127.006	93.9242
XPA	XPA	94.6827	0.425766	0.284705	1.49547	0.134793	0.999833	OK	80.8119	108.554
MCM5	MCM5	1211.55	-0.30384	0.203224	-1.4951	0.134888	0.999833	OK	1338.66	1084.44
ARL6IP1	ARL6IP1	1391.45	0.246761	0.16506	1.49498	0.134919	0.999833	OK	1272.74	1510.16
MAN1A2	MAN1A2	386.875	-0.332524	0.222445	-1.49486	0.134952	0.999833	OK	431.264	342.486
MYCBP2	MYCBP2	546.657	-0.354491	0.23722	-1.49435	0.135083	0.999833	OK	613.482	479.832
KRT80	KRT80	526.985	0.419426	0.280804	1.49366	0.135264	0.999833	OK	450.917	603.054
DUSP7	DUSP7	550.748	-0.321307	0.215147	-1.49343	0.135324	0.999833	OK	611.826	489.671
PODXL	PODXL	4442.42	-0.258588	0.173169	-1.49327	0.135366	0.999833	OK	4839.48	4045.35
ZNF674	ZNF674	13.9941	1.0071	0.674449	1.49322	0.135378	0.999833	OK	9.29879	18.6894
VEZF1	VEZF1	905.036	-0.266967	0.178788	-1.4932	0.135385	0.999833	OK	988.536	821.537
MYC	MYC	2237.81	-0.246261	0.165041	-1.49212	0.135668	0.999833	OK	2428.34	2047.28
MIR34AHG	MIR34AHG	28.5791	0.782934	0.524832	1.49178	0.135757	0.999833	OK	21.0092	36.149
HMOX2	HMOX2	522.774	0.335458	0.224879	1.49173	0.13577	0.999833	OK	462.268	583.28
ATRN	ATRN	654.482	-0.247433	0.165872	-1.49171	0.135775	0.999833	OK	710.468	598.495
CHRDL1	CHRDL1	474.847	-0.255473	0.171319	-1.49121	0.135906	0.999833	OK	516.781	432.913
SLC5A6	SLC5A6	364.042	-0.309094	0.207334	-1.4908	0.136014	0.999833	OK	402.891	325.193
CEP112	CEP112	46.2917	0.619424	0.415533	1.49067	0.136048	0.999833	OK	36.5039	56.0795
GABBR1	GABBR1	105.654	0.464816	0.311868	1.49043	0.136112	0.999833	OK	88.7793	122.528
CDK7	CDK7	294.822	0.30349	0.203635	1.49036	0.13613	0.999833	OK	263.926	325.718
BANK1	BANK1	13.553	0.991425	0.665463	1.48983	0.13627	0.999833	OK	9.07115	18.0348
GNA11	GNA11	900.237	-0.23726	0.159263	-1.48974	0.136294	0.999833	OK	974.095	826.378
NUCKS1	NUCKS1	4410.82	-0.240384	0.161416	-1.48922	0.13643	0.999833	OK	4777.44	4044.2
TPM1	TPM1	528.714	0.353252	0.237208	1.48921	0.136432	0.999833	OK	464.306	593.121
AGO1	AGO1	305.558	-0.313128	0.210283	-1.48908	0.136467	0.999833	OK	338.588	272.528
NDUFAF7	NDUFAF7	135.82	0.359416	0.241432	1.48869	0.13657	0.999833	OK	118.989	152.651
C2orf92	C2orf92	1.6504	3.11102	2.08994	1.48857	0.136601	0.999833	OK	0.34241	2.9584
VLDLR-AS1	VLDLR-AS1	2.97443	2.44119	1.6401	1.48844	0.136635	0.999833	OK	0.925043	5.02383
LOC100507487	LOC100507487	2.49748	2.74866	1.84785	1.4875	0.136884	0.999833	OK	0.646938	4.34803
RPRD2	RPRD2	573.619	-0.243248	0.16355	-1.4873	0.136937	0.999833	OK	621.862	525.375
DGCR6	DGCR6	1.58178	3.03861	2.04363	1.48687	0.137048	0.999833	OK	0.34323	2.82032
ADAM19	ADAM19	2050.32	-0.402078	0.270575	-1.48602	0.137275	0.999833	OK	2334.19	1766.44
PALM	PALM	17.8651	0.90546	0.609348	1.48595	0.137293	0.999833	OK	12.436	23.2943
PLXNA3	PLXNA3	395.575	0.281542	0.18947	1.48595	0.137293	0.999833	OK	357.099	434.051
PCDHB16	PCDHB16	23.5658	-0.791783	0.532889	-1.48583	0.137324	0.999833	OK	29.8749	17.2566
SNRPD3	SNRPD3	1400.07	0.217596	0.146468	1.48562	0.13738	0.999833	OK	1294.68	1505.45
NRP1	NRP1	3759.85	-0.318525	0.214435	-1.48542	0.137433	0.999833	OK	4173.23	3346.47
NEIL3	NEIL3	125.177	0.383891	0.258464	1.48528	0.13747	0.999833	OK	108.62	141.733
GABRA3	GABRA3	106.585	-0.385551	0.259699	-1.48461	0.137648	0.999833	OK	120.743	92.4269
DUSP8	DUSP8	5.68296	1.60566	1.08187	1.48416	0.137767	0.999833	OK	2.81102	8.55491
CPNE3	CPNE3	537.617	-0.253243	0.170634	-1.48413	0.137773	0.999833	OK	584.681	490.553
RBM12	RBM12	1137.17	-0.248124	0.167245	-1.4836	0.137916	0.999833	OK	1234.72	1039.62
CTSS	CTSS	74.361	0.698552	0.470884	1.48349	0.137944	0.999833	OK	56.7019	92.0201
CCDC18-AS1	CCDC18-AS1	12.5407	1.09681	0.739447	1.48328	0.138001	0.999833	OK	7.99075	17.0907
LATS1	LATS1	295.604	-0.366605	0.24734	-1.48219	0.13829	0.999833	OK	332.961	258.246
LYSMD2	LYSMD2	34.7178	0.628587	0.424137	1.48204	0.13833	0.999833	OK	27.2719	42.1637
LRP10	LRP10	2826.21	-0.270084	0.182242	-1.48201	0.138338	0.999833	OK	3089.99	2562.44
TMEM136	TMEM136	69.8119	0.522311	0.352536	1.48158	0.138452	0.999833	OK	57.3109	82.313
INSYN2B	INSYN2B	444.812	-0.455277	0.307358	-1.48126	0.138538	0.999833	OK	514.42	375.203
KCNMA1	KCNMA1	1.09974	-3.53967	2.39018	-1.48093	0.138626	0.999833	OK	2.02532	0.174159
DHX9	DHX9	2742.92	-0.252125	0.170253	-1.48088	0.138638	0.999833	OK	2981.99	2503.85
HNRNPH1	HNRNPH1	4742.13	0.23866	0.16118	1.48071	0.138684	0.999833	OK	4350.79	5133.48
SPTBN1	SPTBN1	4771.75	-0.245248	0.165736	-1.47975	0.138939	0.999833	OK	5176.36	4367.14
GEMIN8	GEMIN8	18.0791	-0.812161	0.548863	-1.47972	0.138949	0.999833	OK	23.0377	13.1206
CBWD3	CBWD3	62.1282	0.632033	0.427183	1.47954	0.138997	0.999833	OK	48.7328	75.5236
ARL5A	ARL5A	294.697	-0.3092	0.209062	-1.47899	0.139144	0.999833	OK	326.157	263.238
ANKRD18A	ANKRD18A	54.836	0.499741	0.33803	1.47839	0.139303	0.999833	OK	45.4324	64.2396
USP32P1	USP32P1	7.21307	1.90989	1.29203	1.4782	0.139353	0.999833	OK	3.0321	11.394
SMG9	SMG9	612.12	-0.260765	0.176429	-1.47801	0.139405	0.999833	OK	667.29	556.95
RER1	RER1	540.873	0.301073	0.203705	1.47799	0.139411	0.999833	OK	484.64	597.106
TM4SF19	TM4SF19	16.8498	1.02272	0.692173	1.47755	0.139528	0.999833	OK	11.1156	22.5841
KRT81	KRT81	3.1282	2.48208	1.67996	1.47747	0.139551	0.999833	OK	0.949809	5.3066
CREB3L2	CREB3L2	570.954	-0.253042	0.171329	-1.47694	0.139693	0.999833	OK	620.898	521.011
FLI1	FLI1	3.90353	2.31634	1.5689	1.47641	0.139833	0.999833	OK	1.30538	6.50167
NDC1	NDC1	890.616	-0.276942	0.187657	-1.47579	0.140001	0.999833	OK	975.836	805.396
CMAS	CMAS	350.345	0.27087	0.183623	1.47515	0.140173	0.999833	OK	317.552	383.138
LACTB	LACTB	133.687	0.39946	0.270801	1.47511	0.140184	0.999833	OK	115.296	152.077
PKM	PKM	34739.1	-0.264394	0.179301	-1.47458	0.140325	0.999833	OK	37913.5	31564.8
UBASH3B	UBASH3B	1277.78	-0.237503	0.161191	-1.47342	0.140637	0.999833	OK	1382.72	1172.84
EGF	EGF	5.12233	1.51536	1.0285	1.47336	0.140653	0.999833	OK	2.65495	7.58971
MAML2	MAML2	415.603	-0.36371	0.246891	-1.47316	0.140707	0.999833	OK	467.715	363.491
GSTK1	GSTK1	298.363	0.292453	0.198563	1.47285	0.140793	0.999833	OK	268.225	328.501
GOLIM4	GOLIM4	449.476	-0.345203	0.234402	-1.4727	0.140832	0.999833	OK	502.996	395.957
TRAF5	TRAF5	166.998	0.412187	0.279892	1.47266	0.140842	0.999833	OK	143.303	190.694
CAPN5	CAPN5	191.543	0.388427	0.263763	1.47264	0.140849	0.999833	OK	165.912	217.174
PCSK5	PCSK5	21.6356	-0.745264	0.506156	-1.4724	0.140913	0.999833	OK	27.1028	16.1684
RSRC2	RSRC2	974.024	0.296064	0.201109	1.47216	0.140978	0.999833	OK	874.43	1073.62
FOXM1	FOXM1	2064.42	-0.258436	0.175566	-1.47202	0.141017	0.999833	OK	2248.83	1880.01
OXCT2	OXCT2	1.55888	3.00038	2.03865	1.47175	0.141089	0.999833	OK	0.346337	2.77142
ZNF720	ZNF720	17.5356	0.891548	0.605841	1.47159	0.141133	0.999833	OK	12.2834	22.7878
LENG8	LENG8	640.304	0.770738	0.52377	1.47152	0.14115	0.999833	OK	473.222	807.385
LOC101928424	LOC101928424	2.24927	2.56229	1.74156	1.47126	0.14122	0.999833	OK	0.651354	3.84718
CCDC191	CCDC191	27.6712	0.705449	0.479547	1.47107	0.141272	0.999833	OK	21.0375	34.3048
SH3YL1	SH3YL1	36.8912	0.717499	0.487768	1.47098	0.141295	0.999833	OK	27.9021	45.8803
ADCY3	ADCY3	450.772	-0.261955	0.178084	-1.47096	0.141302	0.999833	OK	491.584	409.96
LOC100132057	LOC100132057	1.61501	3.04119	2.0682	1.47045	0.141439	0.999833	OK	0.349883	2.88014
PSME4	PSME4	903.27	-0.281929	0.191744	-1.47034	0.14147	0.999833	OK	991.248	815.292
IFT80	IFT80	148.402	0.367349	0.249921	1.46986	0.141599	0.999833	OK	129.61	167.194
TCTN2	TCTN2	133.632	-0.359779	0.244847	-1.4694	0.141723	0.999833	OK	150.209	117.056
APBB1IP	APBB1IP	926.01	-0.238433	0.162294	-1.46914	0.141794	0.999833	OK	1002.36	849.663
SYNJ2	SYNJ2	1868.88	-0.272231	0.185379	-1.46851	0.141967	0.999833	OK	2044.69	1693.08
EIF2S2	EIF2S2	3420.54	0.250532	0.170618	1.46838	0.142002	0.999833	OK	3124.29	3716.79
MYO1C	MYO1C	1877.36	-0.220687	0.150299	-1.46832	0.142018	0.999833	OK	2020.67	1734.05
AGAP4	AGAP4	106.227	0.500164	0.340885	1.46725	0.142308	0.999833	OK	87.9952	124.458
TMEM109	TMEM109	1251.77	-0.254487	0.173475	-1.46699	0.142378	0.999833	OK	1361.89	1141.65
IQCB1	IQCB1	133.648	0.393349	0.268221	1.46651	0.142509	0.999833	OK	115.541	151.756
ZFP36L2	ZFP36L2	268.207	-0.287484	0.196046	-1.46641	0.142536	0.999833	OK	294.842	241.573
ZDHHC17	ZDHHC17	185.017	0.416494	0.284147	1.46577	0.142711	0.999833	OK	158.494	211.539
TTN-AS1	TTN-AS1	10.5962	1.19187	0.813326	1.46542	0.142805	0.999833	OK	6.45229	14.7402
USP19	USP19	406.666	-0.259173	0.17686	-1.46541	0.142808	0.999833	OK	443.096	370.236
SREBF2	SREBF2	986.867	-0.345872	0.236027	-1.46539	0.142815	0.999833	OK	1104.6	869.134
ECM2	ECM2	2.43684	2.65921	1.81468	1.46539	0.142815	0.999833	OK	0.666089	4.20759
CCR1	CCR1	49.1788	-0.647118	0.441633	-1.46529	0.142843	0.999833	OK	60.0271	38.3306
EFCAB5	EFCAB5	1.06225	3.56621	2.43388	1.46524	0.142856	0.999833	OK	0.165395	1.95911
BRD2	BRD2	2613.82	-0.213458	0.145758	-1.46447	0.143065	0.999833	OK	2806.84	2420.81
ENY2	ENY2	467.415	0.262945	0.179607	1.464	0.143195	0.999833	OK	424.937	509.893
USP54	USP54	260.285	-0.307823	0.210338	-1.46347	0.143339	0.999833	OK	287.949	232.622
SSB	SSB	1079.64	0.278474	0.190324	1.46316	0.143424	0.999833	OK	975.766	1183.52
ANKRD17	ANKRD17	1003.81	-0.275212	0.188101	-1.46311	0.143437	0.999833	OK	1099.26	908.351
SHANK3	SHANK3	110.039	-0.376708	0.257473	-1.46309	0.143441	0.999833	OK	124.324	95.7534
RGS7	RGS7	14.877	1.06886	0.730649	1.46289	0.143497	0.999833	OK	9.60492	20.149
CBL	CBL	669.214	-0.303757	0.20765	-1.46283	0.143513	0.999833	OK	739.406	599.022
ELMSAN1	ELMSAN1	461.029	-0.288142	0.197011	-1.46257	0.143585	0.999833	OK	506.916	415.142
RNF220	RNF220	561.75	-0.257176	0.175907	-1.462	0.143742	0.999833	OK	611.687	511.813
PANK3	PANK3	280.517	-0.346214	0.236821	-1.46192	0.143762	0.999833	OK	314.015	247.019
ENTPD3	ENTPD3	23.2739	0.780464	0.534154	1.46112	0.143982	0.999833	OK	17.1278	29.4201
PLCL1	PLCL1	1.55775	2.97824	2.03839	1.46107	0.143995	0.999833	OK	0.350836	2.76467
ABR	ABR	1295.95	-0.226054	0.154739	-1.46087	0.14405	0.999833	OK	1397.27	1194.62
WNK3	WNK3	107.866	-0.394234	0.269879	-1.46078	0.144075	0.999833	OK	122.512	93.2188
HDHD2	HDHD2	102.529	0.410838	0.281267	1.46067	0.144106	0.999833	OK	88.0284	117.03
POLG2	POLG2	77.9693	0.437812	0.299773	1.46048	0.144159	0.999833	OK	66.2287	89.71
C4B_2	C4B_2	3.39784	5.25207	3.59769	1.45984	0.144333	0.999833	OK	0.173762	6.62192
LMNB1	LMNB1	1481.73	-0.217261	0.148827	-1.45983	0.144338	0.999833	OK	1593.09	1370.37
SBF2	SBF2	376.965	-0.305978	0.209613	-1.45972	0.144366	0.999833	OK	416.791	337.14
RCC1	RCC1	1042.66	-0.259294	0.177643	-1.45963	0.144391	0.999833	OK	1136.11	949.212
SNHG10	SNHG10	41.8252	0.603731	0.41401	1.45825	0.144771	0.999833	OK	33.1993	50.451
PCDH17	PCDH17	1.71879	3.14666	2.15964	1.45703	0.145108	0.999833	OK	0.348779	3.08879
COX6C	COX6C	716.739	0.31324	0.215035	1.45669	0.145201	0.999833	OK	639.234	794.245
MAD2L1BP	MAD2L1BP	152.864	0.344603	0.236584	1.45658	0.145233	0.999833	OK	134.694	171.034
IFNGR1	IFNGR1	160.446	0.343627	0.235946	1.45638	0.145286	0.999833	OK	141.428	179.463
MFGE8	MFGE8	127.831	0.497577	0.34177	1.45588	0.145426	0.999833	OK	106.003	149.659
CHST11	CHST11	1073.27	-0.238235	0.163637	-1.45588	0.145427	0.999833	OK	1161.69	984.859
DSCR9	DSCR9	1.03453	3.5332	2.42782	1.45529	0.145588	0.999833	OK	0.16451	1.90454
TRIM34	TRIM34	92.5284	0.407569	0.280125	1.45495	0.145682	0.999833	OK	79.5447	105.512
PA2G4	PA2G4	3816.16	-0.244542	0.168147	-1.45433	0.145854	0.999833	OK	4138.82	3493.51
LOC103344931	LOC103344931	41.3652	-0.571888	0.393269	-1.45419	0.145894	0.999833	OK	49.4581	33.2723
PDE12	PDE12	379.079	-0.271427	0.186691	-1.45388	0.145979	0.999833	OK	414.634	343.524
GPR155	GPR155	16.6263	1.03798	0.713945	1.45387	0.145982	0.999833	OK	10.8905	22.3621
GBP2	GBP2	118.557	0.588612	0.404905	1.45371	0.146028	0.999833	OK	94.7019	142.413
ZFYVE21	ZFYVE21	146.318	0.340374	0.234149	1.45366	0.146039	0.999833	OK	129.137	163.499
DLG5	DLG5	810.45	-0.249628	0.17174	-1.45352	0.146078	0.999833	OK	880.391	740.509
KCNIP2	KCNIP2	3.87196	1.93317	1.33033	1.45315	0.146182	0.999833	OK	1.60698	6.13695
LUZP6	LUZP6	671.448	-0.259883	0.178946	-1.4523	0.146419	0.999833	OK	731.761	611.134
ZNF587	ZNF587	222.733	0.452381	0.311607	1.45177	0.146565	0.999833	OK	188.096	257.371
HASPIN	HASPIN	104.878	-0.389591	0.268524	-1.45086	0.146819	0.999833	OK	118.954	90.8027
PLEKHA7	PLEKHA7	37.7062	0.639093	0.440547	1.45068	0.146869	0.999833	OK	29.4885	45.9239
SPPL2B	SPPL2B	84.6888	0.463337	0.319401	1.45065	0.146879	0.999833	OK	71.2051	98.1724
TUBB2A	TUBB2A	328.343	0.346199	0.23866	1.4506	0.146892	0.999833	OK	289.136	367.551
JMJD8	JMJD8	258.25	-0.333836	0.230199	-1.45021	0.147	0.999833	OK	287.997	228.503
MAPK1IP1L	MAPK1IP1L	1483.23	-0.227463	0.156931	-1.44945	0.147212	0.999833	OK	1599.92	1366.55
CLOCK	CLOCK	332.556	-0.390959	0.269849	-1.44881	0.147391	0.999833	OK	377.343	287.77
PSME2	PSME2	650.9	0.254626	0.175816	1.44825	0.147547	0.999833	OK	593.609	708.191
CTDSP2	CTDSP2	952.908	-0.240709	0.166256	-1.44782	0.147667	0.999833	OK	1032.22	873.597
LOC101929066	LOC101929066	2.03368	-2.68819	1.85743	-1.44726	0.147824	0.999833	OK	3.52104	0.54632
PTP4A2	PTP4A2	3563.25	-0.221835	0.153298	-1.44709	0.147873	0.999833	OK	3836.66	3289.84
SNX24	SNX24	258.62	0.295915	0.204497	1.44704	0.147887	0.999833	OK	232.19	285.051
MYL12A	MYL12A	2871.05	0.259173	0.179117	1.44695	0.14791	0.999833	OK	2613.86	3128.25
LRCH2	LRCH2	1.09123	-3.53178	2.4415	-1.44656	0.14802	0.999833	OK	2.00877	0.173683
CXCL16	CXCL16	3.3002	2.08885	1.44449	1.44609	0.148153	0.999833	OK	1.25624	5.34416
FBXW7	FBXW7	98.8438	0.451896	0.312508	1.44603	0.148168	0.999833	OK	83.4886	114.199
HTRA3	HTRA3	11.6015	1.18248	0.817814	1.4459	0.148204	0.999833	OK	7.09643	16.1065
HECTD4	HECTD4	346.107	-0.343277	0.237436	-1.44577	0.148243	0.999833	OK	387.09	305.123
SF1	SF1	2682.5	-0.2251	0.155711	-1.44562	0.148283	0.999833	OK	2891.35	2473.65
EID3	EID3	2.81488	2.20812	1.52747	1.44561	0.148287	0.999833	OK	1.00161	4.62816
DCP1A	DCP1A	192.327	-0.3361	0.232618	-1.44486	0.148498	0.999833	OK	214.63	170.025
ETNK2	ETNK2	115.651	0.418851	0.290087	1.44388	0.148773	0.999833	OK	98.9797	132.322
LOC100507053	LOC100507053	6.48088	1.37863	0.955115	1.44341	0.148904	0.999833	OK	3.60028	9.36148
VCL	VCL	3574.52	-0.214912	0.148998	-1.44238	0.149196	0.999833	OK	3840.27	3308.77
DNM2	DNM2	2174.69	-0.202692	0.140537	-1.44227	0.149226	0.999833	OK	2327.2	2022.17
CCDC173	CCDC173	1.03534	3.53446	2.45098	1.44206	0.149286	0.999833	OK	0.164507	1.90617
C6orf120	C6orf120	172.25	-0.339962	0.235756	-1.44201	0.1493	0.999833	OK	192.451	152.048
PTPDC1	PTPDC1	126.662	0.368655	0.255753	1.44145	0.149459	0.999833	OK	110.566	142.758
ZNF8	ZNF8	48.174	-0.543255	0.376996	-1.44101	0.149581	0.999833	OK	57.1384	39.2096
FAM50A	FAM50A	1034.69	0.247355	0.171675	1.44083	0.149631	0.999833	OK	946.209	1123.18
FAM198A	FAM198A	1.03335	3.53179	2.45232	1.44018	0.149817	0.999833	OK	0.16447	1.90222
STRN4	STRN4	1157.83	-0.212779	0.147752	-1.4401	0.149838	0.999833	OK	1243.06	1072.61
C4orf19	C4orf19	56.9553	0.590746	0.410267	1.43991	0.149894	0.999833	OK	45.4547	68.4559
IDH1-AS1	IDH1-AS1	1.52013	2.96331	2.05803	1.43988	0.149902	0.999833	OK	0.345518	2.69474
SLC35F6	SLC35F6	300.933	-0.282108	0.19605	-1.43896	0.150162	0.999833	OK	330.263	271.604
DNAAF4-CCPG1	DNAAF4-CCPG1	4.44464	5.63589	3.91709	1.43879	0.150209	0.999833	OK	0.175246	8.71404
ZNF512	ZNF512	338.192	0.284439	0.197717	1.43862	0.15026	0.999833	OK	304.961	371.423
ZNF721	ZNF721	161.583	0.424669	0.295214	1.43852	0.150288	0.999833	OK	137.972	185.195
SNTA1	SNTA1	83.824	0.418376	0.29093	1.43806	0.150416	0.999833	OK	71.7541	95.8938
PPP6R3	PPP6R3	1048.74	-0.259436	0.180451	-1.43771	0.150515	0.999833	OK	1142.78	954.698
UBE2V2	UBE2V2	372.581	0.29986	0.208604	1.43746	0.150588	0.999833	OK	334	411.162
POC1B-GALNT4	POC1B-GALNT4	31.3971	-2.15023	1.49599	-1.43733	0.150625	0.999833	OK	51.2489	11.5452
CLSPN	CLSPN	695.423	-0.29453	0.20501	-1.43666	0.150814	0.999833	OK	766.163	624.682
IRF1	IRF1	314.304	0.352845	0.245608	1.43662	0.150827	0.999833	OK	276.06	352.549
TMEM214	TMEM214	902.114	-0.234392	0.163181	-1.43639	0.150891	0.999833	OK	975.236	828.993
LINC02085	LINC02085	80.7945	0.432654	0.301227	1.4363	0.150916	0.999833	OK	68.7697	92.8194
BASP1	BASP1	1298.6	0.236535	0.164698	1.43617	0.150954	0.999833	OK	1192.39	1404.82
RCAN2	RCAN2	8.72929	1.19977	0.835743	1.43557	0.151124	0.999833	OK	5.29524	12.1633
AAK1	AAK1	508.41	-0.280276	0.195488	-1.43373	0.15165	0.999833	OK	557.64	459.179
STARD13	STARD13	196.733	0.328203	0.228923	1.43369	0.151662	0.999833	OK	174.451	219.015
H1FX	H1FX	748.83	-0.338998	0.236457	-1.43365	0.151671	0.999833	OK	836.406	661.255
SLC28A3	SLC28A3	1.17706	3.72426	2.59808	1.43346	0.151725	0.999833	OK	0.165592	2.18853
NME6	NME6	107.691	-0.415832	0.290258	-1.43263	0.151964	0.999833	OK	123.105	92.2776
NFE2	NFE2	1.67559	3.13928	2.19274	1.43167	0.152238	0.999833	OK	0.341581	3.0096
LIN7A	LIN7A	2.80854	-2.23228	1.55944	-1.43147	0.152296	0.999833	OK	4.63141	0.985664
SLC35A4	SLC35A4	671.097	-0.245559	0.171594	-1.43104	0.152418	0.999833	OK	728.072	614.121
PMS2P4	PMS2P4	8.08146	1.22412	0.855641	1.43065	0.152531	0.999833	OK	4.84481	11.3181
NFKB2	NFKB2	472.382	0.29786	0.208208	1.43059	0.152548	0.999833	OK	423.79	520.973
RND3	RND3	632.236	0.286306	0.200142	1.43052	0.152569	0.999833	OK	569.707	694.766
SART3	SART3	540.017	-0.244958	0.171261	-1.43032	0.152626	0.999833	OK	585.752	494.281
USF2	USF2	989.24	-0.273154	0.191021	-1.42997	0.152726	0.999833	OK	1082.61	895.869
LINC01615	LINC01615	24.8761	0.730561	0.510969	1.42976	0.152787	0.999833	OK	18.7089	31.0434
C8orf33	C8orf33	504.313	-0.263734	0.184463	-1.42974	0.152791	0.999833	OK	550.281	458.345
LINC00504	LINC00504	5.8351	1.57848	1.10452	1.42912	0.152971	0.999833	OK	2.92739	8.74282
MX1	MX1	7.42342	1.22574	0.857691	1.42911	0.152972	0.999833	OK	4.44683	10.4
TBC1D3	TBC1D3	1.39439	-3.87052	2.70943	-1.42854	0.153136	0.999833	OK	2.61032	0.178464
LARS2	LARS2	304.44	-0.266971	0.186935	-1.42815	0.153249	0.999833	OK	332.529	276.352
SMG1P7	SMG1P7	18.0633	0.991712	0.694415	1.42813	0.153256	0.999833	OK	12.0884	24.0383
ROMO1	ROMO1	317.154	0.30804	0.215717	1.42798	0.153297	0.999833	OK	283.423	350.885
CCNB1IP1	CCNB1IP1	269.671	0.323548	0.22658	1.42796	0.153303	0.999833	OK	239.558	299.783
EFHC1	EFHC1	70.2301	0.441977	0.309523	1.42793	0.153312	0.999833	OK	59.5558	80.9044
CCAR2	CCAR2	976.717	-0.221407	0.155064	-1.42784	0.153337	0.999833	OK	1051.52	901.917
DNMBP	DNMBP	2427.06	-0.210922	0.147733	-1.42772	0.153372	0.999833	OK	2604.16	2249.96
TPRG1L	TPRG1L	143.496	-0.384251	0.269143	-1.42768	0.153383	0.999833	OK	162.494	124.499
VPS37C	VPS37C	222.296	-0.296906	0.208044	-1.42713	0.153543	0.999833	OK	245.089	199.502
ESAM	ESAM	512.399	0.3184	0.223127	1.42699	0.153582	0.999833	OK	456.085	568.713
CCDC69	CCDC69	1915.61	-0.386243	0.270674	-1.42697	0.15359	0.999833	OK	2170.51	1660.7
CNOT1	CNOT1	2003.15	-0.23961	0.168004	-1.42622	0.153805	0.999833	OK	2169.11	1837.18
CTGF	CTGF	3233.5	-0.352939	0.247514	-1.42594	0.153887	0.999833	OK	3627.06	2839.94
XXYLT1	XXYLT1	283.127	-0.284782	0.199763	-1.4256	0.153984	0.999833	OK	310.98	255.273
C14orf119	C14orf119	499.993	0.240375	0.16862	1.42555	0.153999	0.999833	OK	458.436	541.55
RPL13AP20	RPL13AP20	112.344	0.447415	0.313966	1.42505	0.154144	0.999833	OK	95.0616	129.626
NBEAL1	NBEAL1	44.2292	-0.587058	0.41213	-1.42445	0.154317	0.999833	OK	53.1059	35.3526
GEMIN4	GEMIN4	500.452	-0.254241	0.178588	-1.42361	0.154558	0.999833	OK	544.434	456.469
2008-09-01	2008-09-01	611.227	0.260068	0.182686	1.42358	0.154568	0.999833	OK	556.284	666.169
TAF9B	TAF9B	296.437	-0.284548	0.199956	-1.42305	0.154721	0.999833	OK	325.576	267.298
ZNF570	ZNF570	46.4041	0.520738	0.365962	1.42293	0.154757	0.999833	OK	38.1191	54.689
POMK	POMK	8.70333	-1.29707	0.911634	-1.4228	0.154795	0.999833	OK	12.3719	5.03477
CKB	CKB	681.446	0.352732	0.247921	1.42276	0.154806	0.999833	OK	598.553	764.338
ASAP1	ASAP1	1141.14	-0.29202	0.205273	-1.4226	0.154853	0.999833	OK	1256.23	1026.04
USP36	USP36	328.046	-0.320473	0.225284	-1.42253	0.154873	0.999833	OK	364.332	291.76
PRPF19	PRPF19	1671.12	-0.238913	0.167975	-1.42232	0.154934	0.999833	OK	1809.18	1533.07
ADTRP	ADTRP	152.684	0.375312	0.26398	1.42175	0.155099	0.999833	OK	132.935	172.433
NUP58	NUP58	555.786	-0.277482	0.195184	-1.42164	0.155131	0.999833	OK	609.07	502.501
SRSF11	SRSF11	1198.96	0.274771	0.193286	1.42158	0.15515	0.999833	OK	1085.13	1312.8
MAMDC2	MAMDC2	56.4824	0.572452	0.402825	1.42109	0.15529	0.999833	OK	45.4212	67.5436
TRIB1	TRIB1	300.625	0.318607	0.224221	1.42095	0.15533	0.999833	OK	267.564	333.686
UBIAD1	UBIAD1	212.769	-0.327962	0.230897	-1.42038	0.155496	0.999833	OK	236.849	188.688
UBN1	UBN1	575.437	-0.249153	0.175429	-1.42025	0.155534	0.999833	OK	625.003	525.872
SMAD4	SMAD4	352.901	-0.280203	0.197299	-1.42019	0.155551	0.999833	OK	387.065	318.738
SH3RF3	SH3RF3	137.744	-0.353866	0.249204	-1.41998	0.155612	0.999833	OK	154.553	120.935
GPR135	GPR135	8.88132	1.18424	0.833997	1.41996	0.15562	0.999833	OK	5.42795	12.3347
ITPR1	ITPR1	149.347	-0.476034	0.335297	-1.41974	0.155684	0.999833	OK	173.766	124.929
CAPS	CAPS	6.62145	1.36236	0.95973	1.41953	0.155746	0.999833	OK	3.7084	9.53451
NPRL3	NPRL3	317.605	-0.280374	0.197551	-1.41925	0.155826	0.999833	OK	348.369	286.84
ADORA2B	ADORA2B	437.639	0.322652	0.227425	1.41872	0.155982	0.999833	OK	388.904	486.374
C1orf226	C1orf226	52.4486	0.513381	0.361905	1.41855	0.15603	0.999833	OK	43.214	61.6832
LOC105377621	LOC105377621	2.16761	2.47964	1.74857	1.4181	0.156163	0.999833	OK	0.659092	3.67613
LSMEM1	LSMEM1	1.00776	3.50129	2.46909	1.41805	0.156177	0.999833	OK	0.163547	1.85198
TMEM161B	TMEM161B	155.85	0.356801	0.251626	1.41798	0.156195	0.999833	OK	136.676	175.025
CENPU	CENPU	639.358	0.281307	0.198394	1.41793	0.156212	0.999833	OK	577.221	701.495
TRIM28	TRIM28	3742.9	-0.231177	0.163043	-1.41789	0.156222	0.999833	OK	4042.15	3443.66
TRIM25	TRIM25	1659.14	-0.209833	0.148032	-1.41749	0.156341	0.999833	OK	1779.58	1538.69
STX2	STX2	222.563	-0.291474	0.205651	-1.41732	0.156388	0.999833	OK	244.97	200.157
NDC80	NDC80	795.514	0.274763	0.193908	1.41697	0.156491	0.999833	OK	719.989	871.04
APLF	APLF	41.1744	0.569865	0.402468	1.41592	0.156798	0.999833	OK	33.1465	49.2022
GALNT6	GALNT6	326.5	-0.305316	0.215656	-1.41576	0.156846	0.999833	OK	360.92	292.08
EDC3	EDC3	317.951	-0.286876	0.202712	-1.41519	0.157012	0.999833	OK	349.459	286.442
PRXL2B	PRXL2B	325.054	-0.411724	0.291115	-1.4143	0.157274	0.999833	OK	371.125	278.984
LRRC46	LRRC46	4.33776	-1.67508	1.18446	-1.41422	0.157299	0.999833	OK	6.60666	2.06887
KLRC3	KLRC3	11.5251	1.06994	0.756927	1.41353	0.157499	0.999833	OK	7.43709	15.613
ZDHHC5	ZDHHC5	1350.49	-0.206165	0.145856	-1.41348	0.157514	0.999833	OK	1446.82	1254.16
PLXNA1	PLXNA1	1326.13	-0.325067	0.229994	-1.41338	0.157545	0.999833	OK	1474.9	1177.36
LINC02547	LINC02547	1.49552	2.94755	2.08573	1.4132	0.157598	0.999833	OK	0.34323	2.6478
RNPS1	RNPS1	1316.64	-0.219899	0.155652	-1.41276	0.157725	0.999833	OK	1416.79	1216.49
SLC20A2	SLC20A2	184.586	-0.339824	0.240669	-1.41199	0.157952	0.999833	OK	206.226	162.947
ZNF221	ZNF221	6.22948	-1.40212	0.993064	-1.41191	0.157975	0.999833	OK	9.03889	3.42007
RBM10	RBM10	711.555	-0.233647	0.165494	-1.41181	0.158006	0.999833	OK	769.048	654.062
HIRA	HIRA	363.549	-0.267399	0.189414	-1.41172	0.158032	0.999833	OK	397.144	329.954
LOC100128288	LOC100128288	2.69211	2.15591	1.52717	1.4117	0.158038	0.999833	OK	0.986752	4.39747
MYOF	MYOF	4874.76	-0.209239	0.148237	-1.41151	0.158094	0.999833	OK	5227.65	4521.88
ACAD8	ACAD8	164.015	0.311442	0.220704	1.41113	0.158207	0.999833	OK	146.38	181.65
MAZ	MAZ	1404.1	-0.238355	0.168957	-1.41074	0.15832	0.999833	OK	1519.83	1288.38
ZFAS1	ZFAS1	563.284	0.311997	0.221164	1.4107	0.158332	0.999833	OK	502.613	623.956
SCRIB	SCRIB	820.996	-0.243305	0.172471	-1.4107	0.158333	0.999833	OK	890.061	751.931
ARSB	ARSB	191.984	-0.351799	0.24943	-1.41041	0.158419	0.999833	OK	215.276	168.692
H2AFB1	H2AFB1	0.999141	3.4904	2.47512	1.4102	0.158482	0.999833	OK	0.163276	1.83501
AKT2	AKT2	1183.55	-0.215939	0.153158	-1.40991	0.158566	0.999833	OK	1271.96	1095.14
PURA	PURA	354.928	-0.304483	0.21599	-1.40971	0.158625	0.999833	OK	392.244	317.613
BRWD3	BRWD3	426.541	-0.325548	0.230957	-1.40957	0.158668	0.999833	OK	474.463	378.619
HIST1H4K	HIST1H4K	2.21736	-2.51055	1.78196	-1.40887	0.158874	0.999833	OK	3.77267	0.662061
SRP19	SRP19	601.507	0.306822	0.217791	1.40879	0.158896	0.999833	OK	537.785	665.23
SRRM5	SRRM5	4.84996	1.48062	1.05117	1.40854	0.15897	0.999833	OK	2.55889	7.14104
DIAPH2	DIAPH2	188.311	-0.341195	0.242495	-1.40702	0.159422	0.999833	OK	210.475	166.147
HERC3	HERC3	141.881	-0.355011	0.252323	-1.40697	0.159436	0.999833	OK	159.25	124.512
ALPK2	ALPK2	6.25422	1.68912	1.20066	1.40682	0.15948	0.999833	OK	2.96086	9.54757
RBBP5	RBBP5	272.031	-0.277961	0.197623	-1.40652	0.15957	0.999833	OK	298.156	245.906
ZFHX3	ZFHX3	403.199	-0.310293	0.220626	-1.40642	0.1596	0.999833	OK	446.392	360.006
MLLT10	MLLT10	426.501	-0.262578	0.186701	-1.40641	0.159604	0.999833	OK	465.207	387.795
NSFP1	NSFP1	4.06432	5.50987	3.91803	1.40629	0.159639	0.999833	OK	0.174563	7.95408
SEC14L1P1	SEC14L1P1	19.6242	0.859892	0.611657	1.40584	0.159772	0.999833	OK	13.9431	25.3053
CHD9	CHD9	258.975	-0.383081	0.272494	-1.40583	0.159774	0.999833	OK	293.157	224.792
ZNF736	ZNF736	52.3324	0.586757	0.41738	1.40581	0.15978	0.999833	OK	41.8347	62.8302
RNASEK	RNASEK	640.971	0.257423	0.183141	1.4056	0.159843	0.999833	OK	583.937	698.005
WDR35	WDR35	243.547	0.309849	0.220471	1.40539	0.159904	0.999833	OK	217.494	269.601
CFAP45	CFAP45	50.1567	0.559022	0.397778	1.40536	0.159914	0.999833	OK	40.559	59.7544
NID2	NID2	1.50396	2.94582	2.0967	1.40498	0.160026	0.999833	OK	0.345533	2.66238
CRTC3	CRTC3	234.751	-0.288512	0.20536	-1.40491	0.160048	0.999833	OK	258.146	211.356
YTHDF3	YTHDF3	429.076	-0.269362	0.191783	-1.40452	0.160164	0.999833	OK	469.016	389.136
DENND6A	DENND6A	193.658	-0.368489	0.26236	-1.40452	0.160165	0.999833	OK	218.256	169.06
ZNF213	ZNF213	129.336	-0.359052	0.255701	-1.40419	0.160264	0.999833	OK	145.347	113.324
CTAGE8	CTAGE8	1.30058	3.87192	2.75753	1.40413	0.160281	0.999833	OK	0.166307	2.43486
BNC1	BNC1	1.16359	-3.61344	2.57383	-1.40392	0.160344	0.999833	OK	2.15141	0.17578
TMEM87B	TMEM87B	249.262	0.292633	0.208491	1.40358	0.160444	0.999833	OK	224.069	274.456
NDUFC2-KCTD14	NDUFC2-KCTD14	425.864	0.278159	0.198216	1.40331	0.160524	0.999833	OK	384.936	466.792
CYTOR	CYTOR	441.634	0.283553	0.20215	1.40268	0.160712	0.999833	OK	398.373	484.895
LOC100133331	LOC100133331	133.619	0.492891	0.351441	1.40249	0.16077	0.999833	OK	111.013	156.225
THOC6	THOC6	218.092	-0.330004	0.235396	-1.40191	0.160942	0.999833	OK	242.927	193.257
TSPAN3	TSPAN3	862.69	0.223008	0.15909	1.40178	0.160982	0.999833	OK	796.146	929.234
AGPAT4	AGPAT4	116.288	0.383708	0.273906	1.40088	0.161251	0.999833	OK	100.914	131.662
HNMT	HNMT	166.582	0.349836	0.249769	1.40064	0.161322	0.999833	OK	146.484	186.681
ORC1	ORC1	310.231	-0.258722	0.184791	-1.40008	0.161489	0.999833	OK	337.974	282.488
CCNI	CCNI	1224.11	-0.248716	0.17765	-1.40003	0.161504	0.999833	OK	1329.37	1118.86
ARL16	ARL16	116.517	0.387888	0.277139	1.39961	0.161629	0.999833	OK	100.947	132.087
TNNT2	TNNT2	1.13349	3.676	2.62645	1.39961	0.161631	0.999833	OK	0.164493	2.10248
ALCAM	ALCAM	2491.67	-0.259091	0.185229	-1.39876	0.161884	0.999833	OK	2714.81	2268.54
CLIP4	CLIP4	339.007	0.277197	0.198179	1.39872	0.161896	0.999833	OK	306.539	371.476
IGF1R	IGF1R	433.577	-0.28629	0.204705	-1.39855	0.161948	0.999833	OK	476.457	390.698
LHX4-AS1	LHX4-AS1	24.9048	0.91044	0.651698	1.39703	0.162406	0.999833	OK	17.2973	32.5123
COQ7	COQ7	89.4408	-0.387093	0.277139	-1.39674	0.162491	0.999833	OK	101.368	77.5133
NAT10	NAT10	824.087	-0.257673	0.184523	-1.39642	0.162587	0.999833	OK	897.486	750.689
CNKSR1	CNKSR1	4.06526	1.67912	1.20264	1.3962	0.162654	0.999833	OK	1.93476	6.19575
P2RY2	P2RY2	35.1409	0.674109	0.48289	1.39599	0.162718	0.999833	OK	27.0771	43.2046
AFG3L1P	AFG3L1P	154.381	0.403852	0.289307	1.39593	0.162736	0.999833	OK	132.913	175.849
GRWD1	GRWD1	561.177	-0.246254	0.176471	-1.39544	0.162883	0.999833	OK	608.955	513.399
TRPC3	TRPC3	12.7682	0.899064	0.644335	1.39534	0.162915	0.999833	OK	8.91367	16.6227
AP2B1	AP2B1	3158.54	-0.220425	0.157991	-1.39517	0.162964	0.999833	OK	3399.37	2917.72
SEPSECS	SEPSECS	90.5712	0.458923	0.328965	1.39505	0.163001	0.999833	OK	76.286	104.856
BMS1P14	BMS1P14	53.2117	0.475138	0.340589	1.39505	0.163001	0.999833	OK	44.5277	61.8958
LINC01303	LINC01303	9.73645	1.47704	1.05882	1.39499	0.16302	0.999833	OK	5.14642	14.3265
PDE3B	PDE3B	58.1055	-0.550915	0.394976	-1.39481	0.163075	0.999833	OK	69.0668	47.1441
HCFC1R1	HCFC1R1	676.425	-0.307115	0.220323	-1.39393	0.163338	0.999833	OK	748.152	604.698
EMSY	EMSY	345.93	-0.306386	0.219808	-1.39388	0.163353	0.999833	OK	382.525	309.334
ARLNC1	ARLNC1	2.63245	-2.0478	1.46973	-1.39331	0.163525	0.999833	OK	4.23955	1.02534
TNPO3	TNPO3	499.032	-0.237377	0.170377	-1.39325	0.163544	0.999833	OK	539.994	458.069
MB	MB	22.3928	0.836681	0.600665	1.39292	0.163643	0.999833	OK	16.0756	28.71
ZNF33A	ZNF33A	320.81	0.317795	0.228299	1.39202	0.163917	0.999833	OK	285.618	356.001
CHURC1-FNTB	CHURC1-FNTB	183.953	0.396133	0.284783	1.391	0.164226	0.999833	OK	158.856	209.051
NAALADL2	NAALADL2	4.13066	-1.64486	1.18261	-1.39087	0.164265	0.999833	OK	6.25963	2.00169
RP1L1	RP1L1	40.0374	-0.530772	0.381646	-1.39074	0.164303	0.999833	OK	47.3203	32.7544
ZNF155	ZNF155	86.4018	0.447983	0.322147	1.39062	0.164342	0.999833	OK	73.0939	99.7097
CKLF-CMTM1	CKLF-CMTM1	1.64258	3.07311	2.21017	1.39044	0.164396	0.999833	OK	0.348897	2.93626
FLJ22447	FLJ22447	13.617	1.07336	0.772013	1.39034	0.164425	0.999833	OK	8.77288	18.461
ATP5PO	ATP5PO	525.28	0.2527	0.181778	1.39016	0.164481	0.999833	OK	479.394	571.167
APPL1	APPL1	357.785	-0.303553	0.218435	-1.38967	0.164629	0.999833	OK	395.287	320.283
SFPQ	SFPQ	4241.85	-0.234399	0.168723	-1.38925	0.164755	0.999833	OK	4585.68	3898.01
YOD1	YOD1	177.431	0.454185	0.326955	1.38914	0.164792	0.999833	OK	149.73	205.132
NFE2L1	NFE2L1	3210.76	-0.207491	0.149424	-1.38861	0.164952	0.999833	OK	3441.25	2980.27
FKBP2	FKBP2	483.481	0.319564	0.230158	1.38846	0.164998	0.999833	OK	430.152	536.809
TNF	TNF	3.07509	1.90661	1.3732	1.38844	0.165002	0.999833	OK	1.29498	4.85521
FAT1	FAT1	1481.35	-0.265804	0.191526	-1.38782	0.165191	0.999833	OK	1617.43	1345.27
CNN1	CNN1	1.65169	3.10773	2.2396	1.38763	0.165251	0.999833	OK	0.343379	2.96001
ZNF627	ZNF627	69.2032	0.454852	0.327913	1.38712	0.165407	0.999833	OK	58.3835	80.0229
PRMT6	PRMT6	255.131	-0.311261	0.224464	-1.38669	0.165538	0.999833	OK	282.547	227.715
GDPGP1	GDPGP1	5.24063	1.3925	1.00487	1.38575	0.165822	0.999833	OK	2.89111	7.59014
SLC33A1	SLC33A1	250.244	-0.291893	0.210755	-1.38499	0.166056	0.999833	OK	275.473	225.015
GNB4	GNB4	543.28	-0.276382	0.199579	-1.38482	0.166107	0.999833	OK	595.161	491.4
AXIN2	AXIN2	31.0903	0.582574	0.420789	1.38448	0.166211	0.999833	OK	24.8969	37.2836
CBX2	CBX2	138.386	-0.324619	0.234513	-1.38423	0.166289	0.999833	OK	153.889	122.882
COPRS	COPRS	268.847	0.28963	0.209292	1.38385	0.166403	0.999833	OK	241.951	295.743
TCF12	TCF12	490.549	-0.268515	0.194063	-1.38365	0.166467	0.999833	OK	536.068	445.03
ARAP1	ARAP1	667.243	-0.22814	0.164895	-1.38355	0.166495	0.999833	OK	719.891	614.596
GAB2	GAB2	249.008	-0.280403	0.202691	-1.3834	0.166541	0.999833	OK	273.131	224.885
MAP2K4P1	MAP2K4P1	2.10709	2.40832	1.74121	1.38314	0.166623	0.999833	OK	0.668009	3.54617
WDTC1	WDTC1	477.361	-0.259719	0.187781	-1.38309	0.166636	0.999833	OK	520.213	434.508
NEGR1	NEGR1	160.278	-0.352492	0.254887	-1.38293	0.166686	0.999833	OK	179.761	140.794
FAM138B	FAM138B	2.94725	2.41366	1.74542	1.38285	0.166711	0.999833	OK	0.931461	4.96304
RHBDF1	RHBDF1	193.391	0.366626	0.265184	1.38254	0.166807	0.999833	OK	168.949	217.832
ARHGDIB	ARHGDIB	2350.07	0.234143	0.169397	1.38221	0.166906	0.999833	OK	2159.78	2540.35
BPHL	BPHL	55.7853	0.464709	0.336287	1.38188	0.167008	0.999833	OK	46.8776	64.693
ACTG1	ACTG1	15238.1	-0.248864	0.180337	-1.37999	0.167589	0.999833	OK	16549.2	13927.1
HOMER1	HOMER1	184.728	-0.32079	0.23248	-1.37986	0.16763	0.999833	OK	205.181	164.275
LRRC69	LRRC69	1.01745	-3.40938	2.47131	-1.37958	0.167715	0.999833	OK	1.85985	0.175046
NEDD9	NEDD9	14.7345	1.14933	0.833261	1.37932	0.167796	0.999833	OK	9.15725	20.3118
HIST1H2AM	HIST1H2AM	4.6316	-1.56109	1.13198	-1.37908	0.167869	0.999833	OK	6.91855	2.34466
CHAF1A	CHAF1A	649.507	-0.221987	0.160968	-1.37907	0.167872	0.999833	OK	699.379	599.636
SIN3A	SIN3A	624.847	-0.263219	0.190898	-1.37885	0.167942	0.999833	OK	681.691	568.003
B2M	B2M	4204.65	0.2643	0.191753	1.37833	0.168101	0.999833	OK	3820.58	4588.72
TUBGCP3	TUBGCP3	342.004	-0.277293	0.201195	-1.37823	0.168132	0.999833	OK	374.77	309.237
ARHGAP32	ARHGAP32	448.67	-0.316718	0.229816	-1.37813	0.168162	0.999833	OK	497.722	399.618
SMTN	SMTN	1355.09	-0.25163	0.182625	-1.37785	0.16825	0.999833	OK	1472.97	1237.21
RGS19	RGS19	196.367	0.310522	0.225463	1.37727	0.16843	0.999833	OK	175.316	217.419
CASKIN2	CASKIN2	233.22	-0.284403	0.206499	-1.37726	0.168433	0.999833	OK	256.134	210.307
DENND5A	DENND5A	678.735	-0.226377	0.164379	-1.37716	0.168461	0.999833	OK	731.876	625.593
ZBED9	ZBED9	13.682	-0.856648	0.622171	-1.37687	0.168553	0.999833	OK	17.6287	9.73518
MFHAS1	MFHAS1	123.83	-0.378594	0.274969	-1.37686	0.168555	0.999833	OK	139.985	107.675
ANXA3	ANXA3	873.232	0.273756	0.198889	1.37643	0.168689	0.999833	OK	790.63	955.834
C12orf75	C12orf75	444.174	0.298674	0.217016	1.37628	0.168736	0.999833	OK	398.36	489.988
MKNK1	MKNK1	173.025	0.300181	0.218153	1.37601	0.168818	0.999833	OK	155.089	190.961
PLCL2	PLCL2	99.2428	-0.417804	0.303861	-1.37499	0.169136	0.999833	OK	113.514	84.9721
TATDN2	TATDN2	399.286	-0.258874	0.188284	-1.37492	0.169157	0.999833	OK	435.013	363.558
RNPEPL1	RNPEPL1	192.417	-0.310043	0.225525	-1.37476	0.169204	0.999833	OK	213.014	171.821
RPL36AL	RPL36AL	2213.22	0.222137	0.161586	1.37473	0.169215	0.999833	OK	2043.17	2383.28
UHRF1BP1	UHRF1BP1	260.632	-0.294883	0.214603	-1.37409	0.169414	0.999833	OK	287.176	234.088
FOXQ1	FOXQ1	218.736	-0.298957	0.217575	-1.37404	0.169429	0.999833	OK	241.318	196.153
SRFBP1	SRFBP1	148.925	0.366381	0.266691	1.3738	0.169503	0.999833	OK	130.116	167.735
PCNX3	PCNX3	658.819	-0.236012	0.171805	-1.37372	0.169528	0.999833	OK	712.588	605.051
SRRT	SRRT	1382.07	-0.213425	0.155374	-1.37362	0.169559	0.999833	OK	1484.11	1280.02
PER3	PER3	95.3713	-0.415061	0.302284	-1.37309	0.169726	0.999833	OK	108.997	81.746
PNPLA6	PNPLA6	1078.48	-0.216068	0.157372	-1.37298	0.169758	0.999833	OK	1159.09	997.874
LINC00461	LINC00461	3.25291	1.91493	1.39492	1.37279	0.169817	0.999833	OK	1.36363	5.14219
SOCS2-AS1	SOCS2-AS1	5.18823	-1.4579	1.06277	-1.37179	0.17013	0.999833	OK	7.60724	2.76921
ARFGEF3	ARFGEF3	99.6132	-0.406163	0.296138	-1.37153	0.17021	0.999833	OK	113.543	85.683
GTF3C1	GTF3C1	740.898	-0.224749	0.164003	-1.37039	0.170564	0.999833	OK	798.492	683.304
CABLES2	CABLES2	240.716	-0.303102	0.221182	-1.37037	0.170571	0.999833	OK	265.91	215.522
FAM200B	FAM200B	175.938	0.303436	0.221437	1.37031	0.170591	0.999833	OK	157.504	194.373
ARFGEF2	ARFGEF2	579.515	-0.252108	0.184051	-1.36977	0.170758	0.999833	OK	630.021	529.009
PCIF1	PCIF1	387.928	-0.288641	0.210751	-1.36958	0.170817	0.999833	OK	426.605	349.25
APOLD1	APOLD1	81.4994	0.445292	0.325134	1.36956	0.170823	0.999833	OK	69.0208	93.978
ZNF337-AS1	ZNF337-AS1	12.228	1.07531	0.785417	1.36909	0.17097	0.999833	OK	7.87082	16.5852
HELZ	HELZ	485.133	-0.288552	0.210798	-1.36886	0.171044	0.999833	OK	533.487	436.778
PIN4	PIN4	229.148	0.293266	0.214243	1.36884	0.171048	0.999833	OK	205.938	252.359
USP49	USP49	110.92	0.422273	0.30849	1.36884	0.171051	0.999833	OK	94.8023	127.039
ABCD1	ABCD1	169.549	0.38533	0.281526	1.36872	0.171087	0.999833	OK	147.041	192.058
RPS10P7	RPS10P7	2.61999	2.11139	1.5436	1.36783	0.171365	0.999833	OK	0.984758	4.25522
ZNF92	ZNF92	38.7205	0.569347	0.416249	1.3678	0.171374	0.999833	OK	31.1778	46.2632
ANKH	ANKH	717.673	-0.378458	0.276868	-1.36693	0.171649	0.999833	OK	811.269	624.076
ALYREF	ALYREF	658.041	-0.21953	0.160617	-1.36679	0.171692	0.999833	OK	708.011	608.072
CRTC1	CRTC1	236.84	-0.273716	0.200351	-1.36618	0.171882	0.999833	OK	259.241	214.44
CKS2	CKS2	711.095	0.23245	0.170188	1.36585	0.171987	0.999833	OK	653.932	768.258
PM20D2	PM20D2	340.772	-0.297619	0.218024	-1.36508	0.172229	0.999833	OK	375.797	305.746
ABCC1	ABCC1	543.326	-0.247811	0.181574	-1.3648	0.172317	0.999833	OK	589.875	496.777
ZNF440	ZNF440	73.3431	0.537	0.393481	1.36474	0.172334	0.999833	OK	59.8486	86.8375
ANGPTL4	ANGPTL4	159.815	0.430928	0.315863	1.36429	0.172477	0.999833	OK	136.123	183.507
BMPR1A	BMPR1A	256.121	-0.308682	0.226264	-1.36425	0.172488	0.999833	OK	283.417	228.825
KCNQ5	KCNQ5	139.871	-0.405762	0.297458	-1.3641	0.172537	0.999833	OK	159.412	120.33
C22orf23	C22orf23	3.03951	1.92414	1.41074	1.36392	0.172593	0.999833	OK	1.26775	4.81127
RNFT2	RNFT2	28.0488	-0.63064	0.462448	-1.3637	0.172662	0.999833	OK	34.0834	22.0141
DPCD	DPCD	113.483	0.351435	0.257733	1.36356	0.172707	0.999833	OK	99.7286	127.237
RAMP1	RAMP1	98.408	0.454087	0.333075	1.36332	0.172782	0.999833	OK	83.0477	113.768
TXNDC16	TXNDC16	80.0321	-0.420538	0.308545	-1.36297	0.172892	0.999833	OK	91.6146	68.4495
HOXB6	HOXB6	15.4053	0.968381	0.710768	1.36244	0.173058	0.999833	OK	10.4208	20.3899
S100A10	S100A10	2608.65	0.217816	0.159893	1.36226	0.173115	0.999833	OK	2412.1	2805.2
KRT7	KRT7	1506.56	0.689321	0.50617	1.36184	0.17325	0.999833	OK	1153.34	1859.79
CANT1	CANT1	522.474	-0.236905	0.174035	-1.36125	0.173434	0.999833	OK	565.275	479.672
HLA-C	HLA-C	926.759	0.29373	0.215837	1.36089	0.17355	0.999833	OK	832.74	1020.78
SF3A2	SF3A2	1013.53	-0.232509	0.170888	-1.3606	0.173641	0.999833	OK	1095.03	932.036
ZBED3	ZBED3	21.777	-0.763981	0.561534	-1.36052	0.173664	0.999833	OK	27.412	16.1421
PPM1J	PPM1J	10.34	1.12259	0.825368	1.36011	0.173797	0.999833	OK	6.50854	14.1715
HDAC4	HDAC4	110.282	-0.374992	0.275784	-1.35973	0.173915	0.999833	OK	124.535	96.0298
NFKBIZ	NFKBIZ	285.152	0.381067	0.280279	1.3596	0.173957	0.999833	OK	247.71	322.594
KMT2E-AS1	KMT2E-AS1	21.2064	0.719373	0.52914	1.35951	0.173984	0.999833	OK	16.0262	26.3866
PAX8-AS1	PAX8-AS1	443.32	0.264415	0.194508	1.35941	0.174018	0.999833	OK	402.808	483.832
PBX4	PBX4	26.3622	0.721156	0.530618	1.35909	0.174119	0.999833	OK	19.9073	32.8172
RBMS3-AS3	RBMS3-AS3	8.37944	1.20862	0.889595	1.35862	0.174266	0.999833	OK	5.06132	11.6976
LOC105369340	LOC105369340	13.5903	0.842974	0.620631	1.35825	0.174384	0.999833	OK	9.72913	17.4516
SORT1	SORT1	661.234	-0.225008	0.165662	-1.35823	0.174389	0.999833	OK	712.694	609.774
CEP44	CEP44	78.4103	0.415299	0.305793	1.35811	0.17443	0.999833	OK	67.2019	89.6188
TSPAN10	TSPAN10	3.04081	1.91513	1.41074	1.35754	0.174611	0.999833	OK	1.27458	4.80704
LCN2	LCN2	2.60871	2.23949	1.65005	1.35723	0.174709	0.999833	OK	0.91177	4.30566
ZC3H13	ZC3H13	751.366	-0.235337	0.173404	-1.35716	0.17473	0.999833	OK	812.513	690.219
PLSCR4	PLSCR4	26.8832	0.61756	0.45511	1.35695	0.174798	0.999833	OK	21.2157	32.5508
PON3	PON3	2.96845	1.86722	1.37668	1.35632	0.174997	0.999833	OK	1.27722	4.65967
MBTPS1	MBTPS1	1377.16	-0.222405	0.163987	-1.35623	0.175026	0.999833	OK	1483.1	1271.22
SKOR1	SKOR1	0.972856	-3.35877	2.47666	-1.35617	0.175045	0.999833	OK	1.77289	0.172819
SSBP3	SSBP3	690.558	-0.23307	0.171882	-1.35599	0.175104	0.999833	OK	746.217	634.898
BFAR	BFAR	394.538	-0.24865	0.183376	-1.35596	0.175111	0.999833	OK	428.454	360.623
NNMT	NNMT	15.8217	1.0129	0.747076	1.35582	0.175158	0.999833	OK	10.4851	21.1584
NSUN5P1	NSUN5P1	31.1261	0.672065	0.496116	1.35465	0.175528	0.999833	OK	24.0045	38.2476
ZNF707	ZNF707	90.3345	0.374882	0.276753	1.35458	0.175553	0.999833	OK	78.6634	102.006
ATP5MD	ATP5MD	516.162	0.254032	0.187576	1.35429	0.175643	0.999833	OK	470.836	561.488
AGBL2	AGBL2	1.06646	3.57253	2.63795	1.35428	0.175646	0.999833	OK	0.165381	1.96754
ZNF865	ZNF865	220.729	-0.282371	0.208536	-1.35407	0.175715	0.999833	OK	242.261	199.196
EDEM1	EDEM1	414.389	-0.262766	0.194067	-1.35399	0.175739	0.999833	OK	452.022	376.755
LINC01693	LINC01693	1.55963	3.00234	2.21769	1.35382	0.175795	0.999833	OK	0.346084	2.77317
ZNF496	ZNF496	584.576	-0.239366	0.176848	-1.35351	0.175893	0.999833	OK	632.96	536.192
LINC01389	LINC01389	2.60426	-2.01607	1.48956	-1.35346	0.175908	0.999833	OK	4.17607	1.03245
RAB11A	RAB11A	640.49	0.222936	0.164748	1.35319	0.175994	0.999833	OK	591.102	689.878
MFAP5	MFAP5	1.06498	3.57105	2.63901	1.35318	0.175998	0.999833	OK	0.165307	1.96465
RTRAF	RTRAF	1802.08	0.209104	0.154538	1.35309	0.176026	0.999833	OK	1671.71	1932.45
MSTO1	MSTO1	336.612	-0.250531	0.185234	-1.35251	0.176211	0.999833	OK	365.766	307.458
HDAC10	HDAC10	67.217	0.438524	0.324253	1.35241	0.176244	0.999833	OK	57.0792	77.3547
KRT86	KRT86	0.982946	-3.37157	2.4932	-1.35231	0.176277	0.999833	OK	1.79269	0.173205
NBPF8	NBPF8	266.41	0.308566	0.228315	1.35149	0.176538	0.999833	OK	238.028	294.792
CYP2S1	CYP2S1	1.54265	3.00509	2.22447	1.35092	0.17672	0.999833	OK	0.341739	2.74357
SSRP1	SSRP1	4082.25	-0.237397	0.175806	-1.35034	0.176907	0.999833	OK	4417.37	3747.14
RPL23AP53	RPL23AP53	34.7857	0.542013	0.401499	1.34997	0.177024	0.999833	OK	28.3271	41.2443
BRK1	BRK1	662.053	0.246406	0.182538	1.34989	0.17705	0.999833	OK	605.652	718.454
ADAMTSL5	ADAMTSL5	60.2178	0.459598	0.340708	1.34895	0.177352	0.999833	OK	50.7063	69.7292
BTN2A2	BTN2A2	153.06	0.310139	0.229916	1.34892	0.177362	0.999833	OK	136.671	169.449
IFITM3	IFITM3	1579.77	0.289804	0.214904	1.34853	0.177488	0.999833	OK	1421.63	1737.9
PTPRH	PTPRH	16.4157	0.868032	0.643803	1.34829	0.177565	0.999833	OK	11.621	21.2104
TMEM9B	TMEM9B	207.078	0.285768	0.211972	1.34814	0.177614	0.999833	OK	186.636	227.52
TULP3	TULP3	504.498	-0.232092	0.172158	-1.34813	0.177616	0.999833	OK	544.991	464.005
XAGE1B	XAGE1B	465.565	-0.997222	0.739838	-1.34789	0.177693	0.999833	OK	620.354	310.775
SMG7	SMG7	1307.82	-0.216194	0.160396	-1.34787	0.177699	0.999833	OK	1405.62	1210.01
NRM	NRM	416.448	-0.270902	0.200987	-1.34786	0.177703	0.999833	OK	455.433	377.463
SMARCB1	SMARCB1	708.405	-0.236415	0.175419	-1.34771	0.177751	0.999833	OK	766.319	650.491
ZNF717	ZNF717	25.986	0.655138	0.486322	1.34713	0.177939	0.999833	OK	20.1851	31.7869
EDN2	EDN2	2.49149	2.72616	2.02369	1.34712	0.17794	0.999833	OK	0.654197	4.32878
GIGYF1	GIGYF1	401.135	0.303758	0.225519	1.34693	0.178004	0.999833	OK	359.061	443.209
ATP5IF1	ATP5IF1	872.762	0.248526	0.184527	1.34683	0.178035	0.999833	OK	797.774	947.75
TRAF7	TRAF7	759.742	-0.227534	0.168944	-1.3468	0.178043	0.999833	OK	819.53	699.955
CHEK2	CHEK2	86.0546	0.388824	0.288702	1.3468	0.178044	0.999833	OK	74.5279	97.5813
MAML3	MAML3	294.433	-0.301166	0.223633	-1.3467	0.178078	0.999833	OK	325.053	263.812
ACLY	ACLY	2088.48	-0.185526	0.137777	-1.34656	0.178121	0.999833	OK	2222.58	1954.38
EVA1A	EVA1A	144.751	0.328384	0.24387	1.34655	0.178124	0.999833	OK	128.348	161.154
UST	UST	76.5131	-0.407722	0.302804	-1.34649	0.178145	0.999833	OK	87.2535	65.7728
IGIP	IGIP	39.1219	0.571099	0.424168	1.3464	0.178174	0.999833	OK	31.4782	46.7657
UPF1	UPF1	1003.66	-0.225351	0.167458	-1.34571	0.178395	0.999833	OK	1081.89	925.431
CAMKK1	CAMKK1	40.8216	-0.526662	0.391443	-1.34544	0.178484	0.999833	OK	48.191	33.4522
GPD2	GPD2	378.959	-0.297449	0.22119	-1.34476	0.178701	0.999833	OK	417.887	340.031
DUXAP9	DUXAP9	334.293	0.334425	0.248721	1.34458	0.17876	0.999833	OK	295.72	372.866
DUSP14	DUSP14	179.087	0.313807	0.233403	1.34449	0.17879	0.999833	OK	159.686	198.487
LOC257396	LOC257396	47.0634	0.485557	0.361149	1.34448	0.178794	0.999833	OK	39.2174	54.9093
CAPN1	CAPN1	1424.53	-0.231763	0.172461	-1.34386	0.178994	0.999833	OK	1538.7	1310.35
PRR34-AS1	PRR34-AS1	34.7526	0.586296	0.436339	1.34367	0.179055	0.999833	OK	27.7867	41.7185
SCFD1	SCFD1	432.448	0.278412	0.207259	1.34331	0.179173	0.999833	OK	390.85	474.046
RBSN	RBSN	175.126	-0.332146	0.247284	-1.34318	0.179214	0.999833	OK	195.196	155.055
TUBA4A	TUBA4A	1100.24	0.304962	0.22707	1.34303	0.179261	0.999833	OK	984.38	1216.09
ADD2	ADD2	129.39	-0.36991	0.275454	-1.34291	0.179302	0.999833	OK	145.888	112.892
RFTN1	RFTN1	402.104	0.288533	0.214859	1.34289	0.179306	0.999833	OK	362.028	442.18
FUBP1	FUBP1	1120.29	-0.20385	0.151808	-1.34281	0.179333	0.999833	OK	1199.3	1041.27
ID4	ID4	22.1395	-0.763912	0.569013	-1.34252	0.179427	0.999833	OK	27.8677	16.4112
NHLRC4	NHLRC4	1.61233	-2.97622	2.21756	-1.34212	0.179558	0.999833	OK	2.86109	0.363579
ARFGAP1	ARFGAP1	691.251	0.227548	0.169602	1.34165	0.179709	0.999833	OK	636.851	745.652
MDH1	MDH1	883.122	0.24245	0.180799	1.34099	0.179922	0.999833	OK	809.091	957.154
FAM86HP	FAM86HP	3.26309	1.99621	1.48975	1.33997	0.180256	0.999833	OK	1.30798	5.2182
PBRM1	PBRM1	579.264	-0.277684	0.207273	-1.3397	0.180342	0.999833	OK	634.839	523.688
NACA	NACA	2408.24	0.235457	0.175795	1.33938	0.180446	0.999833	OK	2212.15	2604.32
NFKBID	NFKBID	51.2266	0.584653	0.436538	1.33929	0.180475	0.999833	OK	40.9866	61.4667
ANTXR1	ANTXR1	727.996	-0.214451	0.160161	-1.33897	0.18058	0.999833	OK	782.003	673.988
MBNL1	MBNL1	1331.71	-0.294838	0.220225	-1.3388	0.180635	0.999833	OK	1467.32	1196.1
ACYP1	ACYP1	49.0452	0.480648	0.359083	1.33854	0.180721	0.999833	OK	40.95	57.1404
LOC730101	LOC730101	72.6739	0.524561	0.392232	1.33738	0.1811	0.999833	OK	59.6055	85.7423
MED16	MED16	297.535	-0.277971	0.207857	-1.33732	0.181118	0.999833	OK	326.11	268.959
ZNF431	ZNF431	88.9119	0.485578	0.363305	1.33656	0.181368	0.999833	OK	74.0888	103.735
STAG3L4	STAG3L4	48.6907	0.506773	0.379268	1.33619	0.181488	0.999833	OK	40.2258	57.1556
MEF2D	MEF2D	782.204	-0.253258	0.189546	-1.33613	0.181506	0.999833	OK	850.684	713.724
BCRP3	BCRP3	1.51377	-2.8591	2.13985	-1.33612	0.18151	0.999833	OK	2.66081	0.366724
HTATSF1P2	HTATSF1P2	102.595	-0.406955	0.304636	-1.33587	0.181591	0.999833	OK	116.97	88.2205
CDK11A	CDK11A	219.706	0.287789	0.215444	1.33579	0.181618	0.999833	OK	197.865	241.547
ANXA2R	ANXA2R	2.49716	2.10786	1.57854	1.33533	0.18177	0.999833	OK	0.940461	4.05386
LEPROTL1	LEPROTL1	318.701	-0.251742	0.188549	-1.33516	0.181826	0.999833	OK	346.436	290.965
LOC101927391	LOC101927391	3.0942	1.86496	1.39692	1.33505	0.181859	0.999833	OK	1.33297	4.85543
EMC9	EMC9	71.034	0.40911	0.306508	1.33475	0.181959	0.999833	OK	61.0293	81.0388
SMUG1	SMUG1	95.6235	-0.400105	0.299836	-1.33441	0.182069	0.999833	OK	108.799	82.4481
SLC2A1-AS1	SLC2A1-AS1	2.84411	2.21262	1.65858	1.33405	0.182188	0.999833	OK	1.00942	4.6788
DCTN1	DCTN1	2892.81	-0.196999	0.147692	-1.33385	0.182253	0.999833	OK	3090.01	2695.61
RPLP2	RPLP2	3285.58	0.28594	0.214374	1.33384	0.182257	0.999833	OK	2961.04	3610.11
MRM3	MRM3	223.257	0.30967	0.232167	1.33382	0.182261	0.999833	OK	199.388	247.126
AOX1	AOX1	239.194	0.385048	0.288687	1.33379	0.182273	0.999833	OK	207.462	270.926
GACAT2	GACAT2	3.97926	1.61263	1.20907	1.33377	0.182278	0.999833	OK	1.96115	5.99737
ZNF738	ZNF738	59.1922	0.518172	0.388546	1.33362	0.182329	0.999833	OK	48.675	69.7094
DOC2A	DOC2A	13.5351	0.945593	0.709498	1.33276	0.182609	0.999833	OK	9.25164	17.8185
SLFN13	SLFN13	19.0195	0.753479	0.565569	1.33225	0.182779	0.999833	OK	14.1627	23.8762
SDC1	SDC1	2513.64	-0.21398	0.160639	-1.33205	0.182844	0.999833	OK	2699.71	2327.57
UNG	UNG	496.66	-0.250359	0.187996	-1.33173	0.18295	0.999833	OK	539.646	453.673
CPNE2	CPNE2	528.2	-0.240753	0.180837	-1.33133	0.183081	0.999833	OK	572.171	484.23
TRAPPC13	TRAPPC13	144.983	0.316547	0.237791	1.3312	0.183123	0.999833	OK	129.141	160.825
RCC2	RCC2	1069.38	-0.214603	0.161279	-1.33063	0.18331	0.999833	OK	1148.77	989.994
LINC01004	LINC01004	14.1798	1.0518	0.790507	1.33053	0.183342	0.999833	OK	9.22832	19.1313
RCSD1	RCSD1	47.4316	0.61324	0.460952	1.33038	0.183394	0.999833	OK	37.4999	57.3633
CHPF2	CHPF2	339.678	0.261821	0.196812	1.33031	0.183415	0.999833	OK	308.94	370.417
RAMAC	RAMAC	166.143	0.311901	0.234644	1.32925	0.183764	0.999833	OK	148.253	184.033
MTPN	MTPN	664.219	-0.239136	0.179905	-1.32923	0.183772	0.999833	OK	719.143	609.296
ACP2	ACP2	254.397	-0.285322	0.214659	-1.32918	0.183787	0.999833	OK	279.471	229.322
MAPKAPK5-AS1	MAPKAPK5-AS1	113.167	0.34871	0.26238	1.32903	0.183839	0.999833	OK	99.5565	126.777
CFAP57	CFAP57	3.64023	-1.77588	1.33647	-1.32879	0.183919	0.999833	OK	5.63496	1.6455
NRP2	NRP2	222.574	-0.347784	0.261754	-1.32867	0.183958	0.999833	OK	249.272	195.875
SARDH	SARDH	138.299	0.369394	0.278052	1.32851	0.18401	0.999833	OK	120.69	155.908
PI4KA	PI4KA	374.175	-0.254972	0.19202	-1.32784	0.18423	0.999833	OK	407.154	341.197
URB2	URB2	144.558	-0.371421	0.279728	-1.32779	0.184247	0.999833	OK	163.064	126.052
LRRK1	LRRK1	162.719	-0.352553	0.26552	-1.32778	0.18425	0.999833	OK	182.502	142.935
SLC43A2	SLC43A2	21.7361	0.72418	0.545464	1.32764	0.184297	0.999833	OK	16.3925	27.0797
FNDC3A	FNDC3A	326.512	-0.295908	0.222896	-1.32756	0.184323	0.999833	OK	359.88	293.143
SMCR8	SMCR8	237.343	-0.306339	0.230807	-1.32725	0.184424	0.999833	OK	262.447	212.239
CHD8	CHD8	847.406	-0.247112	0.1862	-1.32713	0.184466	0.999833	OK	919.803	775.009
ACAA1	ACAA1	242.638	0.308371	0.232428	1.32674	0.184595	0.999833	OK	216.805	268.471
MED22	MED22	539.294	-0.250488	0.188806	-1.32669	0.18461	0.999833	OK	585.994	492.594
AIM2	AIM2	17.0042	0.946253	0.713256	1.32667	0.184619	0.999833	OK	11.6194	22.389
KDM7A	KDM7A	41.6096	0.510521	0.385099	1.32568	0.184944	0.999833	OK	34.3233	48.8958
PLA2G4C	PLA2G4C	5.16924	1.4371	1.08424	1.32545	0.185022	0.999833	OK	2.78833	7.55016
MSH6	MSH6	1259.46	-0.205435	0.155152	-1.32409	0.185475	0.999833	OK	1348.98	1169.94
MYBL2	MYBL2	744.274	-0.251929	0.190275	-1.32403	0.185494	0.999833	OK	809.094	679.455
NECTIN3	NECTIN3	500.849	-0.323766	0.24459	-1.32371	0.185599	0.999833	OK	556.814	444.884
PSG4	PSG4	2.64587	2.78205	2.1022	1.3234	0.185701	0.999833	OK	0.671685	4.62006
HLA-DPB1	HLA-DPB1	10.4796	0.998333	0.754745	1.32274	0.185921	0.999833	OK	6.99176	13.9674
LOC101929470	LOC101929470	1.03406	3.53315	2.67178	1.32239	0.186037	0.999833	OK	0.164442	1.90369
LOC728024	LOC728024	2.54383	-2.04909	1.54978	-1.32218	0.186107	0.999833	OK	4.09754	0.990115
S1PR5	S1PR5	56.6648	0.508847	0.384908	1.32199	0.18617	0.999833	OK	46.7742	66.5555
DUSP10	DUSP10	126.713	0.347072	0.262542	1.32197	0.186179	0.999833	OK	111.544	141.881
FAM13C	FAM13C	10.5482	1.08382	0.819861	1.32195	0.186184	0.999833	OK	6.76246	14.334
EIF3D	EIF3D	2161.48	-0.186357	0.140972	-1.32194	0.186188	0.999833	OK	2300.89	2022.07
TP53I3	TP53I3	166.78	0.335492	0.253823	1.32176	0.18625	0.999833	OK	147.475	186.085
APOA1	APOA1	1.50827	2.97682	2.25291	1.32132	0.186394	0.999833	OK	0.339989	2.67655
SART1	SART1	1312.02	-0.25214	0.190849	-1.32114	0.186453	0.999833	OK	1426.38	1197.66
CD22	CD22	90.7205	0.535246	0.405287	1.32066	0.186615	0.999833	OK	74.082	107.359
NUP62	NUP62	1237.72	-0.197554	0.149604	-1.32051	0.186666	0.999833	OK	1322.33	1153.11
LOC644794	LOC644794	24.0734	0.712005	0.539282	1.32028	0.186741	0.999833	OK	18.2507	29.8961
NCAPD3	NCAPD3	792.356	-0.233875	0.177164	-1.3201	0.1868	0.999833	OK	856.44	728.272
SEH1L	SEH1L	649.184	-0.231403	0.175312	-1.31995	0.186853	0.999833	OK	701.136	597.232
CCDC112	CCDC112	135.938	0.335544	0.254255	1.31971	0.186931	0.999833	OK	120.201	151.675
PRIMPOL	PRIMPOL	66.9033	0.428786	0.324918	1.31967	0.186944	0.999833	OK	57.0336	76.773
SLC39A3	SLC39A3	189.734	-0.315169	0.238867	-1.31943	0.187025	0.999833	OK	210.376	169.091
PACS1	PACS1	754.463	-0.230766	0.174907	-1.31937	0.187047	0.999833	OK	814.675	694.251
POGZ	POGZ	727.056	-0.220804	0.167387	-1.31912	0.187128	0.999833	OK	782.586	671.526
LINC01546	LINC01546	1.52239	2.96394	2.24708	1.31902	0.187162	0.999833	OK	0.345898	2.69888
CLCA3P	CLCA3P	5.79035	-1.31273	0.995348	-1.31886	0.187215	0.999833	OK	8.25683	3.32386
SCNM1	SCNM1	248.526	0.295917	0.2244	1.3187	0.187268	0.999833	OK	223.127	273.925
CADM4	CADM4	33.4221	0.863422	0.654948	1.31831	0.187401	0.999833	OK	23.7091	43.1351
ZNF214	ZNF214	16.1548	0.91478	0.694471	1.31723	0.187761	0.999833	OK	11.1981	21.1115
NCAM2	NCAM2	32.8496	-0.60728	0.461167	-1.31683	0.187895	0.999833	OK	39.6631	26.0362
BLACAT1	BLACAT1	1.43489	-2.77984	2.11113	-1.31675	0.187921	0.999833	OK	2.50502	0.364751
ENGASE	ENGASE	60.826	0.45664	0.346819	1.31665	0.187956	0.999833	OK	51.2793	70.3727
SZRD1	SZRD1	1576.63	-0.203675	0.15473	-1.31633	0.188064	0.999833	OK	1687.74	1465.53
ALAD	ALAD	392.84	-0.228389	0.173515	-1.31625	0.188091	0.999833	OK	423.87	361.811
CCDC168	CCDC168	1.9925	-2.33069	1.7714	-1.31573	0.188263	0.999833	OK	3.32418	0.660813
PDGFRB	PDGFRB	14.5038	0.937584	0.712658	1.31561	0.188303	0.999833	OK	9.95008	19.0576
CDT1	CDT1	578.293	-0.250821	0.19078	-1.31471	0.188607	0.999833	OK	628.436	528.149
NMT2	NMT2	242.076	0.262212	0.199517	1.31423	0.188769	0.999833	OK	220.137	264.014
NFKBIE	NFKBIE	133.963	0.403898	0.307356	1.3141	0.188812	0.999833	OK	115.332	152.593
RRP9	RRP9	387.938	-0.278651	0.212071	-1.31396	0.188861	0.999833	OK	425.286	350.59
KISS1	KISS1	54.8668	1.5965	1.21535	1.31362	0.188975	0.999833	OK	27.2692	82.4643
ACO2	ACO2	816.846	-0.229607	0.17484	-1.31324	0.189103	0.999833	OK	881.711	751.982
MAPK11	MAPK11	43.0874	0.583006	0.444025	1.313	0.189183	0.999833	OK	34.498	51.6769
TMEM245	TMEM245	981.848	-0.228211	0.173815	-1.31295	0.189199	0.999833	OK	1059.34	904.353
MILR1	MILR1	13.0812	0.837608	0.638072	1.31272	0.189278	0.999833	OK	9.38704	16.7754
FEM1A	FEM1A	252.999	-0.264439	0.201478	-1.3125	0.189352	0.999833	OK	276.121	229.877
ZNF106	ZNF106	395.414	-0.275438	0.209874	-1.3124	0.189387	0.999833	OK	433.045	357.782
MLLT1	MLLT1	779.861	-0.207291	0.157962	-1.31228	0.189424	0.999833	OK	835.791	723.93
GGNBP2	GGNBP2	470.456	0.239713	0.182716	1.31195	0.189539	0.999833	OK	431.461	509.451
OAS1	OAS1	6.76423	1.32704	1.01154	1.3119	0.189554	0.999833	OK	3.8555	9.67295
TMEM217	TMEM217	8.0828	1.20567	0.919039	1.31188	0.189561	0.999833	OK	4.88912	11.2765
SPON2	SPON2	3.35588	1.81183	1.38121	1.31177	0.189598	0.999833	OK	1.48791	5.22385
GRK2	GRK2	425.737	-0.230278	0.175593	-1.31143	0.189712	0.999833	OK	459.643	391.832
ATP11A	ATP11A	329.477	-0.290873	0.221866	-1.31103	0.189848	0.999833	OK	362.579	296.375
BICD2	BICD2	855.205	-0.211052	0.16101	-1.3108	0.189924	0.999833	OK	917.648	792.762
ZBTB7A	ZBTB7A	484.093	-0.22504	0.171684	-1.31078	0.189933	0.999833	OK	521.772	446.413
FZD1	FZD1	177.709	-0.40547	0.309435	-1.31036	0.190076	0.999833	OK	202.518	152.899
KCNRG	KCNRG	1.9987	2.33574	1.78271	1.31022	0.190121	0.999833	OK	0.660936	3.33647
ITM2A	ITM2A	107.188	0.431164	0.329277	1.30943	0.19039	0.999833	OK	91.289	123.087
LIAS	LIAS	63.3614	0.431424	0.329494	1.30935	0.190414	0.999833	OK	53.9576	72.7653
ZNF142	ZNF142	231.511	-0.285534	0.218089	-1.30925	0.190448	0.999833	OK	254.346	208.675
ARHGAP27P1	ARHGAP27P1	44.8548	0.487775	0.372575	1.3092	0.190466	0.999833	OK	37.3435	52.3661
NDUFS1	NDUFS1	608.6	-0.237554	0.181455	-1.30916	0.19048	0.999833	OK	658.594	558.607
SERTAD4	SERTAD4	106.009	0.437884	0.334488	1.30912	0.190495	0.999833	OK	90.0436	121.974
SNORD17	SNORD17	2.67027	-2.00757	1.53428	-1.30848	0.190711	0.999833	OK	4.27691	1.06363
LZTFL1	LZTFL1	129.364	-0.356488	0.272456	-1.30843	0.190728	0.999833	OK	145.266	113.462
LINC01235	LINC01235	6.87382	1.16324	0.889075	1.30837	0.190746	0.999833	OK	4.24362	9.50402
TMEM191C	TMEM191C	1.35851	2.78089	2.12549	1.30835	0.190754	0.999833	OK	0.345118	2.37191
DDI2	DDI2	35.45	-0.598079	0.457186	-1.30817	0.190814	0.999833	OK	42.6945	28.2054
YEATS2	YEATS2	651.413	-0.263367	0.201357	-1.30796	0.190888	0.999833	OK	710.707	592.12
PRDM10	PRDM10	107.12	-0.438214	0.335152	-1.30751	0.19104	0.999833	OK	123.265	90.9751
COL16A1	COL16A1	33.3147	0.61075	0.467127	1.30746	0.191056	0.999833	OK	26.3665	40.263
CDC42BPB	CDC42BPB	1195.98	-0.209179	0.160003	-1.30734	0.191097	0.999833	OK	1282.53	1109.43
2003-09-01	2003-09-01	4.73504	-1.52834	1.16922	-1.30714	0.191166	0.999833	OK	7.03219	2.4379
IGF2R	IGF2R	1445.36	-0.227483	0.174045	-1.30704	0.1912	0.999833	OK	1559.08	1331.64
DICER1-AS1	DICER1-AS1	2.42179	1.99338	1.52513	1.30702	0.191206	0.999833	OK	0.972279	3.8713
ACACA	ACACA	475.451	-0.28533	0.218332	-1.30686	0.191259	0.999833	OK	522.315	428.588
HNRNPU	HNRNPU	8026.19	-0.210049	0.160727	-1.30686	0.191259	0.999833	OK	8609.44	7442.93
[truncated: 25,915 more rows]
