# Supplementary material for: The endosteal niche regulates breast cancer cell dormancy in bone: identification of new molecular determinants
Source: Bone Res. 2026 May 14;14:51. doi: 10.1038/s41413-026-00535-3 (PMC13176332; doi:10.1038/s41413-026-00535-3)
Supplement: Supplementary file 3 — Supplemental Data file 2 [file 41413_2026_535_MOESM3_ESM.xlsx]

## Sheet: Low_vs_High.deseq.res
	GeneName	baseMean	log2FoldChange	lfcSE	stat	pvalue	padj	status
SAA1	SAA1	81.1433	1.9735	0.181939	10.847	2.0603e-27	2.68848e-23	OK
CPA4	CPA4	344.848	1.63457	0.159396	10.2548	1.12618e-24	6.23535e-21	OK
SERINC2	SERINC2	326.275	1.6679	0.163017	10.2315	1.43352e-24	6.23535e-21	OK
PITPNM3	PITPNM3	143.37	1.36383	0.150116	9.08519	1.03516e-19	3.37697e-16	OK
C10orf54	C10orf54	35.7332	1.49903	0.183919	8.15048	3.62483e-16	9.46007e-13	OK
RRAD	RRAD	46.3022	1.41932	0.182916	7.75938	8.53442e-15	1.85609e-11	OK
NCF2	NCF2	237.249	1.38513	0.17915	7.73167	1.06141e-14	1.97862e-11	OK
DYSF	DYSF	280.495	1.17314	0.155215	7.55815	4.08848e-14	6.66883e-11	OK
ALS2CL	ALS2CL	272.344	1.20454	0.161201	7.47227	7.88215e-14	1.14282e-10	OK
IL18	IL18	309.872	0.941776	0.126535	7.44283	9.85507e-14	1.28599e-10	OK
C6orf132	C6orf132	315.01	0.967326	0.131271	7.36892	1.72017e-13	2.04059e-10	OK
SYNPO	SYNPO	207.794	1.03547	0.143209	7.23049	4.81253e-13	5.23322e-10	OK
ECM1	ECM1	477.693	1.28215	0.177613	7.21875	5.24685e-13	5.26662e-10	OK
MFGE8	MFGE8	427.979	0.88546	0.128035	6.91575	4.65379e-12	4.33766e-09	OK
FADS3	FADS3	513.788	0.946806	0.138152	6.85334	7.21433e-12	6.27599e-09	OK
TRNP1	TRNP1	355.68	1.00039	0.146638	6.8222	8.9654e-12	7.31184e-09	OK
AIF1L	AIF1L	238.036	1.04562	0.156728	6.67154	2.5314e-11	1.94307e-08	OK
IFIT2	IFIT2	512.219	1.16885	0.175867	6.64621	3.00731e-11	2.13992e-08	OK
KRT8	KRT8	6646	0.554046	0.0834282	6.64099	3.11583e-11	2.13992e-08	OK
SDC2	SDC2	240.487	0.905455	0.137102	6.60422	3.99621e-11	2.60733e-08	OK
GPRC5B	GPRC5B	120.469	1.09221	0.169887	6.42906	1.28393e-10	7.97812e-08	OK
FBLN1	FBLN1	51.896	1.16001	0.183997	6.3045	2.89124e-10	1.7149e-07	OK
CLIC3	CLIC3	48.3281	1.15695	0.183975	6.28864	3.20266e-10	1.81702e-07	OK
DUSP1	DUSP1	1323.84	0.553794	0.0894536	6.19085	5.98418e-10	3.25365e-07	OK
PARP12	PARP12	373.7	0.765172	0.124104	6.16557	7.02317e-10	3.66581e-07	OK
DBH-AS1	DBH-AS1	84.8516	1.02258	0.168272	6.07694	1.22499e-09	6.14803e-07	OK
LINC00886	LINC00886	209.717	0.807247	0.135197	5.9709	2.35945e-09	1.14031e-06	OK
CYP24A1	CYP24A1	95.7428	1.08913	0.183048	5.94997	2.68193e-09	1.22158e-06	OK
RASGRP3	RASGRP3	27.2944	1.09121	0.18346	5.94797	2.71483e-09	1.22158e-06	OK
NANOS1	NANOS1	81.9743	1.07156	0.182821	5.86127	4.59352e-09	1.99803e-06	OK
VGLL3	VGLL3	197.363	0.913338	0.158	5.78064	7.44179e-09	3.12268e-06	OK
USP32P1	USP32P1	20.2667	1.03112	0.178523	5.77582	7.65774e-09	3.12268e-06	OK
PRKCA	PRKCA	4198.6	-0.463441	0.0803102	-5.77064	7.89731e-09	3.12279e-06	OK
SCARF2	SCARF2	65.8996	1.02709	0.178373	5.75809	8.50709e-09	3.26497e-06	OK
SLC16A12	SLC16A12	49.4371	1.03663	0.180676	5.73753	9.60649e-09	3.58157e-06	OK
AP1G2	AP1G2	658.724	0.630015	0.110755	5.68835	1.28276e-08	4.64965e-06	OK
SLC2A6	SLC2A6	182.309	0.904783	0.159982	5.65552	1.55373e-08	5.47965e-06	OK
LOC730101	LOC730101	207.808	0.813605	0.145277	5.60038	2.13877e-08	7.34441e-06	OK
IL7R	IL7R	389.748	1.00121	0.179593	5.5749	2.47675e-08	8.28694e-06	OK
KRT7	KRT7	2441.82	0.830588	0.150198	5.52996	3.20313e-08	1.0351e-05	OK
IFI30	IFI30	239.653	0.769567	0.139231	5.52728	3.2523e-08	1.0351e-05	OK
AFAP1L2	AFAP1L2	92.3016	1.00662	0.183709	5.4794	4.26766e-08	1.32592e-05	OK
ABCA7	ABCA7	101.243	0.923486	0.170041	5.43097	5.60499e-08	1.70092e-05	OK
TUFT1	TUFT1	423.958	0.880223	0.163281	5.39084	7.01307e-08	2.0643e-05	OK
ANKRD1	ANKRD1	4636.03	0.867495	0.161001	5.38815	7.11882e-08	2.0643e-05	OK
IGFN1	IGFN1	162.816	0.984467	0.184039	5.34922	8.83357e-08	2.50585e-05	OK
AFF3	AFF3	1406.02	-0.492844	0.092211	-5.34474	9.05476e-08	2.51395e-05	OK
CDA	CDA	168.723	0.900248	0.168775	5.33401	9.60668e-08	2.61162e-05	OK
FOLR1	FOLR1	18.8891	0.933551	0.176585	5.28669	1.24546e-07	3.31674e-05	OK
RPL13AP20	RPL13AP20	161.239	0.86902	0.167038	5.20254	1.96585e-07	5.13048e-05	OK
IFIT3	IFIT3	491.374	0.783055	0.15231	5.14119	2.72998e-07	6.98499e-05	OK
TRAF4	TRAF4	487.291	0.584777	0.114055	5.12716	2.94147e-07	7.34624e-05	OK
IL2RG	IL2RG	18.0966	0.847848	0.165451	5.12447	2.98376e-07	7.34624e-05	OK
STYK1	STYK1	101.888	0.830488	0.162743	5.10306	3.34207e-07	8.07604e-05	OK
HSPG2	HSPG2	1928.55	0.565857	0.111216	5.08792	3.62011e-07	8.58889e-05	OK
DENND2A	DENND2A	161.388	0.80455	0.158381	5.07983	3.77765e-07	8.80259e-05	OK
IFIT1	IFIT1	194.462	0.797133	0.157167	5.0719	3.93874e-07	9.01694e-05	OK
ALPK2	ALPK2	25.1117	0.910561	0.181679	5.01191	5.38925e-07	0.000121249	OK
DHRS1	DHRS1	198.906	0.76541	0.153443	4.98823	6.09353e-07	0.00013477	OK
OASL	OASL	201.96	0.856721	0.171948	4.98243	6.27894e-07	0.000136557	OK
ITM2A	ITM2A	276.049	0.703759	0.141407	4.97685	6.46288e-07	0.000138253	OK
COL16A1	COL16A1	125.74	0.854541	0.172034	4.96729	6.78951e-07	0.000139293	OK
ANKRD50	ANKRD50	1206.09	-0.4929	0.0992368	-4.96691	6.80294e-07	0.000139293	OK
FBLN5	FBLN5	35.6143	0.91336	0.183919	4.96609	6.83176e-07	0.000139293	OK
PHF2	PHF2	838.465	-0.469075	0.0947177	-4.95235	7.33224e-07	0.000147198	OK
F2RL2	F2RL2	63.3466	0.869289	0.176079	4.93691	7.93681e-07	0.000154883	OK
EBI3	EBI3	51.0794	0.892117	0.180723	4.93639	7.95819e-07	0.000154883	OK
CSPG4	CSPG4	185.461	0.899815	0.182384	4.93364	8.07116e-07	0.000154883	OK
SYNE2	SYNE2	779.022	-0.67803	0.137597	-4.92764	8.32275e-07	0.000157396	OK
IGDCC4	IGDCC4	73.9607	0.883742	0.180744	4.88946	1.01112e-06	0.000187479	OK
CYP1A1	CYP1A1	200.731	0.819848	0.167736	4.88773	1.02008e-06	0.000187479	OK
ALPP	ALPP	19.6218	0.848914	0.17391	4.88133	1.05371e-06	0.000188931	OK
MCAM	MCAM	2389.78	0.465498	0.0953747	4.88073	1.05694e-06	0.000188931	OK
CADM4	CADM4	128.858	0.800766	0.16418	4.87737	1.07509e-06	0.000189579	OK
ISG15	ISG15	262.329	0.705482	0.145062	4.86332	1.15431e-06	0.000195897	OK
MOSPD1	MOSPD1	194.69	0.684611	0.140776	4.86313	1.15542e-06	0.000195897	OK
SLC25A29	SLC25A29	436.765	0.560107	0.115176	4.86304	1.15596e-06	0.000195897	OK
KRT18	KRT18	5239.35	0.563524	0.117055	4.81418	1.47808e-06	0.000247275	OK
GAS6	GAS6	2846.71	0.459401	0.0956515	4.80286	1.56414e-06	0.000255237	OK
PORCN	PORCN	463.139	0.598651	0.124647	4.80278	1.56479e-06	0.000255237	OK
FSTL3	FSTL3	421.124	0.559579	0.117056	4.78044	1.74915e-06	0.000281786	OK
AACS	AACS	290.692	0.614576	0.128642	4.77739	1.77582e-06	0.000282593	OK
GCKR	GCKR	114.85	0.877941	0.184039	4.77039	1.83866e-06	0.000289069	OK
MYO1F	MYO1F	22.4006	0.829566	0.17422	4.76161	1.92053e-06	0.000298345	OK
ABCC9	ABCC9	56.2976	0.86112	0.181696	4.73935	2.144e-06	0.000325482	OK
RAB26	RAB26	22.1746	0.852323	0.179912	4.73746	2.16419e-06	0.000325482	OK
SERPINA9	SERPINA9	17.0639	0.782878	0.165272	4.73691	2.17004e-06	0.000325482	OK
ADORA2B	ADORA2B	934.447	0.498874	0.105408	4.73278	2.21465e-06	0.000328397	OK
SPATA20	SPATA20	938.427	0.579757	0.123009	4.71313	2.43938e-06	0.000357656	OK
LGALS9	LGALS9	12.9389	0.763925	0.162853	4.69088	2.72032e-06	0.000394416	OK
CXCR4	CXCR4	152.078	0.862165	0.183955	4.68682	2.7748e-06	0.000397895	OK
TNFRSF1B	TNFRSF1B	35.4229	0.824456	0.176175	4.67977	2.87201e-06	0.000407358	OK
COL4A6	COL4A6	179.23	0.839862	0.180294	4.65828	3.18858e-06	0.000447395	OK
PAK6	PAK6	20.9116	0.845213	0.181968	4.64485	3.40318e-06	0.000472427	OK
MMP3	MMP3	29.4698	0.769382	0.166366	4.62462	3.75277e-06	0.000515473	OK
C11orf30	C11orf30	741.64	-0.483831	0.104928	-4.61108	4.0058e-06	0.000544497	OK
ZNF618	ZNF618	531.292	-0.502025	0.109689	-4.57681	4.72121e-06	0.000635124	OK
SH2D1B	SH2D1B	26.7947	0.774208	0.169362	4.57132	4.8467e-06	0.000643946	OK
AQP3	AQP3	57.0063	0.818084	0.179026	4.56965	4.88548e-06	0.000643946	OK
NPTXR	NPTXR	169.696	0.6261	0.139445	4.48994	7.12448e-06	0.000929673	OK
SUN3	SUN3	42.9608	0.818497	0.183176	4.46837	7.88196e-06	0.00101833	OK
COL5A1	COL5A1	2311.91	0.687713	0.155029	4.43602	9.16373e-06	0.00117233	OK
TRRAP	TRRAP	1541.99	-0.476406	0.107654	-4.42535	9.62871e-06	0.00121985	OK
NGF	NGF	133.416	0.795948	0.180607	4.40707	1.04777e-05	0.00131465	OK
PSMB8	PSMB8	554.192	0.49967	0.113665	4.39599	1.10269e-05	0.00135631	OK
IRF1	IRF1	531.188	0.626574	0.14256	4.39517	1.10688e-05	0.00135631	OK
ALMS1	ALMS1	912.959	-0.595681	0.135568	-4.39398	1.11294e-05	0.00135631	OK
SLC12A8	SLC12A8	35.3916	0.768077	0.174876	4.39211	1.12255e-05	0.00135631	OK
GAS6-AS2	GAS6-AS2	154.373	0.682649	0.156018	4.37543	1.21191e-05	0.00145084	OK
CD163L1	CD163L1	231.561	0.595845	0.13652	4.36453	1.27397e-05	0.00151127	OK
FLJ22447	FLJ22447	55.6187	0.785001	0.179941	4.36255	1.28558e-05	0.00151131	OK
CDH2	CDH2	17.0045	0.698664	0.160473	4.35378	1.33809e-05	0.00155899	OK
RASSF7	RASSF7	392.259	0.527279	0.121399	4.34337	1.40314e-05	0.00161007	OK
ARID2	ARID2	461.279	-0.529966	0.122032	-4.34283	1.40661e-05	0.00161007	OK
BMPER	BMPER	98.9153	0.760251	0.175476	4.33252	1.47415e-05	0.00167271	OK
LYPD1	LYPD1	655.06	-0.52344	0.120961	-4.32735	1.50913e-05	0.00169765	OK
PLEKHA7	PLEKHA7	98.7721	0.7371	0.170902	4.313	1.61058e-05	0.00179628	OK
LOC101927780	LOC101927780	21.605	0.772285	0.179628	4.29935	1.713e-05	0.00189431	OK
SPHK1	SPHK1	326.317	0.582074	0.136226	4.27286	1.92977e-05	0.0021161	OK
MATN2	MATN2	281.755	0.777184	0.182502	4.2585	2.05805e-05	0.00223796	OK
GPSM1	GPSM1	447.64	0.531028	0.12485	4.25332	2.10624e-05	0.00227143	OK
KIFC2	KIFC2	606.072	0.549808	0.129427	4.248	2.15687e-05	0.00230001	OK
NRBP2	NRBP2	324.292	0.650578	0.153191	4.24685	2.16799e-05	0.00230001	OK
CKB	CKB	1349.36	0.389634	0.0917883	4.24492	2.18674e-05	0.00230119	OK
CNN1	CNN1	11.951	0.652115	0.154463	4.22181	2.42352e-05	0.00252996	OK
NPDC1	NPDC1	450.906	0.528479	0.125395	4.2145	2.50329e-05	0.00257216	OK
IFITM3	IFITM3	2573.78	0.384146	0.0911829	4.21291	2.52098e-05	0.00257216	OK
NUAK2	NUAK2	104.449	0.769455	0.182656	4.21259	2.52463e-05	0.00257216	OK
GGT1	GGT1	29.6661	0.770593	0.182997	4.21097	2.54279e-05	0.00257216	OK
TIE1	TIE1	1024.98	0.592932	0.141109	4.20193	2.64651e-05	0.00262758	OK
SECISBP2	SECISBP2	636.3	-0.449934	0.107091	-4.2014	2.65264e-05	0.00262758	OK
IL32	IL32	104.473	0.738027	0.175681	4.20095	2.65799e-05	0.00262758	OK
GADD45A	GADD45A	1339.07	0.436621	0.10414	4.19265	2.75717e-05	0.00270514	OK
REV3L	REV3L	330.638	-0.581521	0.138817	-4.1891	2.80058e-05	0.00272722	OK
CLSTN3	CLSTN3	596.797	0.697061	0.16654	4.18554	2.84483e-05	0.00274979	OK
FRMD3	FRMD3	47.8575	0.751181	0.179866	4.17634	2.96239e-05	0.00284237	OK
HIST1H2BD	HIST1H2BD	68.7119	0.763144	0.183354	4.16214	3.15273e-05	0.00300292	OK
MYL9	MYL9	1427.61	0.638882	0.153828	4.15323	3.27818e-05	0.00309978	OK
VASN	VASN	34.7365	0.761422	0.183671	4.14558	3.38956e-05	0.00318204	OK
TSPO	TSPO	850.42	0.498841	0.120606	4.13611	3.53245e-05	0.00329249	OK
ATF3	ATF3	143.11	0.638115	0.154501	4.13016	3.6251e-05	0.00335489	OK
PLEKHG7	PLEKHG7	12.1143	0.63015	0.154229	4.08581	4.39224e-05	0.00403622	OK
MAMDC2	MAMDC2	140.523	0.669208	0.163901	4.08301	4.44558e-05	0.00404959	OK
NABP1	NABP1	851.408	0.462801	0.113382	4.0818	4.46886e-05	0.00404959	OK
SPN	SPN	9.79087	0.645329	0.158166	4.08007	4.50229e-05	NaN	Low
ENG	ENG	155.048	0.739191	0.181206	4.07929	4.51735e-05	0.0040653	OK
GABRE	GABRE	215.221	0.549118	0.134868	4.07154	4.67042e-05	0.00417427	OK
PSTPIP2	PSTPIP2	84.8157	0.690829	0.169893	4.06626	4.77731e-05	0.00422189	OK
ICAM2	ICAM2	198.691	0.669013	0.16455	4.06572	4.78842e-05	0.00422189	OK
RHPN1	RHPN1	288.146	0.598937	0.147809	4.05211	5.07579e-05	0.00444523	OK
MBNL1	MBNL1	2986.8	-0.406049	0.100445	-4.0425	5.28841e-05	0.00457969	OK
KIF13A	KIF13A	1113.32	-0.368544	0.0911784	-4.04201	5.29952e-05	0.00457969	OK
CTSS	CTSS	161.165	0.739358	0.183831	4.02194	5.77197e-05	0.00495516	OK
TNNT2	TNNT2	7.715	0.57868	0.143916	4.02095	5.79646e-05	NaN	Low
TNFRSF25	TNFRSF25	47.1257	0.736091	0.183127	4.01957	5.83053e-05	0.00497272	OK
CAPN11	CAPN11	13.2743	0.654863	0.163352	4.0089	6.1003e-05	0.00516901	OK
GOLIM4	GOLIM4	908.572	-0.423445	0.105951	-3.99663	6.42518e-05	0.00540917	OK
GJB3	GJB3	42.3901	0.7337	0.183741	3.99313	6.52072e-05	0.00545442	OK
KIAA2018	KIAA2018	291.009	-0.544679	0.136494	-3.99051	6.59318e-05	0.00546995	OK
RIN3	RIN3	360.395	0.508038	0.127346	3.98943	6.62313e-05	0.00546995	OK
LOC100288152	LOC100288152	113.825	0.691128	0.173759	3.97752	6.96389e-05	0.00571521	OK
NCOR1	NCOR1	1531.22	-0.415387	0.104535	-3.97364	7.07814e-05	0.00577267	OK
TMIE	TMIE	6.97251	0.555499	0.139822	3.97289	7.10045e-05	NaN	Low
SCARF1	SCARF1	54.7899	0.709544	0.178718	3.97018	7.18172e-05	0.00582076	OK
PDZK1IP1	PDZK1IP1	10.253	0.60938	0.153553	3.96853	7.23165e-05	0.00582505	OK
AATF	AATF	2569.25	-0.32412	0.0818032	-3.96219	7.42658e-05	0.00594537	OK
AHNAK	AHNAK	14952.5	-0.318299	0.0806464	-3.94685	7.91854e-05	0.00630055	OK
SAA2	SAA2	13.7895	0.619657	0.157126	3.9437	8.02331e-05	0.00634522	OK
KRT80	KRT80	888.896	0.597248	0.152042	3.92818	8.55894e-05	0.00672805	OK
HSF4	HSF4	135.469	0.675496	0.172522	3.91543	9.02439e-05	0.00705145	OK
BAMBI	BAMBI	136.85	0.580934	0.148444	3.91348	9.09761e-05	0.00706635	OK
NEAT1	NEAT1	1252.66	0.551772	0.141354	3.90348	9.48196e-05	0.00723884	OK
CDR2L	CDR2L	824.815	0.386809	0.0990995	3.90324	9.49129e-05	0.00723884	OK
NXN	NXN	314.656	0.677466	0.173599	3.90247	9.52153e-05	0.00723884	OK
WHSC1L1	WHSC1L1	804.985	-0.420112	0.107667	-3.90196	9.54158e-05	0.00723884	OK
TMX4	TMX4	901.795	-0.403158	0.103734	-3.88647	0.000101711	0.00767182	OK
LZTS3	LZTS3	249.004	0.566047	0.14572	3.88449	0.000102546	0.00769039	OK
PYROXD1	PYROXD1	208.709	-0.518979	0.133985	-3.87341	0.000107322	0.00800252	OK
PARP10	PARP10	424.232	0.593346	0.153288	3.87079	0.000108484	0.00804321	OK
DACT3	DACT3	14.3734	0.660096	0.170726	3.8664	0.000110455	0.00814312	OK
SCG5	SCG5	73.2652	0.711142	0.18402	3.86448	0.000111326	0.00816117	OK
FCGRT	FCGRT	311.948	0.661222	0.171717	3.85065	0.000117803	0.00858777	OK
TGM2	TGM2	8245.02	0.574792	0.149746	3.83844	0.000123818	0.0089761	OK
APOL2	APOL2	253.1	0.557042	0.145393	3.83128	0.000127479	0.00915065	OK
SLC38A10	SLC38A10	828.424	0.406794	0.106185	3.83099	0.000127628	0.00915065	OK
IGSF8	IGSF8	331.588	0.552849	0.144658	3.82176	0.0001325	0.00940303	OK
FAM46B	FAM46B	80.7358	0.666854	0.174496	3.8216	0.000132589	0.00940303	OK
LAMB2	LAMB2	3968.58	0.527582	0.138134	3.81936	0.000133798	0.00942881	OK
SYTL2	SYTL2	103.748	0.601676	0.157579	3.81826	0.000134398	0.00942881	OK
PTK6	PTK6	150.054	0.680847	0.178449	3.81537	0.000135982	0.0094889	OK
HIRIP3	HIRIP3	521.02	-0.409262	0.107428	-3.80964	0.000139169	0.00965963	OK
FLI1	FLI1	21.1215	0.602998	0.158383	3.80722	0.000140537	0.00970299	OK
BRWD3	BRWD3	822.06	-0.472885	0.124358	-3.80262	0.000143174	0.00980527	OK
LIG3	LIG3	423.714	-0.459569	0.120887	-3.80164	0.000143742	0.00980527	OK
TNC	TNC	5606.48	-0.485397	0.127742	-3.79983	0.000144797	0.00980527	OK
COL4A5	COL4A5	421.718	0.637433	0.167825	3.7982	0.000145752	0.00980527	OK
SYNGR2	SYNGR2	810.173	0.386761	0.101829	3.79816	0.000145775	0.00980527	OK
DGKA	DGKA	499.613	0.582607	0.153588	3.79331	0.000148652	0.00994745	OK
MSLN	MSLN	135.47	0.664717	0.175465	3.78833	0.000151666	0.0100911	OK
SERPINB7	SERPINB7	359.927	0.674192	0.178018	3.78722	0.000152344	0.0100911	OK
MATN3	MATN3	88.8118	0.647174	0.170951	3.78573	0.000153258	0.0101003	OK
HKDC1	HKDC1	35.5978	0.686915	0.181568	3.78324	0.0001548	0.0101507	OK
KCNK6	KCNK6	91.4664	0.609226	0.161157	3.78033	0.00015662	0.0102187	OK
RGS9	RGS9	34.6925	0.684055	0.181076	3.77773	0.000158262	0.0102744	OK
TBC1D2B	TBC1D2B	373.249	0.432186	0.114703	3.76789	0.000164636	0.010615	OK
CARM1	CARM1	2193.4	-0.319693	0.0848639	-3.76713	0.000165135	0.010615	OK
DNAJB4	DNAJB4	183.881	0.567091	0.150589	3.76583	0.000165999	0.0106183	OK
EVA1A	EVA1A	439.664	0.493406	0.131254	3.75917	0.000170481	0.0108411	OK
ZCCHC5	ZCCHC5	14.3044	0.650591	0.173113	3.75819	0.000171144	0.0108411	OK
NAT9	NAT9	465.917	0.476632	0.127023	3.75232	0.000175207	0.0110448	OK
SYNC	SYNC	31.8853	0.690249	0.184037	3.7506	0.000176415	0.0110675	OK
IL12B	SRPX2	641.308	0.545851	0.14572	3.74588	0.000179761	0.0111827	OK
IL11	IL11	648.21	0.607462	0.162212	3.74487	0.000180484	0.0111827	OK
SRGAP1	SRGAP1	824.197	-0.481787	0.128668	-3.7444	0.000180822	0.0111827	OK
DYNC1H1	DYNC1H1	26144.7	-0.368313	0.0984714	-3.74031	0.000183795	0.0112863	OK
GATA6-AS1	GATA6-AS1	18.5128	0.653146	0.174651	3.73972	0.000184227	0.0112863	OK
SFTA1P	SFTA1P	560.599	0.613944	0.164344	3.73571	0.000187183	0.0114138	OK
PARD6B	PARD6B	141.531	0.667952	0.178863	3.73444	0.000188133	0.0114183	OK
ABHD12	ABHD12	693.554	0.407062	0.109504	3.71734	0.000201328	0.0121626	OK
CST7	CST7	5.8318	0.502515	0.135464	3.70957	0.00020761	NaN	Low
CRISPLD2	CRISPLD2	50.8863	0.676636	0.182513	3.70734	0.000209447	0.0125948	OK
PRPF38B	PRPF38B	1744.47	-0.35212	0.0950297	-3.70536	0.000211087	0.0126093	OK
LY96	LY96	47.9215	0.674936	0.182219	3.70397	0.000212248	0.0126093	OK
C4BPB	C4BPB	179.452	0.625298	0.168837	3.70357	0.000212587	0.0126093	OK
NEDD8	NEDD8	781.149	0.364913	0.0987085	3.69688	0.000218266	0.0128875	OK
MST1R	MST1R	149.527	0.654301	0.177289	3.6906	0.000223729	0.0131223	OK
ARHGAP21	ARHGAP21	2931.27	-0.329062	0.0892028	-3.68892	0.000225209	0.0131223	OK
SLC26A11	SLC26A11	14.9616	0.637926	0.172933	3.68886	0.000225258	0.0131223	OK
NUPR1	NUPR1	18.5253	0.581676	0.158286	3.67485	0.000237991	0.0137928	OK
OSBPL7	OSBPL7	312.031	0.571625	0.155591	3.67389	0.000238882	0.0137928	OK
UNC13A	UNC13A	27.9468	0.613525	0.167577	3.66116	0.00025108	0.0144249	OK
PRRC2C	PRRC2C	5530.73	-0.450538	0.123092	-3.66018	0.000252041	0.0144249	OK
FRMD8	FRMD8	586.915	0.463622	0.126859	3.65462	0.00025756	0.0146764	OK
HOXB5	HOXB5	28.8638	0.670398	0.1839	3.64546	0.000266917	0.0151435	OK
ATP6V1D	ATP6V1D	1077.54	0.381833	0.104777	3.64423	0.000268192	0.0151499	OK
2003-03-01	2003-03-01	114.21	0.633412	0.17417	3.63674	0.000276109	0.0155299	OK
PNMA2	PNMA2	679.923	0.525974	0.144718	3.63447	0.000278548	0.0155999	OK
VSTM2L	VSTM2L	93.9136	0.646278	0.178197	3.62676	0.000287	0.0160046	OK
OTUD4	OTUD4	1292.81	-0.38637	0.106877	-3.61509	0.000300241	0.0166717	OK
EFEMP1	EFEMP1	745.101	0.422228	0.116876	3.6126	0.00030314	0.0167613	OK
SPEN	SPEN	1528.63	-0.44656	0.123691	-3.6103	0.000305848	0.0168231	OK
GBP3	GBP3	786.92	0.375954	0.104158	3.60946	0.000306836	0.0168231	OK
PSME2	PSME2	1086.55	0.358776	0.0998661	3.59257	0.000327433	0.0178341	OK
SGSH	SGSH	118.966	0.593412	0.165296	3.58999	0.00033069	0.0178341	OK
RARRES3	RARRES3	19.2482	0.611238	0.170276	3.58969	0.000331067	0.0178341	OK
NOCT	NOCT	147.203	0.561397	0.156412	3.58922	0.000331671	0.0178341	OK
TSPAN9	TSPAN9	427.597	0.60433	0.168414	3.58836	0.000332764	0.0178341	OK
CNTNAP1	CNTNAP1	427.58	0.493709	0.137619	3.5875	0.000333868	0.0178341	OK
ARHGAP40	ARHGAP40	229.669	0.511978	0.142742	3.58674	0.000334842	0.0178341	OK
STC2	STC2	43.9641	0.657493	0.183514	3.5828	0.000339935	0.0180318	OK
NECAB3	NECAB3	297.25	0.454573	0.126941	3.58097	0.000342319	0.0180625	OK
MIB2	MIB2	371.402	0.459492	0.128341	3.58024	0.000343283	0.0180625	OK
ENO3	ENO3	73.3979	0.607689	0.169826	3.57831	0.000345829	0.0181234	OK
FBN1	FBN1	804.555	0.486362	0.136199	3.57096	0.000355678	0.0185225	OK
GBP4	GBP4	35.2317	0.626665	0.175511	3.57051	0.000356283	0.0185225	OK
UAP1L1	UAP1L1	326.212	0.457368	0.128407	3.56186	0.000368237	0.0190028	OK
POGZ	POGZ	1484.83	-0.316705	0.0889191	-3.56172	0.000368435	0.0190028	OK
CDK2	CDK2	1503.28	0.341259	0.0960692	3.55222	0.000381993	0.0195762	OK
PTN	PTN	303.001	-0.443173	0.124773	-3.55184	0.000382553	0.0195762	OK
SMARCC2	SMARCC2	2322.24	-0.300449	0.084678	-3.54813	0.000387974	0.019706	OK
TRDMT1	TRDMT1	216.457	-0.463149	0.130537	-3.54804	0.00038811	0.019706	OK
PRR12	PRR12	1144.36	-0.404401	0.11414	-3.54302	0.000395575	0.0200072	OK
FAM65C	FAM65C	20.3633	0.58594	0.165543	3.5395	0.00040088	0.0201315	OK
C1orf122	C1orf122	286.864	0.508801	0.143756	3.53935	0.000401118	0.0201315	OK
PLEKHG5	PLEKHG5	205.365	0.63643	0.180492	3.52608	0.000421754	0.0210861	OK
GPATCH8	GPATCH8	1159.09	-0.410494	0.116491	-3.52381	0.00042539	0.0211867	OK
TOP2B	TOP2B	2586.78	-0.37584	0.106699	-3.52244	0.000427595	0.0212155	OK
PRKCH	PRKCH	128.237	0.637739	0.181214	3.51926	0.000432749	0.0213899	OK
TPM1	TPM1	1263.28	0.44891	0.127608	3.51787	0.000435023	0.0214212	OK
DCBLD2	DCBLD2	8283.08	-0.407175	0.115804	-3.51606	0.000438007	0.0214871	OK
CASP1	CASP1	34.6015	0.631584	0.180045	3.50793	0.000451608	0.0220713	OK
NIPBL	NIPBL	1272.97	-0.408786	0.116587	-3.50629	0.000454408	0.0221252	OK
RBMXL1	RBMXL1	540.258	-0.369519	0.105516	-3.50204	0.000461719	0.0223976	OK
PPARGC1A	PPARGC1A	38.0024	0.641569	0.18347	3.49686	0.000470772	0.0227523	OK
NFIC	NFIC	2033.48	-0.368297	0.10572	-3.4837	0.000494534	0.0238125	OK
SH3BP5L	SH3BP5L	986.861	0.36998	0.106444	3.47582	0.0005093	0.0243993	OK
RAMP1	RAMP1	145.226	0.520481	0.14977	3.47521	0.000510461	0.0243993	OK
PRR5L	PRR5L	98.6055	0.563283	0.162184	3.47312	0.000514444	0.0244999	OK
NCOA6	NCOA6	1912.08	-0.409317	0.117946	-3.47037	0.000519741	0.0246622	OK
CTNNBIP1	CTNNBIP1	166.765	0.482777	0.139272	3.46642	0.000527434	0.0248932	OK
SLC28A3	SLC28A3	9.5396	0.520816	0.150261	3.46608	0.000528101	NaN	Low
ANKRD36C	ANKRD36C	105.691	-0.558764	0.161217	-3.46592	0.000528426	0.0248932	OK
PDS5B	PDS5B	874.448	-0.46371	0.133954	-3.46171	0.000536763	0.025195	OK
MCM6	MCM6	1173.03	-0.465702	0.135094	-3.44723	0.000566356	0.0263983	OK
ANKRD36	ANKRD36	130.572	-0.514314	0.149198	-3.44719	0.000566443	0.0263983	OK
ATP1B1	ATP1B1	1465.57	0.406749	0.118109	3.44384	0.000573524	0.0266332	OK
MMP10	MMP10	7.03581	0.476638	0.138537	3.44051	0.00058062	NaN	Low
SRSF4	SRSF4	2265.36	-0.296245	0.0862448	-3.43493	0.000592707	0.0273368	OK
MIA3	MIA3	1212.83	-0.372222	0.108366	-3.43486	0.000592866	0.0273368	OK
MCM5	MCM5	1875.98	-0.427585	0.124631	-3.43082	0.00060176	0.0276492	OK
HAS2	HAS2	532.148	-0.434414	0.126914	-3.42291	0.000619545	0.0283665	OK
BCAM	BCAM	539.937	0.404727	0.118328	3.42038	0.000625327	0.0285311	OK
DPP4	DPP4	33.0515	0.61891	0.181167	3.41624	0.000634933	0.0288685	OK
DOCK5	DOCK5	1433.4	-0.400742	0.117537	-3.4095	0.000650824	0.0294262	OK
DNAJC13	DNAJC13	1329.64	-0.376322	0.110387	-3.40913	0.00065171	0.0294262	OK
SLC15A3	SLC15A3	25.2979	0.625445	0.18384	3.40211	0.000668673	0.030088	OK
MXRA8	MXRA8	558.246	0.402613	0.118433	3.39951	0.00067507	0.0302714	OK
MPZ	MPZ	20.0797	0.549883	0.161981	3.39474	0.000686926	0.0306976	OK
ZNF600	ZNF600	175.673	0.483318	0.142468	3.39247	0.000692644	0.0308475	OK
OPRL1	OPRL1	52.4418	0.615535	0.181642	3.38873	0.000702172	0.0311654	OK
SPX	SPX	8.79983	0.522276	0.154161	3.38787	0.000704371	NaN	Low
IFI6	IFI6	229.506	0.559627	0.165217	3.38722	0.000706043	0.031231	OK
LOC100507053	LOC100507053	27.2748	0.622763	0.18398	3.38495	0.000711913	0.0313721	OK
SIX1	SIX1	1086.56	-0.335643	0.0991815	-3.38413	0.00071404	0.0313721	OK
SSTR2	SSTR2	13.2308	0.553362	0.16362	3.38201	0.000719588	0.0315097	OK
SLC9A5	SLC9A5	164.725	0.550849	0.163055	3.37829	0.000729377	0.0318316	OK
ADGRG4	ADGRG4	7.77914	0.498962	0.14771	3.37798	0.000730207	NaN	Low
KMT2C	KMT2C	598.377	-0.454768	0.134714	-3.37581	0.000735996	0.0320134	OK
MPC2	MPC2	519.822	0.348517	0.103388	3.37096	0.000749054	0.0324731	OK
ADAMTSL5	ADAMTSL5	167.263	0.505923	0.150126	3.36999	0.000751713	0.0324805	OK
LTK	LTK	22.1254	0.593343	0.1767	3.35791	0.000785335	0.0337385	OK
MYLK	MYLK	295.078	0.46098	0.137364	3.35591	0.00079103	0.0337385	OK
HOXB6	HOXB6	53.379	0.617408	0.183987	3.35571	0.000791616	0.0337385	OK
LINC01119	LINC01119	18.2407	0.601162	0.179157	3.3555	0.000792207	0.0337385	OK
SYNGR1	SYNGR1	131.355	0.579504	0.17273	3.35496	0.000793755	0.0337385	OK
MDGA1	MDGA1	108.371	0.602954	0.179842	3.35269	0.000800294	0.033906	OK
UBE4B	UBE4B	815.558	-0.352827	0.105383	-3.34803	0.000813871	0.0343696	OK
USP24	USP24	1906.96	-0.384135	0.115291	-3.33188	0.000862622	0.0363108	OK
MED1	MED1	1368.76	-0.404122	0.121423	-3.32821	0.000874065	0.0365942	OK
ARHGAP35	ARHGAP35	2582.98	-0.284195	0.0854156	-3.3272	0.000877227	0.0365942	OK
CORO1A	CORO1A	84.6605	0.604418	0.181669	3.32703	0.000877767	0.0365942	OK
ACAA1	ACAA1	534.836	0.409632	0.12327	3.32305	0.000890387	0.0370021	OK
CD177	CD177	35.2819	0.608862	0.183619	3.3159	0.000913494	0.0377577	OK
MBNL3	MBNL3	206.37	-0.535369	0.161468	-3.31563	0.000914357	0.0377577	OK
PRR3	PRR3	489.718	-0.396629	0.119665	-3.31448	0.000918123	0.0377936	OK
CXXC5	CXXC5	134.541	0.552705	0.166891	3.31178	0.000927057	0.0380414	OK
ANKRD11	ANKRD11	3845.31	-0.32905	0.0995499	-3.30538	0.000948485	0.0387987	OK
C15orf62	C15orf62	14.379	0.568028	0.17195	3.30344	0.000955056	0.0389454	OK
KRT81	KRT81	10.8303	0.507616	0.153829	3.29988	0.00096725	0.0393198	OK
FRYL	FRYL	1328.69	-0.400376	0.121438	-3.29696	0.000977371	0.0395568	OK
C1S	C1S	62.1453	0.601576	0.182492	3.29645	0.000979143	0.0395568	OK
BTBD3	BTBD3	494.023	-0.406384	0.123328	-3.29514	0.000983738	0.0396198	OK
RHOD	RHOD	17.803	0.581572	0.176747	3.29041	0.00100042	0.0401675	OK
APOL3	APOL3	24.0822	0.516001	0.156956	3.28754	0.00101066	0.0404545	OK
TAPBPL	TAPBPL	198.697	0.548518	0.166996	3.28462	0.0010212	0.0407512	OK
ALDH3A1	ALDH3A1	48.9758	0.59289	0.180797	3.27931	0.00104061	0.0413992	OK
FBXO45	FBXO45	701.426	-0.344171	0.105222	-3.2709	0.00107204	0.0425199	OK
PINLYP	PINLYP	104.995	0.591304	0.180944	3.26789	0.00108353	0.0427909	OK
HTRA3	HTRA3	24.0069	0.559524	0.171256	3.26718	0.00108626	0.0427909	OK
INTS2	INTS2	398.351	-0.372515	0.11404	-3.26654	0.00108871	0.0427909	OK
ATOX1	ATOX1	825.858	0.321469	0.0984684	3.2647	0.00109582	0.042941	OK
GPR1	GPR1	87.2152	0.588241	0.180308	3.26243	0.00110463	0.0431567	OK
ZNF841	ZNF841	369.32	0.4099	0.125757	3.25945	0.00111628	0.0434815	OK
MIS18BP1	MIS18BP1	1119.66	-0.376774	0.115957	-3.24924	0.00115712	0.0448125	OK
PSIP1	PSIP1	1337.49	-0.341328	0.10505	-3.2492	0.00115732	0.0448125	OK
PALM	PALM	40.65	0.554954	0.170871	3.24779	0.00116305	0.0449011	OK
PPIG	PPIG	814.488	-0.403138	0.124313	-3.24293	0.00118308	0.0454472	OK
FER	FER	679.572	-0.451211	0.139148	-3.24267	0.00118416	0.0454472	OK
PATL1	PATL1	2149.61	-0.284824	0.0879348	-3.23904	0.00119933	0.0458416	OK
ALOX5AP	ALOX5AP	22.8618	0.485531	0.14993	3.23838	0.0012021	0.0458416	OK
QSER1	QSER1	1648.76	-0.431162	0.133169	-3.2377	0.00120497	0.0458416	OK
FAM53A	FAM53A	50.8378	0.593705	0.183448	3.23637	0.0012106	0.0459218	OK
GPD2	GPD2	730.564	-0.393265	0.121685	-3.23183	0.00122999	0.0465222	OK
MYD88	MYD88	444.902	0.409694	0.126861	3.22947	0.00124019	0.0467489	OK
RGL1	RGL1	199.526	0.46371	0.143617	3.22879	0.00124315	0.0467489	OK
VWA8	VWA8	456.492	-0.392299	0.121758	-3.22194	0.00127325	0.0477433	OK
HCLS1	HCLS1	148.47	0.510238	0.158508	3.219	0.00128637	0.048097	OK
LY6E	LY6E	572.874	0.375108	0.116818	3.21104	0.00132256	0.0493089	OK
TTC9	TTC9	48.1858	0.588739	0.183925	3.20097	0.00136965	0.0509191	OK
HERC2	HERC2	1663.86	-0.328962	0.103028	-3.19294	0.00140831	0.0522075	OK
MKI67	MKI67	10474.2	-0.462559	0.144935	-3.19149	0.00141543	0.0523229	OK
KISS1	KISS1	232.517	0.57321	0.179756	3.18882	0.00142857	0.0526594	OK
HIPK2	HIPK2	1902.38	-0.399696	0.125381	-3.18785	0.00143334	0.0526863	OK
TAF1	TAF1	947.018	-0.349271	0.109591	-3.18704	0.00143737	0.0526863	OK
NCOR2	NCOR2	7562.86	-0.318915	0.100099	-3.186	0.00144253	0.0527269	OK
COL17A1	COL17A1	322.787	0.476021	0.149704	3.17976	0.00147399	0.0537265	OK
C4orf48	C4orf48	93.3276	0.509521	0.160362	3.17731	0.00148646	0.0540174	OK
ZNF462	ZNF462	741.122	-0.39826	0.125374	-3.17658	0.00149025	0.0540174	OK
CEP97	CEP97	396.978	-0.384558	0.121218	-3.17246	0.00151155	0.0546376	OK
SHPRH	SHPRH	360.764	-0.436622	0.137668	-3.17155	0.00151627	0.0546568	OK
ROR1	ROR1	211.816	0.538039	0.169717	3.1702	0.00152332	0.0547598	OK
NAGK	NAGK	565.355	0.380815	0.120157	3.16931	0.001528	0.0547771	OK
EP400	EP400	1590.84	-0.372659	0.117771	-3.16426	0.00155479	0.0555849	OK
EEF1A2	EEF1A2	2356.03	0.350771	0.110925	3.16224	0.00156561	0.0558189	OK
TLCD2	TLCD2	68.7616	0.543331	0.172608	3.14778	0.00164516	0.058073	OK
ERCC6	ERCC6	150.895	0.493532	0.156796	3.1476	0.00164618	0.058073	OK
KNTC1	KNTC1	1596.49	-0.348666	0.110779	-3.14741	0.00164723	0.058073	OK
PAPSS2	PAPSS2	1210.11	0.371122	0.117941	3.14668	0.00165137	0.058073	OK
CAMK2N1	CAMK2N1	526.218	-0.336339	0.106911	-3.14598	0.00165529	0.058073	OK
EEFSEC	EEFSEC	300.604	-0.413805	0.131536	-3.14594	0.00165554	0.058073	OK
CHST15	CHST15	867.79	0.301835	0.0959711	3.14506	0.00166055	0.0580925	OK
CDH1	CDH1	5.5229	0.398986	0.127207	3.13651	0.0017097	NaN	Low
RPGR	RPGR	187.45	-0.481566	0.153548	-3.13626	0.00171118	0.0597037	OK
CALML4	CALML4	90.2789	-0.520172	0.166119	-3.13133	0.00174019	0.0600902	OK
TFAP4	TFAP4	361.514	-0.472475	0.150904	-3.13097	0.00174229	0.0600902	OK
HHIP	HHIP	23.5571	0.559683	0.17878	3.13056	0.00174472	0.0600902	OK
ACCS	ACCS	92.3269	0.55086	0.176013	3.12966	0.00175009	0.0600902	OK
NLRP10	NLRP10	22.8856	0.540427	0.172681	3.12964	0.00175022	0.0600902	OK
2008-03-01	2008-03-01	586.777	-0.353024	0.112836	-3.12866	0.00175608	0.0600902	OK
APLP1	APLP1	300.29	0.519668	0.166113	3.1284	0.00175763	0.0600902	OK
IDUA	IDUA	117.307	0.496404	0.158689	3.12815	0.0017591	0.0600902	OK
UBA7	UBA7	148.782	0.553789	0.177568	3.11874	0.00181626	0.0616762	OK
HES4	HES4	86.3021	0.567939	0.182126	3.11838	0.00181847	0.0616762	OK
FOXQ1	FOXQ1	632.416	-0.324494	0.104065	-3.11818	0.00181971	0.0616762	OK
NXF3	NXF3	10.1448	0.465206	0.149264	3.11667	0.00182909	0.0618337	OK
FAM109A	FAM109A	378.069	0.437351	0.140458	3.11374	0.00184729	0.0622877	OK
HIST2H2BE	HIST2H2BE	25.3787	0.554813	0.178495	3.10828	0.00188183	0.0632093	OK
PDLIM2	PDLIM2	225.872	0.429841	0.138307	3.10788	0.00188431	0.0632093	OK
RHBDL2	RHBDL2	13.347	0.534081	0.171944	3.10613	0.00189554	0.063423	OK
THY1	THY1	6.67584	0.424878	0.136819	3.1054	0.00190024	NaN	Low
PHF3	PHF3	1222.46	-0.351804	0.113331	-3.10421	0.00190788	0.0634978	OK
FSTL1	FSTL1	2042.3	0.321714	0.103657	3.10365	0.00191151	0.0634978	OK
RAB11FIP5	RAB11FIP5	1617.69	0.312252	0.100612	3.10351	0.00191238	0.0634978	OK
RGS4	RGS4	738.993	0.489115	0.157644	3.10265	0.00191799	0.0635224	OK
KIAA0368	KIAA0368	2879.7	-0.280545	0.0905237	-3.09913	0.0019409	0.0641184	OK
ZNF318	ZNF318	746.131	-0.33816	0.109169	-3.09759	0.00195103	0.0642903	OK
SAMD1	SAMD1	1040.96	-0.303256	0.098037	-3.09328	0.00197955	0.0649387	OK
GPR173	GPR173	94.6747	0.498161	0.161055	3.09312	0.00198066	0.0649387	OK
SEPN1	SEPN1	2598.19	-0.320715	0.103905	-3.08663	0.00202442	0.0662071	OK
COL4A4	COL4A4	49.0612	0.557629	0.181027	3.08036	0.00206747	0.0674461	OK
ADGRV1	ADGRV1	166.639	-0.480054	0.156144	-3.07443	0.00210907	0.0686315	OK
ICE1	ICE1	1234.46	-0.371971	0.121074	-3.07227	0.0021244	0.0689585	OK
NEK11	NEK11	82.5026	0.538246	0.175501	3.06691	0.00216283	0.0697287	OK
POLA1	POLA1	546.58	-0.502244	0.163783	-3.06652	0.00216568	0.0697287	OK
DOT1L	DOT1L	1033.86	-0.366707	0.119625	-3.06548	0.00217318	0.0697287	OK
HLA-B	HLA-B	2623.49	0.557457	0.181877	3.06502	0.00217653	0.0697287	OK
KIAA1462	KIAA1462	17.4001	0.527586	0.17214	3.06487	0.00217764	0.0697287	OK
EVI2A	EVI2A	316.631	-0.379319	0.123781	-3.06443	0.00218082	0.0697287	OK
MPHOSPH9	MPHOSPH9	854.02	-0.42064	0.137294	-3.06379	0.00218553	0.0697287	OK
MAN2B2	MAN2B2	705.871	0.313813	0.102486	3.062	0.0021986	0.0699746	OK
CDK5RAP2	CDK5RAP2	1444.46	-0.2951	0.0964388	-3.05997	0.00221356	0.0702791	OK
KAT6A	KAT6A	1004.32	-0.367835	0.12031	-3.0574	0.00223267	0.0705807	OK
TCTA	TCTA	261.859	0.426708	0.139573	3.05724	0.00223387	0.0705807	OK
SP1	SP1	1800.73	-0.366506	0.11998	-3.05473	0.00225264	0.0710017	OK
EGF	EGF	24.2703	0.545592	0.178716	3.05285	0.00226682	0.0712468	OK
HIST1H2BJ	HIST1H2BJ	16.5827	0.468775	0.153587	3.05217	0.00227192	0.0712468	OK
CYP1B1	CYP1B1	370.074	0.532591	0.174533	3.05153	0.0022768	0.0712468	OK
WDFY3	WDFY3	830.544	-0.318818	0.10465	-3.04652	0.00231508	0.0722715	OK
IFFO1	IFFO1	84.8278	0.559662	0.183824	3.04456	0.00233019	0.0725695	OK
SEMA3B	SEMA3B	74.288	0.559595	0.183863	3.04354	0.00233814	0.0725737	OK
TBL1X	TBL1X	728.449	-0.336613	0.110615	-3.04311	0.00234145	0.0725737	OK
WTIP	WTIP	151.033	0.526407	0.173037	3.04217	0.0023488	0.0726291	OK
LPIN3	LPIN3	317.42	0.526813	0.173257	3.04064	0.00236076	0.0728265	OK
MIR22HG	MIR22HG	344.688	0.481924	0.158597	3.03868	0.0023762	0.0729476	OK
ZNF331	ZNF331	421.196	0.468536	0.154248	3.03754	0.00238515	0.0729476	OK
CIDECP	CIDECP	113.402	0.493732	0.162554	3.03734	0.00238678	0.0729476	OK
CAPN5	CAPN5	443.489	0.501439	0.165093	3.0373	0.00238705	0.0729476	OK
KIAA1161	KIAA1161	182.327	0.482172	0.158918	3.03408	0.00241268	0.0735586	OK
HADH	HADH	665.538	-0.310163	0.102375	-3.02968	0.00244815	0.0744661	OK
LCLAT1	LCLAT1	391.249	-0.349846	0.115509	-3.02873	0.00245587	0.0745271	OK
RAB29	RAB29	882.209	0.317015	0.104712	3.02749	0.00246598	0.0745613	OK
LPAR2	LPAR2	49.5459	0.556634	0.183878	3.02719	0.00246842	0.0745613	OK
LOC100288637	LOC100288637	279.4	-0.365835	0.120893	-3.02611	0.00247726	0.0746554	OK
PDS5A	PDS5A	2908.93	-0.332881	0.110031	-3.02533	0.0024836	0.0746739	OK
MMP1	MMP1	8669.01	0.526105	0.174191	3.02027	0.00252549	0.0757047	OK
NEU1	NEU1	557.611	0.339366	0.112381	3.01979	0.00252948	0.0757047	OK
PLCXD1	PLCXD1	88.2924	0.549216	0.182014	3.01743	0.00254927	0.0759839	OK
XPO7	XPO7	1691.54	-0.301729	0.1	-3.01729	0.00255046	0.0759839	OK
MYCBP2	MYCBP2	1215.68	-0.381533	0.12652	-3.0156	0.00256469	0.0762338	OK
FKBP1A	FKBP1A	4920.96	0.300098	0.0996975	3.01009	0.00261173	0.0774555	OK
MAPK11	MAPK11	108.034	0.499164	0.165916	3.00853	0.00262516	0.0776774	OK
CCDC34	CCDC34	462.761	-0.361812	0.120374	-3.00574	0.00264936	0.078216	OK
ANKRD17	ANKRD17	1970.9	-0.336851	0.112101	-3.00488	0.00265684	0.07826	OK
DCLRE1A	DCLRE1A	420.225	-0.392552	0.130682	-3.00387	0.0026657	0.0783358	OK
ROBO4	ROBO4	817.976	0.526853	0.175438	3.00307	0.00267272	0.0783358	OK
TMTC3	TMTC3	599.025	-0.338853	0.112857	-3.00249	0.00267785	0.0783358	OK
PDGFRB	PDGFRB	57.267	0.500034	0.166611	3.00121	0.00268908	0.0783358	OK
CYB5R1	CYB5R1	399.676	0.339891	0.113253	3.00117	0.00268944	0.0783358	OK
MISP	MISP	19.2613	0.492052	0.164282	2.99517	0.00274295	0.0796905	OK
SLCO1B3	SLCO1B3	342.953	0.474939	0.158634	2.99394	0.002754	0.0796905	OK
PPM1F	PPM1F	1381.87	0.34617	0.115625	2.99391	0.00275427	0.0796905	OK
LOC100129034	LOC100129034	608.76	-0.46089	0.154123	-2.99041	0.002786	0.0804303	OK
BZW1	BZW1	5090.25	-0.258149	0.0863784	-2.98858	0.00280277	0.0807358	OK
RSRP1	RSRP1	400.673	0.387998	0.129857	2.98788	0.00280924	0.080744	OK
TRERF1	TRERF1	1173.49	-0.299256	0.100276	-2.98432	0.00284207	0.0815081	OK
OLR1	OLR1	8.50391	0.385627	0.1293	2.98242	0.00285983	NaN	Low
HIPK1	HIPK1	1302.59	-0.288347	0.0967034	-2.98176	0.00286594	0.0820123	OK
WWP2	WWP2	834.941	-0.354734	0.119029	-2.98022	0.00288044	0.0821955	OK
ABTB2	ABTB2	597.137	0.444491	0.149171	2.97974	0.00288494	0.0821955	OK
IPO8	IPO8	1180.3	-0.2945	0.0989397	-2.97656	0.00291499	0.0828709	OK
ZMIZ1	ZMIZ1	3374.33	-0.286815	0.0963897	-2.97558	0.00292437	0.0829568	OK
APOL1	APOL1	160.564	0.505795	0.170541	2.96583	0.00301869	0.0854465	OK
C2CD5	C2CD5	662.862	-0.33435	0.11281	-2.96383	0.00303837	0.0857015	OK
ANXA8L1	ANXA8L1	15.8382	0.423331	0.142844	2.96358	0.00304083	0.0857015	OK
CHD9	CHD9	508.605	-0.421525	0.142272	-2.96281	0.00304844	0.0857307	OK
MAP3K4	MAP3K4	589.996	-0.31275	0.105697	-2.95894	0.00308694	0.086569	OK
UBE2L6	UBE2L6	697.188	0.461421	0.155965	2.95849	0.00309151	0.086569	OK
TRAPPC4	TRAPPC4	570.872	0.349417	0.118165	2.95703	0.00310617	0.0866564	OK
KIF15	KIF15	610.749	-0.436596	0.147656	-2.95686	0.00310792	0.0866564	OK
PDZD8	PDZD8	1281.61	-0.32012	0.108336	-2.95488	0.0031279	0.0870276	OK
TSPAN2	TSPAN2	9.05583	0.459218	0.155555	2.95213	0.00315595	NaN	Low
BMF	BMF	85.2723	0.54131	0.183428	2.95107	0.00316677	0.0878737	OK
CIC	CIC	1876.82	-0.326194	0.110552	-2.95058	0.00317178	0.0878737	OK
TBC1D5	TBC1D5	934.45	-0.3123	0.105874	-2.94974	0.00318046	0.0879275	OK
AADAC	AADAC	46.5126	0.533228	0.18088	2.94796	0.00319878	0.088247	OK
MAP3K7CL	MAP3K7CL	114.606	0.533512	0.181292	2.94283	0.00325223	0.0895324	OK
LINC00520	LINC00520	3.53948	0.330521	0.112373	2.94127	0.00326867	NaN	Low
STRN	STRN	1035.44	-0.311536	0.106036	-2.93801	0.00330321	0.0906392	OK
SIN3A	SIN3A	1124.24	-0.275508	0.0937827	-2.93772	0.00330633	0.0906392	OK
ASAP1	ASAP1	2536.59	-0.38118	0.129854	-2.93546	0.00333052	0.0911111	OK
CD180	CD180	5.17709	0.362754	0.123579	2.93541	0.00333108	NaN	Low
THOC2	THOC2	1902.17	-0.411333	0.140217	-2.93355	0.00335111	0.0914825	OK
METTL15	METTL15	258.207	-0.387245	0.132108	-2.93127	0.00337574	0.0917384	OK
RGS19	RGS19	363.607	0.349417	0.119218	2.93091	0.00337974	0.0917384	OK
RAET1G	RAET1G	58.8916	0.533052	0.181903	2.93043	0.00338498	0.0917384	OK
PHIP	PHIP	828.655	-0.41679	0.142245	-2.93009	0.0033886	0.0917384	OK
MLLT10	MLLT10	864.912	-0.298414	0.101922	-2.92787	0.0034129	0.0922048	OK
ICE2	ICE2	421.011	-0.379852	0.12979	-2.92667	0.00342613	0.092371	OK
LINC00842	LINC00842	37.2519	0.537048	0.183871	2.92078	0.00349152	0.0938926	OK
ABCD1	ABCD1	338.483	0.510113	0.174678	2.9203	0.00349696	0.0938926	OK
ITIH3	ITIH3	5.61327	0.360835	0.123613	2.91906	0.00351086	NaN	Low
LRRCC1	LRRCC1	291.479	-0.464878	0.159346	-2.91742	0.00352944	0.0945702	OK
IKBKE	IKBKE	404.523	0.498901	0.171095	2.91594	0.00354623	0.0948253	OK
GLI3	GLI3	273.134	-0.388281	0.133369	-2.91133	0.00359899	0.0960392	OK
DGKQ	DGKQ	326.711	0.360597	0.123929	2.9097	0.00361774	0.0963427	OK
KCTD12	KCTD12	953.34	-0.323748	0.111387	-2.90652	0.00365477	0.0970682	OK
PIGO	PIGO	779.675	-0.301159	0.103631	-2.90608	0.00365986	0.0970682	OK
GBAS	GBAS	842.172	-0.303224	0.104459	-2.9028	0.0036984	0.0975557	OK
LATS1	LATS1	618.582	-0.35132	0.121032	-2.90271	0.00369947	0.0975557	OK
VNN1	VNN1	60.3912	0.515394	0.177562	2.90261	0.00370067	0.0975557	OK
MTHFD1L	MTHFD1L	1304.67	-0.322495	0.111136	-2.90181	0.00371009	0.0976069	OK
PCDHB13	PCDHB13	57.5035	-0.518856	0.178958	-2.89931	0.00373981	0.0978056	OK
SHARPIN	SHARPIN	624.274	0.331207	0.114258	2.89876	0.00374646	0.0978056	OK
CD55	CD55	1117.66	0.36216	0.12495	2.89843	0.0037504	0.0978056	OK
RALGAPA2	RALGAPA2	273.066	-0.405035	0.139759	-2.89809	0.00375445	0.0978056	OK
ADGRL1	ADGRL1	883.824	-0.320771	0.110686	-2.89803	0.00375512	0.0978056	OK
TMEM136	TMEM136	213.753	0.423602	0.146379	2.89387	0.00380525	0.0989138	OK
SLC25A45	SLC25A45	33.3022	0.521644	0.180382	2.89188	0.00382939	0.0993434	OK
SF3B1	SF3B1	4035.32	-0.244774	0.0848966	-2.8832	0.0039366	0.101922	OK
PAXIP1	PAXIP1	436.584	-0.425119	0.147632	-2.87959	0.00398188	0.10289	OK
SP140	SP140	146.054	0.47562	0.165312	2.87711	0.00401332	0.103498	OK
NPAS2	NPAS2	4063.31	-0.341266	0.118693	-2.87519	0.0040378	0.103738	OK
NOTCH4	NOTCH4	48.05	0.495032	0.172227	2.8743	0.00404929	0.103738	OK
PKIG	PKIG	573.427	0.293803	0.102228	2.87401	0.00405291	0.103738	OK
STK39	STK39	675.451	-0.30063	0.104607	-2.87389	0.00405444	0.103738	OK
HUWE1	HUWE1	5821.15	-0.294984	0.102737	-2.87127	0.00408829	0.104399	OK
ANO9	ANO9	6.12195	0.37997	0.132368	2.87056	0.00409749	NaN	Low
LOC284454	LOC284454	358.283	0.510394	0.177982	2.86767	0.00413501	0.105386	OK
VAMP1	VAMP1	138.494	0.486464	0.169736	2.86601	0.00415687	0.105737	OK
CABLES2	CABLES2	451.1	-0.382998	0.133675	-2.86515	0.00416813	0.105817	OK
GOLGA6L3	GOLGA6L3	4.46929	0.359243	0.125401	2.86475	0.00417345	NaN	Low
SLC17A9	SLC17A9	1139.92	0.38838	0.135649	2.86311	0.00419499	0.106292	OK
RPTOR	RPTOR	962.773	-0.285932	0.0998985	-2.86223	0.00420677	0.106379	OK
C1QTNF6	C1QTNF6	153.053	0.477711	0.166937	2.86163	0.00421471	0.106379	OK
GLIPR2	GLIPR2	73.7989	0.517657	0.180937	2.86098	0.00422336	0.106391	OK
TRPV4	TRPV4	12.5422	0.458758	0.16039	2.86026	0.00423287	0.106425	OK
KMT2E	KMT2E	954.325	-0.393902	0.137861	-2.85725	0.00427331	0.106851	OK
HECW2	HECW2	68.9451	0.525598	0.183992	2.85664	0.00428148	0.106851	OK
RNF24	RNF24	395.04	0.383228	0.134157	2.85657	0.00428249	0.106851	OK
C1orf110	C1orf110	336.628	0.492342	0.172355	2.85656	0.00428258	0.106851	OK
BID	BID	388.95	0.346817	0.121465	2.85529	0.00429978	0.107076	OK
BFSP1	BFSP1	73.9278	0.477179	0.167283	2.85253	0.00433726	0.10748	OK
PPP6R3	PPP6R3	2028.82	-0.259896	0.0911155	-2.85237	0.00433941	0.10748	OK
MBD6	MBD6	843.21	-0.308813	0.108269	-2.85228	0.00434069	0.10748	OK
SLC45A3	SLC45A3	327.178	0.40467	0.141932	2.85116	0.00435597	0.107654	OK
PUM2	PUM2	1862.16	-0.250467	0.0880187	-2.84561	0.00443264	0.109341	OK
SLC2A11	SLC2A11	77.7987	0.475963	0.167338	2.84432	0.00445057	0.109576	OK
ASGR1	ASGR1	34.6692	0.522727	0.183888	2.84263	0.00447423	0.109951	OK
TBKBP1	TBKBP1	190.276	0.386725	0.136093	2.84163	0.00448838	0.110091	OK
JPH2	JPH2	16.0599	0.485914	0.171034	2.84103	0.00449678	0.110091	OK
ZBTB12	ZBTB12	259.624	-0.410738	0.144724	-2.83808	0.00453857	0.110857	OK
OLFML2A	OLFML2A	88.7641	0.522011	0.18396	2.83762	0.00454507	0.110857	OK
SLC1A7	SLC1A7	5.88561	0.308562	0.109017	2.8304	0.00464896	NaN	Low
TCERG1	TCERG1	2113.54	-0.39011	0.137834	-2.83028	0.00465076	0.113224	OK
LYPD6B	LYPD6B	27.0877	0.519923	0.183746	2.82957	0.00466105	0.113263	OK
FLVCR2	FLVCR2	7.84467	0.405275	0.143369	2.82679	0.00470171	NaN	Low
DENND6A	DENND6A	438.46	-0.353767	0.125333	-2.82262	0.00476328	0.114681	OK
C9orf16	C9orf16	404.939	0.365286	0.129414	2.82262	0.00476333	0.114681	OK
PCLO	PCLO	159.544	-0.466191	0.165198	-2.82201	0.00477242	0.114681	OK
SPG7	SPG7	986.701	0.4138	0.146641	2.82186	0.00477455	0.114681	OK
PMEL	PMEL	22.6529	0.452325	0.160318	2.82142	0.00478114	0.114681	OK
EP300	EP300	1354.66	-0.365516	0.129561	-2.8212	0.00478447	0.114681	OK
MTMR4	MTMR4	794.37	-0.296698	0.105175	-2.821	0.00478739	0.114681	OK
SMG1	SMG1	1760.23	-0.403072	0.14289	-2.82085	0.00478971	0.114681	OK
LOC654342	LOC654342	165.546	0.431227	0.152967	2.81908	0.00481609	0.115029	OK
HN1	HN1	1846	0.356372	0.126446	2.81837	0.00482676	0.115029	OK
HERC1	HERC1	648.702	-0.347094	0.123166	-2.81811	0.00483072	0.115029	OK
RBM26	RBM26	1251.93	-0.333315	0.118459	-2.81376	0.00489663	0.116188	OK
KMT2A	KMT2A	2843.38	-0.336105	0.119452	-2.81372	0.00489718	0.116188	OK
LRP8	LRP8	1089.7	-0.366644	0.130349	-2.81279	0.00491136	0.116273	OK
MOAP1	MOAP1	461.684	0.387657	0.137843	2.81232	0.0049186	0.116273	OK
U2SURP	U2SURP	2314.26	-0.315564	0.112293	-2.81019	0.00495125	0.116544	OK
CYBA	CYBA	1843.35	0.411157	0.14632	2.80998	0.00495449	0.116544	OK
C8orf46	C8orf46	33.3123	0.516038	0.183665	2.80967	0.00495924	0.116544	OK
DUSP8	DUSP8	27.1435	0.493877	0.175804	2.80925	0.00496577	0.116544	OK
SLC16A7	SLC16A7	313.662	-0.44618	0.158922	-2.80755	0.00499206	0.116951	OK
MAP6	MAP6	17.6174	0.497194	0.177366	2.80321	0.00505969	0.118322	OK
CEACAM1	CEACAM1	4.15364	0.321535	0.114732	2.80248	0.00507106	NaN	Low
STK25	STK25	1363.71	0.290614	0.103715	2.80203	0.00507819	0.118537	OK
HDAC4	HDAC4	220.168	-0.403168	0.143913	-2.80147	0.00508704	0.118537	OK
BRWD1	BRWD1	538.627	-0.359321	0.128295	-2.80073	0.00509875	0.118598	OK
PRR14	PRR14	647.839	-0.315312	0.112641	-2.79926	0.00512198	0.118926	OK
TAOK1	TAOK1	1359.2	-0.301476	0.107729	-2.79847	0.00513445	0.118945	OK
TMEM217	TMEM217	21.8208	0.480146	0.1716	2.79806	0.00514102	0.118945	OK
SPRYD3	SPRYD3	461.136	-0.404058	0.144687	-2.79264	0.00522798	0.120743	OK
SLC8B1	SLC8B1	626.147	0.435105	0.155867	2.79152	0.00524608	0.120947	OK
CEP152	CEP152	362.913	-0.397314	0.142376	-2.79059	0.00526116	0.121081	OK
POLD3	POLD3	749.305	-0.327155	0.117331	-2.78832	0.00529823	0.121719	OK
LAYN	LAYN	525.241	0.314245	0.112746	2.7872	0.00531654	0.121925	OK
ATP6V0A4	ATP6V0A4	13.5905	0.429086	0.154059	2.78521	0.00534937	0.122401	OK
CGN	CGN	95.0348	0.476627	0.171153	2.7848	0.00535604	0.122401	OK
CHPF2	CHPF2	624.397	0.337619	0.121294	2.78348	0.00537798	0.122496	OK
LINC00152	LINC00152	873.126	0.268599	0.0964996	2.78342	0.00537895	0.122496	OK
GSTK1	GSTK1	667.175	0.335932	0.120764	2.78173	0.00540695	0.122497	OK
AP5Z1	AP5Z1	457.947	0.389764	0.140127	2.78152	0.00541058	0.122497	OK
FAM200B	FAM200B	407.591	0.342075	0.122995	2.78121	0.00541571	0.122497	OK
FAM172A	FAM172A	363.405	-0.336949	0.121154	-2.78116	0.00541658	0.122497	OK
ATP6V1E1	ATP6V1E1	916.671	0.265437	0.0956023	2.77647	0.00549527	0.124062	OK
UBR5	UBR5	2310.11	-0.278595	0.100373	-2.77559	0.00551008	0.124147	OK
CNOT6	CNOT6	921.874	-0.281194	0.101333	-2.77493	0.0055213	0.124147	OK
TRIM11	TRIM11	645.057	0.282329	0.101756	2.77456	0.00552757	0.124147	OK
ZNF507	ZNF507	538.727	-0.365428	0.13177	-2.77323	0.00555024	0.124442	OK
SERPINB2	SERPINB2	5400.43	0.50265	0.181566	2.76841	0.00563303	0.126081	OK
ZC3H13	ZC3H13	1049.58	-0.397193	0.143557	-2.76679	0.00566112	0.126447	OK
ZNF532	ZNF532	756.386	-0.331735	0.119918	-2.76635	0.00566873	0.126447	OK
DNA2	DNA2	405.89	-0.413146	0.149433	-2.76476	0.00569655	0.12685	OK
AGER	AGER	50.343	0.498008	0.180303	2.76206	0.00574372	0.127683	OK
BCL2L15	BCL2L15	7.50272	0.407216	0.147475	2.76125	0.00575805	NaN	Low
DCP1A	DCP1A	484.968	-0.310531	0.112506	-2.76012	0.00577807	0.128206	OK
HIST1H2BK	HIST1H2BK	445.565	0.507802	0.184012	2.75962	0.00578691	0.128206	OK
TSC22D4	TSC22D4	776.331	0.285403	0.103522	2.75693	0.0058347	0.128903	OK
BOD1L1	BOD1L1	1431.24	-0.3548	0.128703	-2.75674	0.00583813	0.128903	OK
TMOD1	TMOD1	9.65889	0.441582	0.160235	2.75583	0.00585427	NaN	Low
LOC101927181	LOC101927181	51.0434	0.506433	0.183769	2.75581	0.00585477	0.129052	OK
MARVELD1	MARVELD1	608.287	0.39163	0.142216	2.75377	0.0058913	0.129638	OK
ANP32E	ANP32E	2418.51	-0.329081	0.119574	-2.75211	0.00592125	0.130078	OK
C5orf51	C5orf51	615.558	-0.305037	0.110875	-2.75117	0.00593829	0.130233	OK
ASXL2	ASXL2	834.751	-0.402685	0.146399	-2.75061	0.00594853	0.130239	OK
CMAHP	CMAHP	15.1188	0.445296	0.162085	2.7473	0.00600881	0.131338	OK
WHSC1	WHSC1	5966.95	-0.286205	0.104253	-2.74529	0.00604567	0.131923	OK
LIMS2	LIMS2	221.776	0.477028	0.173816	2.74445	0.00606124	0.132042	OK
C5orf45	C5orf45	102.881	0.460914	0.168005	2.74345	0.00607976	0.132225	OK
LMLN	LMLN	248.488	-0.406931	0.148384	-2.74241	0.00609898	0.132368	OK
SLC12A4	SLC12A4	1069.81	0.301614	0.109998	2.742	0.00610662	0.132368	OK
CFAP97	CFAP97	608.975	-0.304853	0.111467	-2.73491	0.00623967	0.134916	OK
ZFHX4	ZFHX4	234.746	-0.427136	0.156202	-2.7345	0.00624744	0.134916	OK
ECT2	ECT2	2794.03	-0.304725	0.111454	-2.7341	0.0062552	0.134916	OK
RAB11A	RAB11A	1350.5	0.262741	0.0961222	2.7334	0.00626832	0.134976	OK
GPHN	GPHN	507.953	-0.360961	0.1321	-2.73249	0.00628584	0.13513	OK
PNPLA2	PNPLA2	1870.77	0.266226	0.0974773	2.73116	0.00631126	0.135361	OK
LRG1	LRG1	5.47124	0.354198	0.129693	2.73105	0.00631326	NaN	Low
RAD21	RAD21	4776.11	-0.29068	0.106443	-2.73084	0.00631734	0.135361	OK
WWC1	WWC1	900.164	0.411595	0.150878	2.728	0.00637203	0.136106	OK
AGPAT9	AGPAT9	1254.39	-0.358202	0.131308	-2.72795	0.00637297	0.136106	OK
MFSD10	MFSD10	927.345	0.370414	0.135846	2.72673	0.00639661	0.136388	OK
PRPF4B	PRPF4B	1801.08	-0.318877	0.117013	-2.72514	0.0064274	0.136821	OK
EBF4	EBF4	90.4965	0.489606	0.179852	2.72226	0.00648364	0.137657	OK
CDH24	CDH24	358.2	0.445349	0.163608	2.72205	0.00648779	0.137657	OK
STX11	STX11	24.5956	0.479938	0.176598	2.71769	0.00657396	0.139119	OK
SCUBE3	SCUBE3	75.0536	0.465466	0.171285	2.71748	0.00657801	0.139119	OK
NID2	NID2	4.61312	0.326608	0.120395	2.7128	0.00667177	NaN	Low
TMEM14C	TMEM14C	1025.39	0.262248	0.0967464	2.71068	0.00671462	0.141458	OK
BRD4	BRD4	3116.1	-0.342762	0.126462	-2.71038	0.00672056	0.141458	OK
MTR	MTR	1176.58	-0.31322	0.115564	-2.71036	0.00672112	0.141458	OK
ZFR	ZFR	2653.93	-0.302515	0.111652	-2.70946	0.00673932	0.141613	OK
STAG2	STAG2	2581.5	-0.308255	0.113817	-2.70833	0.00676227	0.141866	OK
ARHGAP27	ARHGAP27	228.093	0.41644	0.15387	2.70645	0.00680075	0.142445	OK
DUT	DUT	729.065	-0.295992	0.109451	-2.70433	0.0068442	0.143051	OK
TMEM175	TMEM175	222.007	0.386296	0.142862	2.70397	0.00685162	0.143051	OK
SHROOM3	SHROOM3	273.057	0.428967	0.159001	2.69789	0.00697804	0.145458	OK
MYBPC1	MYBPC1	4.86294	0.312779	0.116025	2.69578	0.00702237	NaN	Low
CARD16	CARD16	37.5106	0.495471	0.184039	2.69221	0.007098	0.147454	OK
ABHD4	ABHD4	564.268	0.403661	0.149957	2.69185	0.00710579	0.147454	OK
C11orf96	C11orf96	13.181	0.418496	0.155473	2.69175	0.00710772	0.147454	OK
PLCE1-AS1	PLCE1-AS1	5.66591	0.327151	0.121612	2.69012	0.00714254	NaN	Low
ROMO1	ROMO1	581.789	0.280744	0.104385	2.68951	0.00715569	0.148214	OK
LPPR2	LPPR2	623.315	0.355279	0.132205	2.68735	0.00720225	0.148942	OK
ADGRF4	ADGRF4	5.59728	0.366945	0.1366	2.68628	0.00722524	NaN	Low
MMP19	MMP19	100.82	0.494239	0.184017	2.68583	0.00723492	0.149263	OK
FKTN	FKTN	612.718	-0.334477	0.124568	-2.68509	0.00725099	0.149263	OK
COL15A1	COL15A1	10.5094	0.417475	0.155482	2.68504	0.00725213	0.149263	OK
RAB15	RAB15	365.5	0.410968	0.1531	2.68431	0.00726798	0.149354	OK
SIM2	SIM2	17.7462	0.480191	0.179019	2.68235	0.0073108	0.149998	OK
MGLL	MGLL	1343.65	0.383647	0.143076	2.68143	0.0073309	0.150057	OK
DNAAF5	DNAAF5	1133.65	-0.32163	0.11997	-2.68092	0.00734204	0.150057	OK
SLK	SLK	2220.73	-0.323606	0.12072	-2.68064	0.00734817	0.150057	OK
LACTB	LACTB	283.994	0.363679	0.135723	2.67957	0.00737175	0.150303	OK
LOXL1	LOXL1	516.7	0.335068	0.125075	2.67894	0.00738556	0.15035	OK
GLA	GLA	561.023	0.342787	0.128142	2.67506	0.00747161	0.151698	OK
EPB41L1	EPB41L1	495.572	0.365546	0.136658	2.67491	0.00747502	0.151698	OK
C3	C3	1359.42	0.41563	0.155485	2.67313	0.00751472	0.15217	OK
LRRC8C	LRRC8C	918.141	-0.306905	0.114824	-2.67282	0.00752161	0.15217	OK
PROSER2	PROSER2	814.82	0.28717	0.107476	2.67195	0.00754109	0.15218	OK
PCSK7	PCSK7	728.508	0.31721	0.118757	2.67108	0.00756082	0.15218	OK
TAF13	TAF13	325.366	0.392073	0.146798	2.67083	0.0075663	0.15218	OK
H1F0	H1F0	5676.79	-0.417252	0.156305	-2.66947	0.00759717	0.15218	OK
AGO2	AGO2	843.594	-0.320851	0.120196	-2.66941	0.00759846	0.15218	OK
CTDSPL2	CTDSPL2	629.253	-0.318109	0.119181	-2.66913	0.0076048	0.15218	OK
NUP205	NUP205	1957.16	-0.291237	0.109124	-2.66886	0.00761091	0.15218	OK
GTF2A1	GTF2A1	1025.54	-0.275347	0.103178	-2.66866	0.00761543	0.15218	OK
LRRC56	LRRC56	16.6006	0.473439	0.177522	2.66693	0.00765475	0.152593	OK
ELF3	ELF3	13.0171	0.3697	0.138634	2.66672	0.00765946	0.152593	OK
RANBP2	RANBP2	1452.38	-0.35627	0.133639	-2.66591	0.00767801	0.152729	OK
GOLGA8B	GOLGA8B	335.681	0.394803	0.148144	2.665	0.00769887	0.152911	OK
CEP170	CEP170	2827.27	-0.383487	0.144005	-2.66301	0.00774454	0.153551	OK
AKIRIN1	AKIRIN1	1286.05	0.306046	0.114944	2.66257	0.00775462	0.153551	OK
NBEAL1	NBEAL1	140.667	-0.461872	0.173544	-2.66141	0.00778142	0.15369	OK
RAET1E	RAET1E	84.6292	0.443372	0.166629	2.66083	0.00779484	0.15369	OK
PQLC2	PQLC2	142.878	0.399431	0.15012	2.66074	0.00779697	0.15369	OK
KIF21A	KIF21A	323.386	-0.356489	0.134056	-2.65925	0.00783159	0.154139	OK
COL1A1	COL1A1	252.684	0.478086	0.180022	2.6557	0.00791433	0.155342	OK
PDLIM1	PDLIM1	1191.09	0.39689	0.149479	2.65516	0.00792707	0.155342	OK
SART1	SART1	2028.77	-0.323807	0.121957	-2.6551	0.00792839	0.155342	OK
GSG1	GSG1	5.2029	0.359452	0.135516	2.65247	0.00799051	NaN	Low
GSTM3	GSTM3	314.968	0.348375	0.131439	2.65048	0.00803778	0.157249	OK
PCDHGB1	PCDHGB1	104.887	-0.457411	0.172721	-2.64827	0.00809049	0.158043	OK
SLC25A25	SLC25A25	365.009	0.363408	0.137252	2.64775	0.00810285	0.158048	OK
DOK4	DOK4	130.213	0.485458	0.183566	2.6446	0.00817865	0.159288	OK
TXNDC17	TXNDC17	345.77	0.393836	0.149045	2.6424	0.00823204	0.160051	OK
MED13L	MED13L	1768.75	-0.321651	0.121746	-2.64198	0.00824232	0.160051	OK
BRAF	BRAF	178.628	-0.388627	0.147224	-2.63971	0.00829782	0.160709	OK
IFI27L1	IFI27L1	171.025	0.435772	0.165091	2.63958	0.00830085	0.160709	OK
TBL1XR1	TBL1XR1	1622.59	-0.276518	0.104783	-2.63896	0.0083162	0.160768	OK
LINC01057	LINC01057	3.82755	0.295792	0.112128	2.63798	0.00834017	NaN	Low
SP4	SP4	209.622	-0.395177	0.149866	-2.63686	0.00836763	0.161523	OK
PADI1	PADI1	5.16272	0.337461	0.128067	2.63504	0.00841263	NaN	Low
UBXN2B	UBXN2B	421.052	-0.291872	0.110772	-2.6349	0.0084163	0.162222	OK
MPV17	MPV17	656.254	0.284021	0.107837	2.63381	0.00844322	0.162501	OK
TMEM158	TMEM158	970.124	-0.343427	0.130471	-2.6322	0.00848341	0.163034	OK
KLHL8	KLHL8	307.195	-0.326083	0.124072	-2.62818	0.00858436	0.164731	OK
KIAA1109	KIAA1109	759.533	-0.401977	0.153097	-2.62563	0.00864879	0.165724	OK
TUBA4A	TUBA4A	1776.19	0.386893	0.147418	2.62447	0.00867849	0.166049	OK
MTHFR	MTHFR	123.19	0.444683	0.16959	2.6221	0.0087389	0.166927	OK
NRP1	NRP1	6365.08	-0.308337	0.117611	-2.62167	0.00874995	0.166927	OK
TSHZ1	TSHZ1	237.097	-0.350071	0.133577	-2.62074	0.00877394	0.16714	OK
CDCA7L	CDCA7L	3326.25	-0.2543	0.0970546	-2.62017	0.00878854	0.167174	OK
SIRT2	SIRT2	579.072	0.308139	0.117646	2.6192	0.00881354	0.167302	OK
NNMT	NNMT	80.2058	0.471286	0.179954	2.61892	0.00882087	0.167302	OK
ADPRH	ADPRH	33.2971	0.481234	0.183832	2.61778	0.0088503	0.167616	OK
FAM45A	FAM45A	9.49357	0.411665	0.157366	2.61597	0.00889749	NaN	Low
PICK1	PICK1	194.113	0.347454	0.132827	2.61584	0.00890094	0.168331	OK
LOC100506860	LOC100506860	23.1255	0.461251	0.17653	2.61288	0.00897829	0.169485	OK
ADHFE1	ADHFE1	23.5309	0.476688	0.182464	2.61251	0.00898795	0.169485	OK
USP34	USP34	2091.53	-0.382973	0.146709	-2.61043	0.00904288	0.170257	OK
C16orf74	C16orf74	183.445	0.377024	0.144466	2.60978	0.00906017	0.170257	OK
MVB12B	MVB12B	105.638	-0.440539	0.168822	-2.60948	0.00906804	0.170257	OK
TNS4	TNS4	5.71381	0.357378	0.137003	2.60855	0.00909266	NaN	Low
NUDT14	NUDT14	72.7111	0.471415	0.180847	2.60671	0.00914173	0.171394	OK
ADM	ADM	787.889	0.325386	0.124863	2.60594	0.00916223	0.171532	OK
TMEM150A	TMEM150A	105.367	0.435626	0.167265	2.60441	0.0092033	0.171885	OK
PYCARD	PYCARD	38.8711	0.478393	0.183696	2.60426	0.0092074	0.171885	OK
FHDC1	FHDC1	27.7387	0.465757	0.178967	2.60247	0.00925538	0.172122	OK
ADAMTS16	ADAMTS16	231.099	0.44897	0.172529	2.60229	0.00926033	0.172122	OK
EVI2B	EVI2B	331.367	-0.445698	0.171282	-2.60213	0.00926457	0.172122	OK
MCM2	MCM2	2078.4	-0.364989	0.140282	-2.60183	0.00927287	0.172122	OK
RNF220	RNF220	1181.3	-0.247206	0.0950803	-2.59997	0.00932326	0.172568	OK
SACS	SACS	1384.67	-0.385991	0.148473	-2.59974	0.00932938	0.172568	OK
HEBP1	HEBP1	657.471	0.32857	0.12644	2.59863	0.0093597	0.172568	OK
SMARCA4	SMARCA4	4851.6	-0.289992	0.111597	-2.59857	0.00936131	0.172568	OK
BRE	BRE	1092.9	0.290142	0.111657	2.59851	0.00936305	0.172568	OK
NUCKS1	NUCKS1	7697.81	-0.276704	0.106528	-2.59746	0.00939159	0.172797	OK
ARNTL2	ARNTL2	1414.34	-0.309326	0.119141	-2.59629	0.00942372	0.172797	OK
PCDH7	PCDH7	382.535	0.376919	0.145189	2.59606	0.00943008	0.172797	OK
CENPJ	CENPJ	499.02	-0.317037	0.122131	-2.59588	0.00943483	0.172797	OK
ZFYVE27	ZFYVE27	497.757	0.28536	0.109939	2.59563	0.00944165	0.172797	OK
BIRC6	BIRC6	1738.8	-0.337309	0.130064	-2.59341	0.00950288	0.173674	OK
ATXN2	ATXN2	1414.1	-0.283966	0.109519	-2.59284	0.00951869	0.173719	OK
TCF12	TCF12	1007.65	-0.297564	0.11479	-2.59224	0.00953534	0.17378	OK
KIAA0232	KIAA0232	481.373	-0.31204	0.120464	-2.59031	0.00958896	0.174485	OK
PRR13	PRR13	1075.28	0.242476	0.0936427	2.58938	0.00961494	0.174485	OK
CEP162	CEP162	126.679	-0.400663	0.15476	-2.58894	0.00962724	0.174485	OK
TPR	TPR	3852.01	-0.325585	0.125761	-2.58893	0.00962751	0.174485	OK
UBA6	UBA6	1108.99	-0.298248	0.115245	-2.58794	0.00965511	0.174743	OK
LPAR5	LPAR5	3.68128	0.264306	0.102228	2.58545	0.00972518	NaN	Low
DHCR24	DHCR24	4723.27	0.281671	0.109029	2.58344	0.00978205	0.176795	OK
COMT	COMT	876.907	0.280331	0.108548	2.58254	0.00980747	0.176866	OK
CABLES1	CABLES1	278.601	0.390216	0.151143	2.58177	0.00982958	0.176866	OK
PTPRF	PTPRF	8273.04	-0.202976	0.0786281	-2.58147	0.00983812	0.176866	OK
CTCF	CTCF	1268.96	-0.365931	0.141757	-2.58139	0.00984021	0.176866	OK
TRANK1	TRANK1	92.6767	0.473886	0.183713	2.5795	0.00989446	0.177597	OK
PWWP2B	PWWP2B	180.15	0.437701	0.169901	2.57621	0.00998896	0.179047	OK
ZNF292	ZNF292	434.86	-0.328758	0.127657	-2.57533	0.0100144	0.1791	OK
GLCCI1	GLCCI1	219.82	0.411028	0.159618	2.57507	0.0100221	0.1791	OK
ERLIN2	ERLIN2	703.642	-0.25358	0.0985073	-2.57422	0.0100466	0.1791	OK
ABI3	ABI3	11.2098	0.393012	0.152673	2.57421	0.0100469	0.1791	OK
CAMK1G	CAMK1G	23.2113	0.420693	0.163456	2.57374	0.0100607	0.179102	OK
MFAP5	MFAP5	5.79808	0.309008	0.120129	2.57231	0.0101022	NaN	Low
TSPAN17	TSPAN17	686.211	0.295296	0.114848	2.57119	0.0101351	0.180181	OK
PVRL1	PVRL1	1024.37	-0.383989	0.149428	-2.56973	0.0101778	0.180693	OK
SPIRE2	SPIRE2	138.158	0.371813	0.144755	2.56858	0.0102117	0.18105	OK
SLC22A4	SLC22A4	67.1953	0.443101	0.172601	2.5672	0.0102523	0.18134	OK
NRM	NRM	721.624	-0.280017	0.10908	-2.56708	0.0102558	0.18134	OK
TCF20	TCF20	488.441	-0.283138	0.110334	-2.56619	0.0102821	0.181502	OK
MYH10	MYH10	1136.99	-0.336304	0.13107	-2.56583	0.0102928	0.181502	OK
LOC100268168	LOC100268168	46.6133	0.467354	0.182473	2.56122	0.0104305	0.183681	OK
MYSM1	MYSM1	149.974	-0.398688	0.155711	-2.56044	0.010454	0.183738	OK
SASS6	SASS6	379.718	-0.347609	0.135815	-2.55942	0.0104846	0.183738	OK
IL1RL1	IL1RL1	15.9526	0.417494	0.163142	2.55909	0.0104947	0.183738	OK
NDFIP2	NDFIP2	658.103	0.282921	0.110563	2.55892	0.0104999	0.183738	OK
CEP350	CEP350	1066.93	-0.35651	0.139352	-2.55833	0.0105176	0.183738	OK
C1orf226	C1orf226	106.145	0.428437	0.167469	2.55831	0.0105182	0.183738	OK
PPP3CB	PPP3CB	1014.17	-0.267094	0.104443	-2.55732	0.0105483	0.183865	OK
ZBTB14	ZBTB14	224.253	-0.344085	0.134558	-2.55714	0.0105537	0.183865	OK
AVL9	AVL9	708.288	-0.310956	0.121701	-2.55508	0.0106162	0.184708	OK
USP12	USP12	884.12	-0.241371	0.0945262	-2.55348	0.0106653	0.185104	OK
MIR100HG	MIR100HG	955.776	-0.32317	0.126564	-2.55341	0.0106674	0.185104	OK
PHC3	PHC3	775.757	-0.305995	0.119859	-2.55295	0.0106816	0.185105	OK
MDN1	MDN1	1175.66	-0.422102	0.16538	-2.55232	0.0107009	0.185194	OK
AKAP11	AKAP11	719.603	-0.380689	0.149288	-2.55003	0.0107714	0.185961	OK
SOS1	SOS1	977.52	-0.300939	0.118017	-2.54995	0.0107737	0.185961	OK
SLC25A23	SLC25A23	1592.02	-0.300029	0.117687	-2.54937	0.0107917	0.186025	OK
TLK1	TLK1	682.99	-0.348028	0.136608	-2.54763	0.0108457	0.186668	OK
AGAP11	AGAP11	24.4255	0.468404	0.183886	2.54725	0.0108576	0.186668	OK
LYPLAL1-AS1	LYPLAL1-AS1	44.4066	0.466963	0.183418	2.5459	0.0108997	0.187146	OK
STAT2	STAT2	543.483	0.380491	0.149653	2.54249	0.0110065	0.188342	OK
BMP4	BMP4	514.744	0.449378	0.176753	2.54241	0.0110092	0.188342	OK
FAM208A	FAM208A	1511.56	-0.296172	0.116498	-2.54229	0.0110127	0.188342	OK
RFX7	RFX7	501.941	-0.360838	0.141988	-2.54132	0.0110434	0.188394	OK
PPP1R3C	PPP1R3C	22.6929	0.452355	0.178002	2.54128	0.0110446	0.188394	OK
EXOC5	EXOC5	1378.61	-0.285991	0.112567	-2.54062	0.0110656	0.188506	OK
VSIG1	VSIG1	9.75438	0.410019	0.161473	2.53925	0.011109	NaN	Low
DAPK1	DAPK1	96.4745	0.466611	0.183864	2.5378	0.0111551	0.189723	OK
DIAPH2	DIAPH2	400.352	-0.340412	0.134159	-2.53738	0.0111687	0.189723	OK
APOE	APOE	15.7405	0.432903	0.170653	2.53674	0.0111889	0.189723	OK
UMAD1	UMAD1	198.547	-0.349553	0.137807	-2.53654	0.0111953	0.189723	OK
PTPN6	PTPN6	7.34741	0.362333	0.142929	2.53506	0.0112427	NaN	Low
NXT2	NXT2	339.731	-0.289022	0.114032	-2.53456	0.011259	0.190555	OK
ARSA	ARSA	188.034	0.434451	0.171469	2.5337	0.0112865	0.190724	OK
MYB	MYB	28.6025	-0.462086	0.182402	-2.53334	0.0112981	0.190724	OK
SP3	SP3	1133.17	-0.299704	0.118333	-2.53272	0.011318	0.190795	OK
RAB3B	RAB3B	7.81727	0.362188	0.143004	2.53271	0.0113186	NaN	Low
SPPL2B	SPPL2B	251.134	0.355313	0.140312	2.5323	0.0113316	0.190795	OK
SQSTM1	SQSTM1	4201.14	0.328497	0.129821	2.53038	0.011394	0.191598	OK
OGT	OGT	3732.09	0.260622	0.103025	2.52969	0.0114162	0.191725	OK
PTCH1	PTCH1	216.992	-0.335501	0.132655	-2.52912	0.011435	0.191794	OK
IL16	IL16	4.62031	0.297655	0.117728	2.52832	0.0114609	NaN	Low
SCNN1A	SCNN1A	17.2317	0.401879	0.158978	2.52789	0.0114749	0.192215	OK
KCNJ8	KCNJ8	10.826	0.393261	0.155613	2.52717	0.0114987	0.192367	OK
CPNE7	CPNE7	7.24855	0.367962	0.145605	2.52712	0.0115001	NaN	Low
LIN37	LIN37	156.183	0.37694	0.149185	2.52665	0.0115155	0.192401	OK
SIPA1	SIPA1	701.046	0.318438	0.12616	2.52408	0.0116002	0.193569	OK
GMCL1	GMCL1	377.361	-0.317406	0.125807	-2.52297	0.0116368	0.193828	OK
ZNF114	ZNF114	55.4668	0.463564	0.183776	2.52244	0.0116543	0.193828	OK
LRRC8B	LRRC8B	208.986	-0.337257	0.133712	-2.52226	0.0116603	0.193828	OK
PRDM2	PRDM2	324.169	-0.309069	0.122636	-2.52021	0.0117285	0.194646	OK
HECTD4	HECTD4	1059.32	-0.271585	0.107804	-2.51926	0.0117601	0.194646	OK
PRELP	PRELP	5.41728	0.325943	0.129382	2.51922	0.0117614	NaN	Low
ZNF75D	ZNF75D	105.376	-0.390912	0.155183	-2.51903	0.0117678	0.194646	OK
ASPHD1	ASPHD1	106.411	0.419715	0.16662	2.51899	0.0117692	0.194646	OK
SLC35G2	SLC35G2	337.747	0.31978	0.127031	2.51733	0.0118249	0.195299	OK
RIBC2	RIBC2	37.612	-0.457325	0.1817	-2.51692	0.0118386	0.195299	OK
RPN2	RPN2	6544.45	0.196093	0.077942	2.51588	0.0118735	0.195628	OK
ZBED6	ZBED6	208.203	-0.456624	0.181548	-2.51517	0.0118975	0.195776	OK
MIPEP	MIPEP	246.167	-0.359239	0.14286	-2.51462	0.0119162	0.195836	OK
CTR9	CTR9	1178.27	-0.263854	0.104954	-2.514	0.0119371	0.195933	OK
KIAA1755	KIAA1755	33.2499	0.462485	0.184035	2.51302	0.0119702	0.196229	OK
ASCC3	ASCC3	1036.43	-0.325514	0.129573	-2.5122	0.011998	0.19644	OK
CNOT1	CNOT1	4515.18	-0.258883	0.103151	-2.50974	0.0120819	0.197564	OK
PCDHB14	PCDHB14	100.066	-0.426085	0.16983	-2.50889	0.012111	0.197793	OK
CFP	CFP	20.9889	0.392371	0.156474	2.50758	0.0121561	0.198255	OK
CHDH	CHDH	35.6102	-0.460415	0.183638	-2.50719	0.0121697	0.198255	OK
2005-03-01	2005-03-01	745.34	0.258755	0.103287	2.50519	0.0122386	0.198894	OK
NPC2	NPC2	887.573	0.348823	0.139241	2.50517	0.0122394	0.198894	OK
TSPAN10	TSPAN10	14.2629	0.410101	0.163779	2.504	0.0122799	0.199304	OK
ABCG2	ABCG2	104.983	0.453933	0.181414	2.50219	0.0123427	0.199815	OK
IPO7	IPO7	5946.29	-0.25588	0.102274	-2.50189	0.0123531	0.199815	OK
NFKBIE	NFKBIE	303.465	0.438166	0.175142	2.50177	0.0123573	0.199815	OK
LMO7-AS1	LMO7-AS1	5.05123	0.332915	0.13309	2.50142	0.0123696	NaN	Low
DNAJC21	DNAJC21	748.935	-0.274457	0.109765	-2.50042	0.0124047	0.200188	OK
PRKDC	PRKDC	5716.54	-0.339997	0.135986	-2.50024	0.0124111	0.200188	OK
PCDHB16	PCDHB16	35.7614	-0.459788	0.183943	-2.49962	0.0124327	0.200234	OK
LRRC20	LRRC20	716.085	0.39548	0.158238	2.49927	0.0124448	0.200234	OK
CD22	CD22	345.508	0.404495	0.161873	2.49884	0.01246	0.200234	OK
TPM2	TPM2	647.898	0.409047	0.163804	2.49718	0.0125187	0.200918	OK
TMEM184A	TMEM184A	24.8013	0.454963	0.182221	2.49676	0.0125333	0.200918	OK
C14orf37	C14orf37	108.472	0.386965	0.155017	2.49627	0.0125508	0.200952	OK
SBNO1	SBNO1	2046.5	-0.287485	0.115188	-2.49579	0.0125678	0.200977	OK
PDZK1	PDZK1	8.17041	0.361014	0.144654	2.49571	0.0125706	NaN	Low
CES3	CES3	50.4298	0.454949	0.182332	2.49516	0.0125899	0.201084	OK
MTBP	MTBP	397.344	-0.330113	0.132438	-2.4926	0.0126813	0.202139	OK
FAM64A	FAM64A	276.251	0.354934	0.142405	2.49244	0.012687	0.202139	OK
DAAM2	DAAM2	2.52679	0.247767	0.09946	2.49113	0.0127339	NaN	Low
LRRC15	LRRC15	19.2335	0.420775	0.168937	2.49072	0.0127485	0.202873	OK
RASSF5	RASSF5	146.978	0.365313	0.146822	2.48814	0.0128415	0.204103	OK
STAT4	STAT4	9.81445	0.382614	0.153885	2.48637	0.0129054	NaN	Low
PRRC2A	PRRC2A	8021.01	-0.293006	0.117852	-2.48622	0.0129108	0.204956	OK
NCOA2	NCOA2	249.027	-0.32926	0.132478	-2.4854	0.0129405	0.205177	OK
CYLD	CYLD	503.382	0.357232	0.143788	2.48444	0.0129756	0.205393	OK
JAG2	JAG2	13.8111	0.4001	0.16106	2.48416	0.0129856	0.205393	OK
SLC7A1	SLC7A1	2828.39	-0.287339	0.115751	-2.48239	0.0130505	0.20617	OK
ULBP2	ULBP2	322.983	0.325297	0.131066	2.48194	0.0130669	0.206179	OK
HIST1H2AC	HIST1H2AC	41.5197	0.415565	0.167465	2.4815	0.0130832	0.206187	OK
FAM20B	FAM20B	1539.99	-0.226931	0.0914989	-2.48015	0.0131326	0.206716	OK
ZFAS1	ZFAS1	1418.49	0.259147	0.104538	2.47898	0.013176	0.20715	OK
ATHL1	ATHL1	237.152	0.424371	0.171235	2.4783	0.013201	0.207293	OK
KCTD13	KCTD13	219.383	0.387017	0.156236	2.47714	0.0132442	0.207505	OK
FOXK2	FOXK2	1214.89	-0.240758	0.0971943	-2.47708	0.0132464	0.207505	OK
ATP6V0B	ATP6V0B	1014.65	0.240572	0.0971411	2.47653	0.0132668	0.207576	OK
GRIK4	GRIK4	27.8249	0.455035	0.183871	2.47475	0.013333	0.207917	OK
SDK1	SDK1	278.279	-0.309843	0.125209	-2.47461	0.0133383	0.207917	OK
EPSTI1	EPSTI1	18.4603	0.416204	0.168206	2.47436	0.0133474	0.207917	OK
TDRD3	TDRD3	258.406	-0.333416	0.134755	-2.47423	0.0133523	0.207917	OK
FAM214B	FAM214B	655.158	0.441167	0.178393	2.47301	0.0133981	0.208209	OK
ETS2	ETS2	650.029	0.269306	0.108904	2.47288	0.013403	0.208209	OK
DNMT3B	DNMT3B	273.811	0.3215	0.130036	2.4724	0.0134211	0.208227	OK
MYO9A	MYO9A	269.592	-0.364508	0.147455	-2.472	0.013436	0.208227	OK
SMARCAD1	SMARCAD1	709.851	-0.3174	0.128425	-2.47149	0.0134552	0.208276	OK
CBLN3	CBLN3	23.805	0.441175	0.178546	2.47093	0.0134763	0.208299	OK
LOC100126784	LOC100126784	178.016	0.45438	0.18393	2.47039	0.0134965	0.208299	OK
NISCH	NISCH	923.813	0.273845	0.11086	2.47018	0.0135045	0.208299	OK
TAF4B	TAF4B	327.574	-0.293119	0.118685	-2.46972	0.0135217	0.208317	OK
TGFA	TGFA	941.482	0.40776	0.165169	2.46874	0.0135589	0.208643	OK
WIPF2	WIPF2	702.284	-0.262271	0.106436	-2.46412	0.013735	0.210868	OK
BAK1	BAK1	666.182	0.276659	0.112282	2.46398	0.0137405	0.210868	OK
VPS13D	VPS13D	579.586	-0.269794	0.109509	-2.46368	0.0137519	0.210868	OK
YLPM1	YLPM1	2026.09	-0.354001	0.143775	-2.46219	0.0138092	0.211497	OK
GPX3	GPX3	1359.96	0.243401	0.0989154	2.4607	0.0138666	0.212129	OK
GABPA	GABPA	364.055	-0.29819	0.121321	-2.45787	0.0139765	0.213559	OK
PIKFYVE	PIKFYVE	616.161	-0.376806	0.153383	-2.45664	0.0140242	0.214037	OK
SLC16A1	SLC16A1	13.253	0.362775	0.147738	2.45554	0.0140674	0.214243	OK
RETSAT	RETSAT	879.581	0.252071	0.102657	2.45546	0.0140705	0.214243	OK
USB1	USB1	1550.24	0.242892	0.0990198	2.45296	0.0141685	0.215483	OK
HCP5	HCP5	48.9971	0.443887	0.181021	2.45213	0.0142013	0.215557	OK
SH2D3C	SH2D3C	4.40724	0.276832	0.112914	2.4517	0.0142184	NaN	Low
ZNF319	ZNF319	251.852	0.351224	0.143275	2.4514	0.0142301	0.215557	OK
BBX	BBX	1611.35	-0.331757	0.135367	-2.4508	0.014254	0.215557	OK
KIAA0930	KIAA0930	554.586	0.26783	0.10929	2.45062	0.0142609	0.215557	OK
TTC26	TTC26	141.904	-0.365258	0.149049	-2.45059	0.0142623	0.215557	OK
ECSIT	ECSIT	667.165	-0.248023	0.101261	-2.44935	0.0143116	0.215557	OK
CPSF2	CPSF2	1545.01	-0.242882	0.0991628	-2.44932	0.0143125	0.215557	OK
MECOM	MECOM	1100.95	-0.377397	0.154092	-2.44917	0.0143184	0.215557	OK
ANP32B	ANP32B	4864.23	-0.249154	0.101734	-2.44908	0.014322	0.215557	OK
CGB7	CGB7	11.3032	0.403585	0.165081	2.44478	0.0144942	0.217898	OK
TUBG2	TUBG2	352.438	0.398014	0.162923	2.44295	0.0145677	0.218751	OK
PTMA	PTMA	12424.2	-0.270346	0.110689	-2.4424	0.0145901	0.218834	OK
TMEM168	TMEM168	240.788	-0.327192	0.133998	-2.44177	0.0146154	0.218963	OK
ARL16	ARL16	261.505	0.354621	0.145327	2.44017	0.0146805	0.219686	OK
MTF1	MTF1	344.677	-0.280473	0.115007	-2.43875	0.0147383	0.220223	OK
LBH	LBH	24.5383	0.432984	0.177565	2.43846	0.0147502	0.220223	OK
WDR17	WDR17	63.1696	-0.437569	0.179562	-2.43687	0.014815	0.220884	OK
LOC100130705	LOC100130705	7.50444	0.36949	0.15163	2.43679	0.0148182	NaN	Low
ARHGAP18	ARHGAP18	1607.82	-0.311804	0.12797	-2.43655	0.0148283	0.220884	OK
GPR155	GPR155	57.4541	0.447728	0.183841	2.43541	0.0148751	0.221147	OK
MIIP	MIIP	290.381	0.338555	0.13905	2.43478	0.0149009	0.221147	OK
NICN1	NICN1	197.909	0.42985	0.176577	2.43435	0.0149187	0.221147	OK
NUDT21	NUDT21	2104.96	-0.243263	0.099937	-2.43416	0.0149263	0.221147	OK
BRK1	BRK1	1305.71	0.236403	0.0971231	2.43406	0.0149307	0.221147	OK
CYB561D2	CYB561D2	115.696	0.373812	0.153634	2.43314	0.0149687	0.221459	OK
FAM171A1	FAM171A1	1114.69	-0.26141	0.107504	-2.43162	0.0150313	0.222133	OK
ARF6	ARF6	3171.9	-0.224443	0.0923237	-2.43104	0.0150554	0.222237	OK
TRIM6	TRIM6	133.153	0.376035	0.154906	2.42751	0.015203	0.224163	OK
EDN2	EDN2	6.79961	0.350617	0.144512	2.42622	0.0152572	NaN	Low
SRGN	SRGN	4793.9	0.244526	0.100896	2.42353	0.0153703	0.226374	OK
LINC01269	LINC01269	5.17777	0.331111	0.136661	2.42286	0.0153989	NaN	Low
QSOX1	QSOX1	8871.54	0.288278	0.119127	2.41991	0.0155243	0.228384	OK
PPAPDC1A	PPAPDC1A	52.4019	0.437484	0.180935	2.41791	0.01561	0.229386	OK
TP73	TP73	87.5341	-0.439496	0.181875	-2.41648	0.0156715	0.229818	OK
CLCN7	CLCN7	762.986	0.235175	0.0973243	2.41641	0.0156746	0.229818	OK
WDR76	WDR76	535.745	-0.398604	0.165093	-2.41443	0.01576	0.230367	OK
DOC2A	DOC2A	52.1353	0.437598	0.181261	2.41418	0.0157706	0.230367	OK
HEXB	HEXB	1466.61	0.242181	0.100321	2.41405	0.0157761	0.230367	OK
THUMPD1	THUMPD1	673.499	-0.328306	0.136006	-2.4139	0.0157827	0.230367	OK
KIAA0196	KIAA0196	317.106	-0.3003	0.124457	-2.41287	0.0158273	0.23076	OK
LINC01537	LINC01537	5.74924	0.309242	0.128242	2.4114	0.0158915	NaN	Low
S1PR5	S1PR5	105.369	0.39136	0.162379	2.41016	0.0159456	0.232226	OK
HSBP1L1	HSBP1L1	108.347	0.376707	0.15634	2.40954	0.0159726	0.23236	OK
KDM3B	KDM3B	1522.28	-0.208062	0.0864107	-2.40783	0.0160478	0.233194	OK
EIF3A	EIF3A	8117.48	-0.255932	0.106329	-2.40697	0.0160854	0.233479	OK
DOCK4	DOCK4	909.965	-0.331132	0.137602	-2.40645	0.0161085	0.233556	OK
SMC4	SMC4	4804.08	-0.354125	0.147206	-2.40564	0.0161443	0.233737	OK
SGSM2	SGSM2	1423.4	0.283984	0.118077	2.40507	0.0161693	0.233737	OK
ANKRD44	ANKRD44	145.609	-0.386513	0.160716	-2.40495	0.0161748	0.233737	OK
LNPEP	LNPEP	282.514	-0.34787	0.144764	-2.40301	0.0162607	0.234099	OK
TMEM71	TMEM71	361.012	0.409169	0.170311	2.40248	0.0162842	0.234099	OK
CLDN1	CLDN1	102.767	0.403179	0.167819	2.40246	0.0162852	0.234099	OK
CCDC69	CCDC69	2604.64	-0.326121	0.135756	-2.40226	0.0162942	0.234099	OK
SCN9A	SCN9A	31.7059	0.439069	0.182808	2.40181	0.0163143	0.234099	OK
R3HDM2	R3HDM2	791.369	-0.344071	0.143279	-2.4014	0.0163325	0.234099	OK
BCL2L12	BCL2L12	586.598	0.259066	0.107882	2.40138	0.0163334	0.234099	OK
KATNA1	KATNA1	481.029	-0.277309	0.11549	-2.40116	0.0163434	0.234099	OK
MNS1	MNS1	143.863	-0.418997	0.174658	-2.39895	0.016442	0.235162	OK
ATAD2B	ATAD2B	181.699	-0.334696	0.139535	-2.39865	0.0164554	0.235162	OK
COL11A2	COL11A2	24.7608	0.434109	0.181055	2.39766	0.0165001	0.235162	OK
FBXO21	FBXO21	684.002	-0.314137	0.131033	-2.39738	0.0165126	0.235162	OK
DMXL1	DMXL1	509.624	-0.310188	0.129401	-2.39711	0.0165251	0.235162	OK
BMP1	BMP1	499.988	0.438197	0.182804	2.39709	0.0165257	0.235162	OK
ARSJ	ARSJ	452.015	-0.275521	0.114967	-2.39653	0.0165512	0.235268	OK
SIPA1L3	SIPA1L3	2325.74	-0.301512	0.125857	-2.39566	0.0165903	0.235568	OK
SERPING1	SERPING1	5.64365	0.269274	0.112408	2.3955	0.0165979	NaN	Low
EDN1	EDN1	426.438	0.434831	0.181581	2.3947	0.0166339	0.235806	OK
MPPE1	MPPE1	176.175	0.334043	0.139505	2.3945	0.0166432	0.235806	OK
SENP6	SENP6	687.448	-0.235704	0.0984583	-2.39395	0.0166682	0.235903	OK
MAP1LC3B	MAP1LC3B	1532.06	0.285752	0.119439	2.39244	0.0167366	0.236616	OK
MDC1	MDC1	1658.07	-0.299951	0.125449	-2.39102	0.0168016	0.237278	OK
ZNF641	ZNF641	61.4353	0.408747	0.171013	2.39015	0.0168415	0.237583	OK
ARL2	ARL2	668.249	-0.262983	0.110095	-2.38869	0.0169086	0.238273	OK
CES4A	CES4A	7.19427	0.348055	0.145729	2.38837	0.0169232	NaN	Low
TAOK3	TAOK3	1687.9	-0.232176	0.0972436	-2.38757	0.0169601	0.238645	OK
EGR1	EGR1	7001.37	-0.283338	0.118701	-2.38699	0.0169869	0.238645	OK
HLA-DMA	HLA-DMA	181.314	0.417525	0.174922	2.38693	0.0169899	0.238645	OK
ARHGAP32	ARHGAP32	820.843	-0.387773	0.162516	-2.38606	0.0170299	0.238726	OK
IFITM10	IFITM10	19.7315	0.40209	0.168568	2.38533	0.0170636	0.238726	OK
IFITM1	IFITM1	156.852	0.428129	0.179503	2.38509	0.0170751	0.238726	OK
ATXN7	ATXN7	505.5	-0.275545	0.115538	-2.38488	0.0170846	0.238726	OK
THADA	THADA	539.292	-0.322232	0.135117	-2.38483	0.0170872	0.238726	OK
PBX4	PBX4	88.9899	0.393122	0.164887	2.38419	0.0171169	0.238797	OK
CST3	CST3	1489.51	0.330142	0.138486	2.38393	0.0171288	0.238797	OK
RFNG	RFNG	303.861	0.32379	0.13589	2.38273	0.0171848	0.239321	OK
SHISA4	SHISA4	213.338	0.373504	0.156807	2.38194	0.0172216	0.239579	OK
NUP155	NUP155	1530.61	-0.341279	0.143339	-2.38092	0.0172695	0.239887	OK
FAM89B	FAM89B	304.541	0.302684	0.12715	2.38053	0.0172877	0.239887	OK
CPPED1	CPPED1	504.022	0.34069	0.143129	2.38029	0.0172989	0.239887	OK
LTN1	LTN1	606.884	-0.321284	0.13504	-2.37918	0.0173514	0.240359	OK
ITGA7	ITGA7	14.2976	0.392472	0.165094	2.37727	0.0174415	0.241351	OK
DHX36	DHX36	705.883	-0.263601	0.110952	-2.37581	0.0175104	0.241804	OK
FER1L4	FER1L4	29.7496	0.373272	0.157115	2.37579	0.0175113	0.241804	OK
LYZL4	LYZL4	4.65041	0.309451	0.130415	2.37283	0.0176526	NaN	Low
LIG1	LIG1	1573.33	-0.318713	0.134381	-2.37172	0.0177055	0.244205	OK
SLTM	SLTM	1634.36	-0.316116	0.133305	-2.37136	0.0177226	0.244205	OK
RNF207	RNF207	130.203	0.435279	0.183656	2.37008	0.0177842	0.244795	OK
DEPDC1B	DEPDC1B	397.979	-0.309169	0.130498	-2.36916	0.0178287	0.245149	OK
MYL6	MYL6	6186.1	0.191527	0.0808966	2.36755	0.0179061	0.245954	OK
ELK3	ELK3	3251.88	-0.303507	0.128254	-2.36645	0.0179594	0.246427	OK
STX3	STX3	342.69	0.426088	0.1801	2.36584	0.0179893	0.246579	OK
DNAJB2	DNAJB2	394.564	0.351402	0.148593	2.36486	0.0180371	0.24696	OK
PCBP1	PCBP1	4529.14	-0.197653	0.0835978	-2.36433	0.0180629	0.24696	OK
LRRC8E	LRRC8E	223.404	0.339808	0.143813	2.36285	0.018135	0.24696	OK
LPGAT1	LPGAT1	1164.93	-0.223656	0.0946609	-2.36271	0.018142	0.24696	OK
EHBP1	EHBP1	1268.94	-0.276371	0.116978	-2.36258	0.0181481	0.24696	OK
RNF214	RNF214	522.591	-0.258474	0.109404	-2.36257	0.0181489	0.24696	OK
PER3	PER3	206.354	-0.345074	0.14606	-2.36255	0.0181497	0.24696	OK
TGM1	TGM1	20.9794	0.410793	0.173976	2.36121	0.0182156	0.247554	OK
ATP11C	ATP11C	965.08	-0.267777	0.113428	-2.36078	0.0182366	0.247554	OK
WFDC21P	WFDC21P	6.02135	0.263505	0.111619	2.36076	0.0182376	NaN	Low
SMARCA2	SMARCA2	1103.92	-0.270566	0.114622	-2.3605	0.0182502	0.247554	OK
CRACR2B	CRACR2B	223.617	0.34434	0.145925	2.35971	0.0182893	0.247827	OK
ZNF22	ZNF22	869.059	-0.274607	0.116408	-2.359	0.0183242	0.248042	OK
DUSP5	DUSP5	1424.55	0.335311	0.14219	2.3582	0.0183637	0.24832	OK
USP13	USP13	818.151	-0.34272	0.145368	-2.3576	0.0183937	0.248467	OK
IL4I1	IL4I1	9.11625	0.328706	0.139459	2.35701	0.0184227	NaN	Low
SMC2	SMC2	2088.61	-0.345335	0.146529	-2.35677	0.0184346	0.248762	OK
LOC100506895	LOC100506895	2.29536	0.224323	0.0952289	2.35562	0.018492	NaN	Low
ECSCR	ECSCR	14.1251	0.341747	0.145098	2.35529	0.0185082	0.249497	OK
LEPR	LEPR	159.52	-0.410924	0.174563	-2.35401	0.0185721	0.250079	OK
MORC2	MORC2	961.488	-0.248954	0.105773	-2.35366	0.0185896	0.250079	OK
QPRT	QPRT	3.70745	0.223902	0.0951608	2.35288	0.0186288	NaN	Low
CWC22	CWC22	416.86	-0.353243	0.150147	-2.35264	0.0186407	0.25025	OK
PLCB2	PLCB2	14.3653	0.389574	0.165606	2.35241	0.0186523	0.25025	OK
MON2	MON2	467.115	-0.304073	0.129269	-2.35226	0.0186599	0.25025	OK
TUBB6	TUBB6	6544.37	0.231353	0.0983794	2.35164	0.0186907	0.250406	OK
FBXO5	FBXO5	573.976	-0.342828	0.145947	-2.34899	0.0188244	0.251918	OK
JMJD8	JMJD8	487.246	-0.279757	0.11913	-2.34833	0.0188576	0.251918	OK
LDAH	LDAH	305.579	-0.283	0.12053	-2.34797	0.0188759	0.251918	OK
APOLD1	APOLD1	212.303	0.38818	0.165332	2.34788	0.0188808	0.251918	OK
CENPBD1P1	CENPBD1P1	486.875	-0.265788	0.113316	-2.34554	0.0189993	0.25324	OK
WDPCP	WDPCP	47.5247	-0.421819	0.179886	-2.34493	0.0190308	0.253401	OK
GALNS	GALNS	514.526	0.275398	0.117484	2.34412	0.0190718	0.253688	OK
PRR14L	PRR14L	384.438	-0.296577	0.126599	-2.34265	0.0191476	0.254436	OK
FOSL1	FOSL1	8715.77	-0.303436	0.129565	-2.34196	0.0191827	0.254555	OK
RBM33	RBM33	919.55	-0.27645	0.118054	-2.34171	0.0191955	0.254555	OK
CYGB	CYGB	2.85859	0.242093	0.103388	2.34159	0.0192018	NaN	Low
CCIN	CCIN	3.36025	0.262615	0.112191	2.34077	0.0192438	NaN	Low
RLIM	RLIM	1441.3	-0.242455	0.103634	-2.33955	0.0193072	0.255585	OK
LMNB1	LMNB1	2414.93	-0.376457	0.160959	-2.33884	0.0193439	0.255585	OK
EYA3	EYA3	770.198	-0.241755	0.103366	-2.33882	0.0193445	0.255585	OK
PEAR1	PEAR1	753.284	0.351849	0.150447	2.33869	0.0193516	0.255585	OK
PEX11B	PEX11B	301.049	0.305274	0.130579	2.33785	0.019395	0.2559	OK
C7orf57	C7orf57	3.73082	0.257161	0.110049	2.33679	0.01945	NaN	Low
BAG6	BAG6	6722.77	-0.183118	0.0783978	-2.33576	0.019504	0.257078	OK
ALG9	ALG9	539.028	-0.256738	0.109942	-2.33521	0.0195325	0.257194	OK
KRT17	KRT17	6.72292	0.318179	0.136291	2.33456	0.0195665	NaN	Low
TUBGCP4	TUBGCP4	313.005	-0.299487	0.128413	-2.33222	0.0196891	0.258996	OK
NFYA	NFYA	1562.68	-0.34771	0.149139	-2.33145	0.0197296	0.259149	OK
SNCG	SNCG	25.5339	0.362396	0.155452	2.33124	0.0197405	0.259149	OK
PPP4R3B	PPP4R3B	1373.54	-0.239753	0.102898	-2.33001	0.0198054	0.259585	OK
WDHD1	WDHD1	892.841	-0.304144	0.130542	-2.32986	0.0198135	0.259585	OK
KIAA1429	KIAA1429	969.192	-0.25224	0.108411	-2.3267	0.0199811	0.261518	OK
SPOPL	SPOPL	377.533	-0.276173	0.118717	-2.32632	0.0200016	0.261524	OK
DICER1	DICER1	1042.14	-0.311206	0.133855	-2.32495	0.0200749	0.262194	OK
PLK4	PLK4	677.985	-0.346125	0.148921	-2.32422	0.0201135	0.262194	OK
PSME4	PSME4	2195.2	-0.219438	0.0944404	-2.32356	0.0201492	0.262194	OK
USP28	USP28	592.616	-0.238355	0.102582	-2.32355	0.0201494	0.262194	OK
PHLDA3	PHLDA3	75.1604	0.42484	0.182846	2.32348	0.0201533	0.262194	OK
ALKBH6	ALKBH6	254.072	0.305178	0.131483	2.32104	0.0202849	0.263643	OK
GNGT2	GNGT2	2.87364	0.242659	0.104579	2.32033	0.0203232	NaN	Low
FBXL2	FBXL2	126.465	0.35119	0.151373	2.32003	0.0203393	0.264087	OK
NSUN5P1	NSUN5P1	117.22	0.388639	0.167564	2.31934	0.0203764	0.264306	OK
RAB30	RAB30	239.932	0.415018	0.178986	2.31871	0.0204107	0.264487	OK
PTPRG	PTPRG	1303.91	-0.223998	0.0966779	-2.31696	0.0205061	0.26546	OK
UTRN	UTRN	1841.49	-0.320845	0.138554	-2.31568	0.020576	0.266101	OK
WAPAL	WAPAL	1558.22	-0.269766	0.116534	-2.31491	0.0206177	0.266376	OK
MIR4435-2HG	MIR4435-2HG	431.683	0.25684	0.11098	2.31429	0.0206517	0.266552	OK
NEURL1	NEURL1	4.57391	0.25921	0.112059	2.31316	0.0207141	NaN	Low
PRDX6	PRDX6	3490.12	0.237435	0.102709	2.31173	0.0207925	0.268105	OK
ANXA8	ANXA8	9.48144	0.35169	0.15215	2.31147	0.020807	NaN	Low
FBXL8	FBXL8	38.763	0.425294	0.184023	2.31109	0.020828	0.268109	OK
B4GALT6	B4GALT6	678.052	-0.297186	0.128598	-2.31098	0.020834	0.268109	OK
TRIM29	TRIM29	2.87097	0.236402	0.1023	2.31087	0.0208401	NaN	Low
LIPH	LIPH	87.7268	0.414535	0.17946	2.30991	0.0208933	0.268608	OK
METTL3	METTL3	873.853	0.307268	0.133312	2.30488	0.0211734	0.271753	OK
HNRNPUL1	HNRNPUL1	10812.3	-0.29985	0.13011	-2.30458	0.02119	0.271753	OK
MGAT4B	MGAT4B	1991.52	0.303766	0.13182	2.3044	0.0212004	0.271753	OK
LIME1	LIME1	187.39	0.341736	0.148436	2.30224	0.0213216	0.273037	OK
AVPI1	AVPI1	122.104	0.367399	0.159639	2.30143	0.0213671	0.273189	OK
H19	H19	15.0195	0.400789	0.174158	2.30129	0.0213753	0.273189	OK
PI16	PI16	8.16677	0.262129	0.113925	2.30089	0.0213978	NaN	Low
NDUFS1	NDUFS1	1461.07	-0.202534	0.0880691	-2.29971	0.0214645	0.273854	OK
APPL1	APPL1	735.001	-0.291174	0.126629	-2.29942	0.021481	0.273854	OK
HNRNPA3	HNRNPA3	6018.89	-0.262718	0.114262	-2.29926	0.0214903	0.273854	OK
PRKX	PRKX	172.676	-0.336719	0.146507	-2.29832	0.0215436	0.274266	OK
LGMN	LGMN	716.775	0.351895	0.153139	2.29788	0.0215689	0.27432	OK
PSMB9	PSMB9	215.599	0.406741	0.177081	2.29692	0.0216233	0.274744	OK
MKL2	MKL2	345.561	-0.304691	0.132714	-2.29585	0.0216843	0.275252	OK
VEZF1	VEZF1	1712.72	-0.265427	0.115666	-2.29476	0.0217466	0.275774	OK
TUBGCP3	TUBGCP3	735.114	-0.318226	0.138735	-2.29377	0.0218036	0.276097	OK
SH3TC1	SH3TC1	27.1339	0.3996	0.174225	2.29358	0.0218144	0.276097	OK
NHLRC2	NHLRC2	503.101	-0.272234	0.118718	-2.29311	0.0218419	0.276177	OK
AIM1L	AIM1L	5.34968	0.290442	0.126724	2.29193	0.0219095	NaN	Low
MECP2	MECP2	1130.9	-0.218714	0.0954496	-2.29141	0.0219398	0.277146	OK
ISYNA1	ISYNA1	71.4952	0.408494	0.178351	2.2904	0.0219981	0.277614	OK
TRAFD1	TRAFD1	500.878	0.241476	0.10546	2.28974	0.0220365	0.27783	OK
ANTXR1	ANTXR1	1284.19	-0.212993	0.0930503	-2.28901	0.0220788	0.278047	OK
RAB28	RAB28	432.234	-0.264904	0.115744	-2.28871	0.0220963	0.278047	OK
UBTD1	UBTD1	529.895	0.320718	0.140224	2.28719	0.0221849	0.278454	OK
FCHSD2	FCHSD2	530.81	-0.249195	0.108996	-2.28627	0.0222384	0.278454	OK
OGFRL1	OGFRL1	525.792	0.320873	0.140348	2.28627	0.0222385	0.278454	OK
ASL	ASL	352.844	0.28533	0.124805	2.2862	0.0222427	0.278454	OK
ZEB1	ZEB1	1366.12	-0.324349	0.14188	-2.28608	0.0222493	0.278454	OK
CASC8	CASC8	121.106	0.38073	0.166583	2.28552	0.0222821	0.278454	OK
PTPN14	PTPN14	3975.66	-0.252214	0.110364	-2.28529	0.0222956	0.278454	OK
TBC1D12	TBC1D12	375.064	0.304944	0.133441	2.28523	0.0222994	0.278454	OK
LEPROT	LEPROT	1016.35	0.239942	0.105051	2.28404	0.0223691	0.27862	OK
NR2C2	NR2C2	713.212	-0.22669	0.0992523	-2.28397	0.0223731	0.27862	OK
HIVEP3	HIVEP3	591.724	-0.362982	0.15893	-2.28391	0.0223767	0.27862	OK
TMEM229B	TMEM229B	25.8227	0.350724	0.153625	2.28298	0.0224313	0.278648	OK
TMPO	TMPO	4684.93	-0.335594	0.147025	-2.28257	0.0224559	0.278648	OK
PLEKHS1	PLEKHS1	2.63814	0.233069	0.102116	2.28239	0.0224662	NaN	Low
BRD3	BRD3	834.389	-0.244585	0.107167	-2.28228	0.0224729	0.278648	OK
LARP1B	LARP1B	267.268	-0.279762	0.122603	-2.28185	0.022498	0.278648	OK
NAF1	NAF1	226.209	-0.360189	0.157872	-2.28153	0.0225173	0.278648	OK
TMEM123	TMEM123	4359.45	-0.209306	0.0917411	-2.28148	0.0225198	0.278648	OK
SRSF11	SRSF11	2403.29	-0.212194	0.0930171	-2.28124	0.0225344	0.278648	OK
SYT17	SYT17	69.0161	0.414697	0.181807	2.28098	0.0225498	0.278648	OK
IQGAP2	IQGAP2	31.5925	-0.419554	0.184006	-2.28012	0.0226007	0.279013	OK
XPOT	XPOT	3237.74	-0.275693	0.120947	-2.27945	0.0226405	0.27924	OK
SMURF2	SMURF2	5539.17	-0.181355	0.0796399	-2.27719	0.0227747	0.28063	OK
OSBPL8	OSBPL8	1642.92	-0.300353	0.132056	-2.27443	0.02294	0.281978	OK
ANGPTL4	ANGPTL4	298.347	0.394181	0.173319	2.2743	0.0229477	0.281978	OK
NAV3	NAV3	1191.99	-0.376162	0.165413	-2.27408	0.022961	0.281978	OK
TNFAIP2	TNFAIP2	1187.62	0.407667	0.179349	2.27304	0.023024	0.281978	OK
FIP1L1	FIP1L1	1117.25	-0.288634	0.126984	-2.27299	0.0230266	0.281978	OK
LOC100506476	LOC100506476	7.23497	0.32826	0.144488	2.27188	0.0230935	NaN	Low
E2F8	E2F8	337.752	-0.415229	0.182771	-2.27186	0.0230952	0.281978	OK
FASN	FASN	3235.79	-0.27805	0.1224	-2.27165	0.0231076	0.281978	OK
DYRK1A	DYRK1A	579.53	-0.246114	0.108344	-2.27159	0.0231112	0.281978	OK
FAM196B	FAM196B	777.53	-0.393994	0.173449	-2.27153	0.0231151	0.281978	OK
DYNLRB1	DYNLRB1	2136.97	0.195249	0.0859584	2.27143	0.0231207	0.281978	OK
CHD1	CHD1	1346.18	-0.32524	0.143188	-2.27142	0.0231218	0.281978	OK
RTTN	RTTN	362.193	-0.282904	0.124603	-2.27044	0.0231811	0.282437	OK
PCSK1N	PCSK1N	133.601	0.389896	0.171763	2.26996	0.0232099	0.282524	OK
SLAIN2	SLAIN2	1528.43	-0.231988	0.102289	-2.26797	0.0233311	0.283735	OK
ZAK	ZAK	1279.33	-0.316085	0.139407	-2.26735	0.0233687	0.283918	OK
KLHDC8B	KLHDC8B	77.0701	0.413134	0.182238	2.26701	0.0233897	0.283918	OK
VPS13A	VPS13A	857.054	-0.296192	0.130695	-2.26629	0.0234335	0.284186	OK
CBX6	CBX6	1282.19	-0.235284	0.103848	-2.26566	0.023472	0.284389	OK
AGPAT5	AGPAT5	626.917	-0.265305	0.117149	-2.26468	0.0235321	0.284852	OK
SLC25A15	SLC25A15	252.821	-0.353886	0.156361	-2.26326	0.0236196	0.285454	OK
KIAA0754	KIAA0754	636.128	-0.384954	0.170096	-2.26316	0.0236256	0.285454	OK
LCN2	LCN2	4.98274	0.287305	0.126984	2.26253	0.0236649	NaN	Low
SMC3	SMC3	2172.94	-0.310201	0.137158	-2.26163	0.0237201	0.285981	OK
DMD	DMD	216.105	-0.350711	0.155074	-2.26158	0.0237235	0.285981	OK
GGT7	GGT7	216.852	0.379254	0.167708	2.26139	0.0237349	0.285981	OK
SF3B2	SF3B2	5221.34	-0.245689	0.108665	-2.26098	0.0237607	0.286027	OK
C9orf172	C9orf172	27.0073	0.414097	0.1833	2.25912	0.0238756	0.287104	OK
FAM206A	FAM206A	379.822	-0.252288	0.111714	-2.25834	0.0239246	0.287104	OK
LINC00880	LINC00880	26.7267	0.415191	0.183878	2.25798	0.0239471	0.287104	OK
CYHR1	CYHR1	444.669	0.27035	0.119739	2.25782	0.0239568	0.287104	OK
PPP1R12A	PPP1R12A	1605.97	-0.272294	0.120603	-2.25777	0.0239602	0.287104	OK
KMT2D	KMT2D	1944.32	-0.330404	0.146364	-2.25741	0.0239822	0.287104	OK
SLC22A31	SLC22A31	13.1967	0.32928	0.146025	2.25496	0.0241356	0.288676	OK
PRDM5	PRDM5	122.784	-0.347894	0.154407	-2.25309	0.0242536	0.2894	OK
HHAT	HHAT	103.338	0.413201	0.183396	2.25305	0.024256	0.2894	OK
AMOTL1	AMOTL1	2207.07	-0.277292	0.12308	-2.25294	0.0242626	0.2894	OK
C6orf48	C6orf48	1309.83	0.228687	0.101573	2.25145	0.0243569	0.290258	OK
NR2F6	NR2F6	674.217	0.33015	0.146722	2.25017	0.0244383	0.290812	OK
SERTAD4-AS1	SERTAD4-AS1	59.0384	0.408336	0.181481	2.25002	0.0244479	0.290812	OK
HEATR1	HEATR1	978.777	-0.320774	0.142657	-2.24858	0.0245395	0.291561	OK
FAM198B	FAM198B	3.48011	0.247111	0.109905	2.2484	0.0245506	NaN	Low
CEACAM19	CEACAM19	22.0934	0.411834	0.183174	2.24832	0.0245556	0.291561	OK
CNTRL	CNTRL	570.845	-0.315301	0.140264	-2.24791	0.0245818	0.291607	OK
SMC5	SMC5	1003.43	-0.353362	0.157337	-2.2459	0.0247105	0.292867	OK
EFNB3	EFNB3	16.7968	0.37055	0.165032	2.24533	0.0247472	0.293037	OK
ABCB9	ABCB9	195.707	0.355788	0.158547	2.24405	0.0248289	0.293571	OK
EXOC3L2	EXOC3L2	2.11626	0.205627	0.091632	2.24405	0.0248289	NaN	Low
ASH1L	ASH1L	1099.98	-0.296408	0.132094	-2.24392	0.0248374	0.293571	OK
CYB5R4	CYB5R4	335.33	-0.30695	0.136858	-2.24283	0.0249079	0.293975	OK
ARL13B	ARL13B	337.45	-0.307321	0.13705	-2.2424	0.0249354	0.293975	OK
LOC613037	LOC613037	26.7692	-0.294148	0.131179	-2.24234	0.0249391	0.293975	OK
CASS4	CASS4	11.2415	0.370589	0.16532	2.24164	0.0249845	0.294101	OK
SRP72	SRP72	2244.09	-0.241975	0.107953	-2.24148	0.0249949	0.294101	OK
ZNF837	ZNF837	11.5862	0.369707	0.164968	2.24108	0.0250207	0.29414	OK
OAS2	OAS2	387.194	0.341087	0.152341	2.23897	0.0251578	0.295467	OK
LOC440028	LOC440028	27.3777	0.401973	0.179561	2.23865	0.0251789	0.295467	OK
HCFC1	HCFC1	3693.34	-0.369659	0.165166	-2.2381	0.0252148	0.295622	OK
ADSSL1	ADSSL1	11.6329	0.370822	0.165838	2.23605	0.0253485	0.296923	OK
MIEF2	MIEF2	129.146	0.353984	0.158376	2.23508	0.0254119	0.297399	OK
CCDC66	CCDC66	329.209	-0.342041	0.153059	-2.23471	0.0254367	0.297423	OK
ZNF609	ZNF609	1118.17	-0.270114	0.120943	-2.23339	0.0255229	0.297715	OK
RGS7	RGS7	59.2684	0.410035	0.183594	2.23338	0.0255237	0.297715	OK
DOCK10	DOCK10	308.395	-0.335433	0.150197	-2.23329	0.0255301	0.297715	OK
RINL	RINL	7.65872	0.323156	0.144737	2.23271	0.0255683	NaN	Low
APLF	APLF	102.948	0.381795	0.171035	2.23227	0.0255974	0.298172	OK
CDK14	CDK14	310.806	-0.280972	0.125885	-2.23198	0.0256162	0.298172	OK
NAPB	NAPB	234.413	0.323735	0.145065	2.23165	0.0256379	0.298172	OK
ARRDC4	ARRDC4	132.12	0.393381	0.176347	2.23072	0.0256997	0.298416	OK
WDR18	WDR18	616.979	-0.236399	0.105994	-2.23031	0.0257268	0.298416	OK
HK2	HK2	2413.79	-0.189854	0.085125	-2.2303	0.0257275	0.298416	OK
BRCA1	BRCA1	525.019	-0.329531	0.147801	-2.22956	0.0257769	0.298724	OK
SMCHD1	SMCHD1	1543.24	-0.338334	0.151804	-2.22876	0.02583	0.299074	OK
RBM12B	RBM12B	348.049	-0.26046	0.11693	-2.22749	0.0259144	0.29964	OK
PAK2	PAK2	2797.21	-0.274644	0.123314	-2.22719	0.0259343	0.29964	OK
HYAL3	HYAL3	55.9224	0.398419	0.17893	2.22667	0.025969	0.29964	OK
LRP5L	LRP5L	51.6147	0.40841	0.183419	2.22665	0.0259708	0.29964	OK
RFC1	RFC1	1748.94	-0.207142	0.0930439	-2.22628	0.0259955	0.299661	OK
EXOC3L1	EXOC3L1	7.99842	0.25727	0.115608	2.22536	0.0260572	NaN	Low
DENND1C	DENND1C	37.8053	0.393187	0.176696	2.22521	0.0260669	0.300094	OK
TET2	TET2	247.048	-0.330839	0.148693	-2.22499	0.0260819	0.300094	OK
MAP3K8	MAP3K8	39.871	0.404696	0.181911	2.22469	0.0261021	0.300094	OK
TC2N	TC2N	10.5847	0.35779	0.160951	2.22297	0.0262177	0.300919	OK
BCL9	BCL9	531.875	-0.253619	0.114092	-2.22294	0.02622	0.300919	OK
GDPD5	GDPD5	237.444	0.391053	0.175968	2.2223	0.0262633	0.301151	OK
MFNG	MFNG	6.4134	0.305819	0.137646	2.22178	0.026298	NaN	Low
FAM35A	FAM35A	577.803	-0.268609	0.1209	-2.22174	0.0263008	0.301245	OK
SNRNP200	SNRNP200	6444.15	-0.243182	0.109472	-2.2214	0.0263237	0.301245	OK
IL11RA	IL11RA	64.4422	0.405098	0.182382	2.22115	0.0263408	0.301245	OK
KIAA0586	KIAA0586	669.194	-0.348966	0.157238	-2.21935	0.0264628	0.3023	OK
TRAPPC9	TRAPPC9	225.295	-0.354665	0.159823	-2.21911	0.0264794	0.3023	OK
AIM1	AIM1	378.563	-0.303787	0.136957	-2.21812	0.0265465	0.302802	OK
GSTO1	GSTO1	1390	0.324882	0.146551	2.21684	0.0266337	0.303233	OK
ANXA2	ANXA2	22053.2	0.193945	0.0874901	2.21677	0.0266391	0.303233	OK
MANEA	MANEA	236.551	-0.304552	0.137399	-2.21655	0.026654	0.303233	OK
KRT33B	KRT33B	6.10063	0.315583	0.142525	2.21423	0.0268132	NaN	Low
BRSK2	BRSK2	47.6533	0.406712	0.183796	2.21285	0.0269081	0.305574	OK
DENND2D	DENND2D	10.7667	0.367887	0.166261	2.21271	0.026918	0.305574	OK
EYA4	EYA4	178.852	-0.326862	0.147745	-2.21234	0.0269435	0.305574	OK
GPR63	GPR63	98.6983	-0.365724	0.165322	-2.21219	0.0269534	0.305574	OK
CLOCK	CLOCK	691.607	-0.305913	0.138394	-2.21045	0.0270742	0.306676	OK
NSMAF	NSMAF	818.758	-0.253161	0.114556	-2.20994	0.0271095	0.30681	OK
GLTSCR1L	GLTSCR1L	372.116	-0.357896	0.162097	-2.20792	0.02725	0.307609	OK
ITM2C	ITM2C	1319.77	0.282896	0.128139	2.20772	0.0272638	0.307609	OK
OBSCN	OBSCN	67.8161	0.380861	0.172526	2.20756	0.0272752	0.307609	OK
TMEM259	TMEM259	1615.42	0.257698	0.116749	2.20728	0.0272946	0.307609	OK
USP37	USP37	279.296	-0.301998	0.136822	-2.20723	0.027298	0.307609	OK
HMGXB4	HMGXB4	591.716	-0.258225	0.117012	-2.20683	0.0273259	0.307658	OK
ANKRD34B	ANKRD34B	1.96192	0.199414	0.0903793	2.20642	0.0273549	NaN	Low
SECTM1	SECTM1	92.9171	0.401716	0.182089	2.20615	0.0273735	0.307824	OK
KLF5	KLF5	623.542	0.24245	0.109907	2.20595	0.0273878	0.307824	OK
HYAL4	HYAL4	3.01256	0.241585	0.109528	2.2057	0.0274053	NaN	Low
POMP	POMP	960.417	0.253879	0.115126	2.20522	0.0274388	0.307891	OK
DENND1B	DENND1B	173.672	-0.33841	0.153482	-2.20489	0.027462	0.307891	OK
LOC101929709	LOC101929709	35.2338	0.404393	0.183429	2.20464	0.0274797	0.307891	OK
NPPB	NPPB	1.98809	0.199117	0.0903208	2.20456	0.0274853	NaN	Low
PLA2G4C	PLA2G4C	19.1824	0.392144	0.177887	2.20445	0.0274927	0.307891	OK
NFIA	NFIA	303.294	-0.271626	0.123251	-2.20385	0.0275351	0.307891	OK
SDPR	SDPR	439.658	0.398569	0.18087	2.20362	0.0275513	0.307891	OK
ZNF106	ZNF106	1007.39	-0.254653	0.115567	-2.20351	0.0275589	0.307891	OK
NRXN3	NRXN3	89.1579	0.402436	0.182708	2.20261	0.027622	0.308332	OK
PRMT6	PRMT6	396.722	-0.286879	0.130286	-2.20192	0.0276712	0.308616	OK
ADAMTS7	ADAMTS7	28.0973	0.367479	0.166984	2.20069	0.0277581	0.309321	OK
ANKRD55	ANKRD55	2.12723	0.198453	0.0901993	2.20017	0.0277951	NaN	Low
SSRP1	SSRP1	6423.17	-0.282021	0.128187	-2.20007	0.0278019	0.309545	OK
PTPRQ	PTPRQ	8.78852	0.259453	0.11803	2.1982	0.0279345	NaN	Low
TMEM92	TMEM92	208.592	0.389976	0.177408	2.19819	0.0279358	0.310514	OK
SARDH	SARDH	258.761	0.381421	0.173537	2.19793	0.0279543	0.310514	OK
ARFGEF2	ARFGEF2	1572.56	-0.201298	0.0915948	-2.1977	0.0279706	0.310514	OK
VEPH1	VEPH1	528.836	-0.262112	0.119277	-2.19751	0.0279841	0.310514	OK
MMP15	MMP15	90.9077	0.404337	0.184038	2.19703	0.0280183	0.310629	OK
USF2	USF2	1564.04	-0.202193	0.0920464	-2.19664	0.0280459	0.310671	OK
RIMKLB	RIMKLB	475.263	-0.267952	0.122053	-2.19537	0.0281368	0.311413	OK
RER1	RER1	1101.27	0.232555	0.105955	2.19484	0.0281749	0.311572	OK
CXCL11	CXCL11	6.22777	0.287014	0.130778	2.19466	0.0281881	NaN	Low
NECAP2	NECAP2	1019.7	0.276002	0.125771	2.19447	0.0282013	0.311599	OK
GCAT	GCAT	105.389	0.387279	0.176575	2.19329	0.0282868	0.311893	OK
TMEM54	TMEM54	629.987	0.260692	0.118871	2.19306	0.0283031	0.311893	OK
ARHGDIB	ARHGDIB	3434.07	0.276657	0.126167	2.19279	0.0283226	0.311893	OK
VDR	VDR	157.632	0.375798	0.17138	2.19278	0.0283235	0.311893	OK
PPP3CC	PPP3CC	285.735	0.278026	0.12684	2.19195	0.028383	0.311975	OK
AGAP2-AS1	AGAP2-AS1	281.383	-0.273049	0.12458	-2.19175	0.0283974	0.311975	OK
EXOSC9	EXOSC9	765.625	-0.260598	0.118921	-2.19135	0.0284263	0.311975	OK
RPS17	RPS17	94.2281	-0.38188	0.174285	-2.19113	0.0284425	0.311975	OK
WDR36	WDR36	1040.05	-0.296808	0.135466	-2.19102	0.0284504	0.311975	OK
GMIP	GMIP	338.753	0.36398	0.166233	2.18957	0.0285555	0.312372	OK
CGGBP1	CGGBP1	1348.76	-0.239407	0.109341	-2.18954	0.0285574	0.312372	OK
VPRBP	VPRBP	808.442	-0.355257	0.162291	-2.18901	0.0285961	0.312372	OK
IMPAD1	IMPAD1	1281.06	-0.27931	0.127612	-2.18874	0.028616	0.312372	OK
EFNA1	EFNA1	48.3152	0.368939	0.168589	2.1884	0.0286407	0.312372	OK
LRRC58	LRRC58	709.08	-0.304468	0.139134	-2.18831	0.0286467	0.312372	OK
HIST1H2BN	HIST1H2BN	6.3137	0.307994	0.140779	2.18778	0.0286854	NaN	Low
PYROXD2	PYROXD2	221.079	0.367301	0.167903	2.18757	0.0287009	0.312372	OK
KIRREL2	KIRREL2	6.0445	0.281756	0.128802	2.18751	0.0287051	NaN	Low
USP8	USP8	688.703	-0.270754	0.123785	-2.18729	0.0287211	0.312372	OK
ATP11B	ATP11B	1467.44	-0.237747	0.108705	-2.18708	0.0287364	0.312372	OK
EOGT	EOGT	406.513	-0.26805	0.122581	-2.18671	0.0287637	0.312372	OK
TNFAIP3	TNFAIP3	676.079	0.401343	0.183538	2.1867	0.0287644	0.312372	OK
NKX3-1	NKX3-1	216.429	0.305322	0.139635	2.18657	0.028774	0.312372	OK
CD63	CD63	2844.85	0.220737	0.101011	2.18528	0.0288685	0.313138	OK
SUCO	SUCO	1759.66	-0.27328	0.125078	-2.18488	0.0288975	0.313192	OK
NEURL3	NEURL3	3.99392	0.268951	0.123099	2.18484	0.0289007	NaN	Low
PIK3CG	PIK3CG	60.0993	0.393334	0.180178	2.18303	0.0290338	0.314409	OK
MAOA	MAOA	278.307	0.271185	0.124288	2.18191	0.0291161	0.315038	OK
PLLP	PLLP	23.3891	0.375602	0.172226	2.18087	0.029193	0.315465	OK
OTUD7B	OTUD7B	645.478	-0.225511	0.103411	-2.18072	0.0292039	0.315465	OK
HM13	HM13	2899.62	0.225885	0.103624	2.17986	0.0292681	0.315897	OK
LOC553103	LOC553103	4.08153	0.266331	0.122201	2.17944	0.0292992	NaN	Low
TULP4	TULP4	368.672	-0.245807	0.112822	-2.17872	0.0293527	0.316548	OK
ITK	ITK	5.33076	0.266515	0.12234	2.17847	0.0293711	NaN	Low
THBS1	THBS1	9435.8	0.380007	0.174503	2.17765	0.0294318	0.317076	OK
DNMBP	DNMBP	4807.66	-0.22698	0.104287	-2.17649	0.0295186	0.317076	OK
LOC100507431	LOC100507431	5.22151	0.271174	0.124598	2.17639	0.029526	NaN	Low
PTBP3	PTBP3	1796.85	-0.20535	0.0943565	-2.17633	0.0295309	0.317076	OK
AXL	AXL	12701.7	-0.264194	0.121404	-2.17616	0.0295431	0.317076	OK
CDCA4	CDCA4	1080.4	-0.24837	0.114139	-2.17603	0.0295528	0.317076	OK
PDCD4-AS1	PDCD4-AS1	27.9498	0.394889	0.181473	2.17603	0.0295532	0.317076	OK
ZMYND11	ZMYND11	1351.56	-0.323579	0.148718	-2.17578	0.0295717	0.317076	OK
RABL2B	RABL2B	115.91	-0.33875	0.155747	-2.175	0.0296301	0.317441	OK
KLRC3	KLRC3	12.8257	0.362114	0.166573	2.17391	0.0297121	0.317908	OK
CCNL2	CCNL2	1069.41	0.281928	0.129696	2.17377	0.0297225	0.317908	OK
CNR1	CNR1	3.39552	0.230025	0.105822	2.17369	0.0297285	NaN	Low
WWC3	WWC3	763.556	-0.270294	0.124382	-2.17309	0.0297736	0.318195	OK
NSMCE2	NSMCE2	142.887	-0.336733	0.15506	-2.17163	0.0298836	0.318772	OK
ZBED5-AS1	ZBED5-AS1	82.937	0.371356	0.171006	2.1716	0.0298858	0.318772	OK
ZNF37A	ZNF37A	431.841	-0.352632	0.162398	-2.1714	0.0299009	0.318772	OK
CALCR	CALCR	3.37484	0.23383	0.10772	2.17072	0.0299524	NaN	Low
PRRC2B	PRRC2B	4566.43	-0.193134	0.0890437	-2.16898	0.0300839	0.320461	OK
ZNF518A	ZNF518A	237.372	-0.320561	0.147825	-2.16852	0.0301191	0.320574	OK
ALCAM	ALCAM	5680.39	-0.275269	0.12696	-2.16815	0.0301473	0.320613	OK
HES7	HES7	28.7107	0.310054	0.143029	2.16777	0.0301759	0.320656	OK
HSD11B1	HSD11B1	4.87619	0.235497	0.108681	2.16687	0.0302449	NaN	Low
MOV10	MOV10	888.588	0.243533	0.112425	2.16619	0.030297	0.321681	OK
ALDH5A1	ALDH5A1	271.741	-0.2813	0.12991	-2.16534	0.0303613	0.322102	OK
NEDD1	NEDD1	847.685	-0.238574	0.110215	-2.16463	0.030416	0.32242	OK
NUP153	NUP153	2205.97	-0.298154	0.137786	-2.1639	0.0304724	0.322755	OK
XCL1	XCL1	2.74865	0.19268	0.0890587	2.16351	0.0305018	NaN	Low
CEP120	CEP120	537.767	-0.340982	0.157647	-2.16295	0.0305447	0.323258	OK
BUD13	BUD13	681.111	-0.225314	0.104214	-2.16203	0.0306156	0.323746	OK
FOXJ3	FOXJ3	1451.04	-0.18641	0.0862824	-2.16047	0.0307365	0.324762	OK
RFTN1	RFTN1	891.122	0.255908	0.118474	2.16004	0.0307696	0.324848	OK
SPPL2A	SPPL2A	354.332	0.256331	0.118689	2.15969	0.0307966	0.324871	OK
PCDHB12	PCDHB12	22.6221	-0.392962	0.182009	-2.15902	0.0308488	0.325158	OK
CCDC85A	CCDC85A	32.7972	0.391525	0.181372	2.15869	0.0308745	0.325167	OK
CCND3	CCND3	1226.76	0.251404	0.116582	2.15646	0.0310481	0.326731	OK
KIDINS220	KIDINS220	910.436	-0.245653	0.113942	-2.15594	0.0310883	0.326891	OK
CUTA	CUTA	1384.2	0.204144	0.0947058	2.15556	0.031118	0.326939	OK
LDB1	LDB1	1086.03	0.245078	0.11379	2.15377	0.0312579	0.328146	OK
TFEC	TFEC	2.7345	0.213959	0.0993639	2.15328	0.0312963	NaN	Low
RSF1	RSF1	891.416	-0.276841	0.128598	-2.15277	0.0313367	0.328707	OK
SYNPO2L	SYNPO2L	3.43259	0.244348	0.113588	2.15118	0.031462	NaN	Low
CDC5L	CDC5L	1731.21	-0.269505	0.125318	-2.15056	0.0315109	0.330269	OK
AGAP1	AGAP1	705.65	-0.260852	0.121316	-2.15018	0.0315408	0.330318	OK
MAN2B1	MAN2B1	1485.26	0.27483	0.127886	2.14902	0.0316326	0.331013	OK
SLC39A13	SLC39A13	1062.49	0.219577	0.102197	2.14857	0.0316685	0.331107	OK
ABHD17A	ABHD17A	623.944	0.215743	0.100426	2.14827	0.0316922	0.331107	OK
RPL23A	RPL23A	3993.57	0.200948	0.0935677	2.14763	0.0317434	0.331376	OK
FAAP20	FAAP20	465.023	0.235269	0.109597	2.14668	0.0318188	0.331898	OK
FREM2	FREM2	92.3974	-0.369461	0.172262	-2.14476	0.0319718	0.333227	OK
MYL12B	MYL12B	5412.24	0.16451	0.0767212	2.14426	0.0320119	0.333292	OK
RIF1	RIF1	1015.83	-0.329732	0.153802	-2.14387	0.032043	0.333292	OK
TSPAN8	TSPAN8	24.9678	0.382847	0.178589	2.14373	0.0320546	0.333292	OK
PRPF8	PRPF8	10507	-0.277547	0.129507	-2.1431	0.0321051	0.333479	OK
KIAA2013	KIAA2013	961.612	0.196027	0.0914919	2.14256	0.0321484	0.333479	OK
ARHGAP11A	ARHGAP11A	1615.21	-0.328086	0.153129	-2.14255	0.0321494	0.333479	OK
MLLT11	MLLT11	264.984	0.378666	0.176781	2.14201	0.0321924	0.333615	OK
CDK5	CDK5	268.091	0.263874	0.123205	2.14175	0.0322136	0.333615	OK
CRYBG3	CRYBG3	514.614	-0.274285	0.128108	-2.14104	0.0322708	0.333943	OK
DHX15	DHX15	4151.26	-0.262103	0.122469	-2.14016	0.032342	0.334305	OK
CCDC24	CCDC24	132.915	0.389448	0.181987	2.13997	0.032357	0.334305	OK
C18orf61	C18orf61	1.96333	0.188687	0.0881783	2.13984	0.032368	NaN	Low
WDR19	WDR19	356.259	-0.299636	0.140052	-2.13946	0.0323982	0.334332	OK
FAM69B	FAM69B	56.4279	0.392739	0.183609	2.139	0.0324358	0.334332	OK
MAGEC1	MAGEC1	22.9892	0.388015	0.181401	2.13899	0.0324366	0.334332	OK
FAXDC2	FAXDC2	6.96578	0.236494	0.110707	2.13622	0.0326612	NaN	Low
IRGQ	IRGQ	554.851	0.253916	0.118863	2.1362	0.0326629	0.3364	OK
CYP2S1	CYP2S1	6.30745	0.303936	0.142305	2.1358	0.0326955	NaN	Low
ZNF670	ZNF670	79.548	0.3541	0.165856	2.13498	0.0327625	0.336674	OK
GABPB1-AS1	GABPB1-AS1	112.31	0.373829	0.175097	2.13498	0.0327625	0.336674	OK
TPST1	TPST1	184.813	0.350549	0.164197	2.13493	0.0327669	0.336674	OK
PRDM10	PRDM10	275.087	-0.284206	0.133158	-2.13436	0.0328137	0.336837	OK
EIF3J-AS1	EIF3J-AS1	90.1416	0.341722	0.160125	2.1341	0.0328345	0.336837	OK
GIPC1	GIPC1	3492.41	0.222597	0.104333	2.13352	0.0328818	0.336983	OK
PPP1R11	PPP1R11	1255.4	-0.196	0.0918765	-2.1333	0.0329003	0.336983	OK
SSC4D	SSC4D	6.52131	0.305276	0.143155	2.13248	0.0329671	NaN	Low
GPR39	GPR39	353.253	-0.262732	0.123229	-2.13206	0.0330021	0.337243	OK
KCNK1	KCNK1	259.056	0.356663	0.167313	2.13171	0.0330305	0.337243	OK
TNRC6C	TNRC6C	124.647	-0.375672	0.176234	-2.13167	0.0330342	0.337243	OK
RMND5A	RMND5A	655.743	-0.235607	0.110554	-2.13114	0.0330773	0.337243	OK
COX4I1	COX4I1	3149.94	0.16832	0.0789816	2.13113	0.0330781	0.337243	OK
TMC8	TMC8	14.2322	0.34613	0.162419	2.1311	0.0330807	0.337243	OK
INPPL1	INPPL1	3072.26	0.203709	0.0956582	2.12955	0.0332092	0.338225	OK
DVL2	DVL2	772.175	-0.212207	0.0996602	-2.12931	0.0332289	0.338225	OK
SMARCA5	SMARCA5	1730.19	-0.258385	0.121368	-2.12894	0.0332592	0.338269	OK
DMXL2	DMXL2	403.342	-0.329703	0.154894	-2.12857	0.0332898	0.338317	OK
TUG1	TUG1	2405.38	-0.183907	0.0864152	-2.12817	0.0333226	0.338387	OK
BCLAF1	BCLAF1	2901.64	-0.345731	0.162538	-2.12708	0.0334138	0.339049	OK
C6orf120	C6orf120	369.16	-0.254452	0.1197	-2.12575	0.0335241	0.339745	OK
MAPK9	MAPK9	1209.37	-0.191233	0.0899655	-2.12563	0.0335345	0.339745	OK
C1orf216	C1orf216	291.614	0.263826	0.124178	2.12459	0.0336213	0.340148	OK
PHF14	PHF14	644.123	-0.307659	0.144813	-2.12452	0.0336264	0.340148	OK
ZNF185	ZNF185	3420.57	-0.264099	0.124356	-2.12373	0.0336924	0.340449	OK
FNDC3A	FNDC3A	804.335	-0.257435	0.121229	-2.12353	0.0337091	0.340449	OK
LOC645166	LOC645166	39.9986	0.387695	0.182612	2.12306	0.0337492	0.340449	OK
RIN2	RIN2	1495.49	-0.26016	0.122548	-2.12292	0.0337606	0.340449	OK
FAM174B	FAM174B	76.8774	0.350554	0.165216	2.12179	0.0338557	0.341038	OK
MIPOL1	MIPOL1	151.273	-0.318881	0.150302	-2.1216	0.0338712	0.341038	OK
GRN	GRN	3984.01	0.282727	0.133284	2.12123	0.0339025	0.34109	OK
HNRNPD	HNRNPD	5426.57	-0.29956	0.141246	-2.12084	0.033935	0.341154	OK
CX3CL1	CX3CL1	12.0135	0.26042	0.122859	2.11966	0.0340351	0.341897	OK
NUP160	NUP160	1152.77	-0.20653	0.0974632	-2.11906	0.0340857	0.342049	OK
DNAJC22	DNAJC22	118.343	0.383995	0.181228	2.11886	0.0341027	0.342049	OK
PTPRR	PTPRR	41.5956	0.367852	0.173726	2.11743	0.0342237	0.342989	OK
HACE1	HACE1	238.83	-0.310861	0.146832	-2.11713	0.034249	0.342989	OK
COIL	COIL	460.672	-0.260764	0.123223	-2.1162	0.0343282	0.34327	OK
PINK1	PINK1	1289.76	0.300937	0.142208	2.11618	0.0343296	0.34327	OK
IL17RE	IL17RE	19.5688	0.381281	0.18026	2.11517	0.0344151	0.343694	OK
TNFAIP1	TNFAIP1	712.288	0.228846	0.108198	2.11506	0.0344247	0.343694	OK
MATR3	MATR3	5277.83	-0.261846	0.123821	-2.11471	0.034455	0.343733	OK
PHLDB1	PHLDB1	993.947	0.233833	0.110606	2.11412	0.0345052	0.343909	OK
MAGEA10	MAGEA10	64.0954	0.387905	0.183504	2.11388	0.0345253	0.343909	OK
TMEM131	TMEM131	1866.54	-0.211719	0.100223	-2.11248	0.0346453	0.344841	OK
H1FX-AS1	H1FX-AS1	50.7359	0.386318	0.18291	2.11207	0.0346808	0.344931	OK
PLXNA3	PLXNA3	1126.21	0.264303	0.125179	2.1114	0.0347376	0.345233	OK
ARID1A	ARID1A	2783.61	-0.311894	0.147804	-2.11019	0.0348418	0.345781	OK
THUMPD3-AS1	THUMPD3-AS1	139.405	0.363415	0.172239	2.10994	0.0348633	0.345781	OK
TNRC6A	TNRC6A	780.886	-0.28226	0.133783	-2.10984	0.0348722	0.345781	OK
PCED1A	PCED1A	677.377	0.311581	0.147762	2.10866	0.034974	0.345936	OK
NLRC5	NLRC5	417.596	0.339967	0.161251	2.10832	0.0350036	0.345936	OK
TWF1	TWF1	1595.58	-0.240826	0.114267	-2.10756	0.0350687	0.345936	OK
CACNB3	CACNB3	242.208	0.37682	0.178796	2.10754	0.0350707	0.345936	OK
R3HCC1	R3HCC1	392.664	-0.235357	0.111674	-2.10754	0.0350711	0.345936	OK
ADNP2	ADNP2	597.831	-0.230578	0.109407	-2.10752	0.0350721	0.345936	OK
RGS10	RGS10	1765.72	0.221755	0.105234	2.10726	0.0350954	0.345936	OK
RUNX2	RUNX2	593.064	-0.296178	0.140555	-2.1072	0.0351	0.345936	OK
IFI27L2	IFI27L2	303.785	0.302533	0.14362	2.10648	0.0351627	0.346043	OK
CPA3	CPA3	55.3147	0.323887	0.153758	2.10647	0.0351639	0.346043	OK
MED23	MED23	413.096	-0.257907	0.122471	-2.10586	0.0352165	0.346151	OK
RNMT	RNMT	878.835	-0.247666	0.117615	-2.10573	0.0352278	0.346151	OK
SETD1B	SETD1B	928.651	-0.270334	0.128502	-2.10373	0.0354021	0.347601	OK
PRSS22	PRSS22	53.4994	0.342539	0.162908	2.10266	0.0354957	0.348258	OK
CCL5	CCL5	3.96952	0.247762	0.117835	2.10261	0.0354996	NaN	Low
SYTL3	SYTL3	98.9008	0.386683	0.183983	2.10173	0.0355766	0.348789	OK
COX6A1	COX6A1	2880.17	0.222895	0.106209	2.09864	0.0358489	0.351034	OK
SPTBN2	SPTBN2	195.297	-0.326043	0.155368	-2.09852	0.0358593	0.351034	OK
MTIF2	MTIF2	904.981	-0.223305	0.106427	-2.09821	0.0358868	0.35104	OK
HNRNPH3	HNRNPH3	3579.44	-0.271489	0.12946	-2.09709	0.0359858	0.351744	OK
PLEKHM3	PLEKHM3	163.425	-0.363164	0.173221	-2.09654	0.0360343	0.351859	OK
NRP2	NRP2	405.313	-0.379002	0.180804	-2.09621	0.0360638	0.351859	OK
SPIN4	SPIN4	371.684	-0.340756	0.162571	-2.09604	0.0360784	0.351859	OK
KLC2	KLC2	1644.21	-0.252623	0.12055	-2.09559	0.0361184	0.351986	OK
LGALS1	LGALS1	3802.93	0.274091	0.130883	2.09417	0.0362449	0.352955	OK
RBMX	RBMX	4979.16	-0.252519	0.120601	-2.09384	0.0362745	0.35298	OK
SRRM2	SRRM2	8987.49	-0.275932	0.13186	-2.09262	0.0363832	0.353464	OK
LOC730102	LOC730102	59.4599	0.370794	0.177208	2.09242	0.0364006	0.353464	OK
TGFB2	TGFB2	987.719	0.355609	0.169955	2.09237	0.0364055	0.353464	OK
HECTD1	HECTD1	1942.11	-0.239698	0.114588	-2.09183	0.036454	0.353671	OK
WDR66	WDR66	198.224	0.300214	0.143609	2.09049	0.0365738	0.35457	OK
HOOK2	HOOK2	366.249	0.347883	0.166589	2.08828	0.036773	0.356237	OK
PLEKHM2	PLEKHM2	965.219	0.190599	0.0912933	2.08777	0.036819	0.356418	OK
LCORL	LCORL	275.209	-0.298087	0.142917	-2.08573	0.0370031	0.357792	OK
FAM229A	FAM229A	17.6981	0.354713	0.170078	2.08559	0.0370158	0.357792	OK
GALM	GALM	285.47	0.250195	0.120031	2.08441	0.0371227	0.358472	OK
PIAS1	PIAS1	456.922	-0.255406	0.122552	-2.08406	0.0371545	0.358472	OK
KAT6B	KAT6B	647.431	-0.27863	0.133713	-2.08379	0.0371794	0.358472	OK
TAF6	TAF6	1195.09	-0.230343	0.11055	-2.08361	0.037196	0.358472	OK
MALAT1	MALAT1	1313.71	0.303289	0.145612	2.08285	0.0372647	0.358869	OK
FKBP3	FKBP3	1243.8	0.225141	0.108126	2.0822	0.0373238	0.359138	OK
JADE1	JADE1	617.793	-0.249258	0.119739	-2.08168	0.0373722	0.359138	OK
ENTPD3	ENTPD3	66.4261	0.379929	0.182516	2.08162	0.037377	0.359138	OK
RAB11FIP1	RAB11FIP1	526.536	0.330095	0.158597	2.08134	0.0374028	0.359138	OK
ACTL6A	ACTL6A	1697.47	-0.230702	0.11089	-2.08045	0.0374839	0.359393	OK
CCNT1	CCNT1	554.88	-0.224593	0.107959	-2.08035	0.0374931	0.359393	OK
OPA1	OPA1	1629.82	-0.272434	0.130969	-2.08015	0.0375119	0.359393	OK
C4orf19	C4orf19	99.3996	0.38023	0.182862	2.07932	0.0375875	0.359591	OK
SLC44A2	SLC44A2	1525.45	0.265013	0.127469	2.07905	0.0376132	0.359591	OK
ARHGAP1	ARHGAP1	1006.66	-0.23864	0.114785	-2.07902	0.0376153	0.359591	OK
FILIP1	FILIP1	3.27181	0.238111	0.114536	2.07892	0.0376246	NaN	Low
STIM1	STIM1	1026.65	0.285656	0.137437	2.07844	0.0376684	0.359704	OK
NUDT8	NUDT8	40.0031	-0.378618	0.182177	-2.0783	0.0376822	0.359704	OK
CREG1	CREG1	604.195	0.224863	0.108233	2.07758	0.0377479	0.360067	OK
FAM50A	FAM50A	1905.66	0.20921	0.100719	2.07715	0.0377873	0.36009	OK
CHD7	CHD7	275.83	-0.288654	0.138991	-2.07679	0.0378214	0.36009	OK
SNN	SNN	63.8371	0.3655	0.17602	2.07647	0.0378504	0.36009	OK
MED12	MED12	1512.53	-0.262217	0.126287	-2.07636	0.0378606	0.36009	OK
ELFN2	ELFN2	34.6	0.381877	0.184	2.07541	0.0379483	0.36066	OK
LMCD1	LMCD1	87.4123	0.370397	0.178543	2.07455	0.0380285	0.360974	OK
FOXP1	FOXP1	1087.27	-0.217951	0.105064	-2.07446	0.0380366	0.360974	OK
MEIS3	MEIS3	6.29064	0.290728	0.14016	2.07426	0.0380554	NaN	Low
USP42	USP42	340.673	-0.24104	0.116234	-2.07375	0.0381029	0.36134	OK
KDR	KDR	39.1557	0.376683	0.181757	2.07245	0.0382234	0.36222	OK
C1orf116	C1orf116	16.4703	0.367537	0.177437	2.07137	0.0383242	0.362743	OK
SLC38A4	SLC38A4	59.332	0.378238	0.182612	2.07126	0.0383342	0.362743	OK
CCS	CCS	219.135	0.276489	0.133532	2.07059	0.038397	0.363075	OK
TMED1	TMED1	386.135	-0.257768	0.124522	-2.07006	0.0384471	0.363098	OK
CYP2J2	CYP2J2	109.04	0.345833	0.1671	2.06961	0.0384885	0.363098	OK
SEC63	SEC63	1924.66	-0.18473	0.0892662	-2.06943	0.0385061	0.363098	OK
MED25	MED25	1019.2	-0.213261	0.103055	-2.06938	0.0385108	0.363098	OK
MAN1A2	MAN1A2	594.955	-0.289638	0.140036	-2.06832	0.03861	0.363516	OK
GUK1	GUK1	1438.9	0.191195	0.0924488	2.06812	0.0386289	0.363516	OK
RFFL	RFFL	83.9957	-0.335784	0.16237	-2.06801	0.0386388	0.363516	OK
PDCD6IP	PDCD6IP	3009.86	-0.176978	0.0855958	-2.0676	0.0386775	0.363619	OK
THOC6	THOC6	509.052	-0.233592	0.113013	-2.06694	0.0387397	0.363941	OK
DPY19L4	DPY19L4	426.384	-0.234748	0.11359	-2.06664	0.0387684	0.363949	OK
ZC3H12B	ZC3H12B	22.865	-0.376775	0.182445	-2.06515	0.0389092	0.365008	OK
EMILIN1	EMILIN1	8.77989	0.319181	0.154591	2.06469	0.0389528	NaN	Low
PCNP	PCNP	1913.73	-0.194625	0.0942829	-2.06427	0.0389926	0.365292	OK
S100A3	S100A3	127.853	0.36404	0.176356	2.06424	0.0389954	0.365292	OK
NKX2-8	NKX2-8	24.712	0.370926	0.179828	2.06267	0.0391443	0.366423	OK
DOCK1	DOCK1	1361.27	-0.218357	0.105944	-2.06106	0.039297	0.367218	OK
NUP107	NUP107	1238.91	-0.239915	0.116405	-2.06103	0.0393	0.367218	OK
EDARADD	EDARADD	15.9801	-0.352748	0.171196	-2.06049	0.0393514	0.367218	OK
LOC155060	LOC155060	51.2058	0.373621	0.18133	2.06045	0.0393554	0.367218	OK
ADGRF5	ADGRF5	1833.25	0.224234	0.108864	2.05976	0.039421	0.367218	OK
OPA3	OPA3	712.593	-0.263057	0.127714	-2.05974	0.0394236	0.367218	OK
PTPN11	PTPN11	4645.46	-0.271666	0.131895	-2.05971	0.0394262	0.367218	OK
LOC202181	LOC202181	29.2705	-0.376961	0.183173	-2.05795	0.0395948	0.368526	OK
SAP130	SAP130	962.511	-0.294696	0.143224	-2.05759	0.0396295	0.368586	OK
CERS5	CERS5	382.072	0.24657	0.11986	2.05715	0.0396717	0.368607	OK
SART3	SART3	1161.97	-0.286222	0.139178	-2.05651	0.0397332	0.368607	OK
TUBA1A	TUBA1A	2991.91	0.365011	0.177511	2.05628	0.0397558	0.368607	OK
TAF5	TAF5	304.553	-0.322188	0.156689	-2.05623	0.0397602	0.368607	OK
PEX1	PEX1	302.679	-0.300258	0.146033	-2.0561	0.0397731	0.368607	OK
DCAF4	DCAF4	352.42	0.260135	0.126586	2.05501	0.0398781	0.369318	OK
SRRM1	SRRM1	3067.86	-0.313054	0.152441	-2.05361	0.0400133	0.370307	OK
ARFGAP1	ARFGAP1	1550.27	0.194844	0.0949158	2.05281	0.0400912	0.370696	OK
ZGRF1	ZGRF1	259.558	-0.320443	0.156116	-2.05259	0.0401121	0.370696	OK
CCDC6	CCDC6	1663.96	-0.227388	0.110824	-2.05179	0.0401899	0.371152	OK
PIK3R4	PIK3R4	555.341	-0.242436	0.118242	-2.05034	0.0403311	0.372193	OK
RILP	RILP	167.731	0.318471	0.155366	2.04981	0.0403828	0.372328	OK
ENTPD8	ENTPD8	3.18885	0.209641	0.102285	2.04958	0.0404055	NaN	Low
SSR4	SSR4	1310.8	0.183376	0.0894927	2.04906	0.0404561	0.372328	OK
ST3GAL5	ST3GAL5	68.9501	0.376683	0.183842	2.04895	0.0404667	0.372328	OK
CCNB2	CCNB2	1195.81	0.247123	0.12062	2.04876	0.0404852	0.372328	OK
DLC1	DLC1	2141.9	-0.209731	0.102377	-2.04861	0.0405007	0.372328	OK
MFSD11	MFSD11	116.116	0.340868	0.166427	2.04816	0.0405447	0.372328	OK
GM2A	GM2A	761.699	0.26493	0.129353	2.04811	0.0405487	0.372328	OK
SLC39A1	SLC39A1	2517.21	0.18763	0.0916224	2.04786	0.040574	0.372328	OK
SPAST	SPAST	282.286	-0.277066	0.135358	-2.04692	0.0406659	0.372909	OK
POMT1	POMT1	472.566	0.229375	0.11214	2.04543	0.040813	0.373514	OK
SAMD9L	SAMD9L	198.405	0.325478	0.159135	2.0453	0.0408256	0.373514	OK
TNFRSF14	TNFRSF14	75.7979	0.371138	0.181476	2.04511	0.0408443	0.373514	OK
HMGB1	HMGB1	5360.12	-0.185519	0.0907145	-2.04509	0.0408464	0.373514	OK
ZNF682	ZNF682	37.7959	0.375961	0.183883	2.04457	0.0408976	0.37372	OK
RELL2	RELL2	179.841	0.351432	0.171946	2.04385	0.0409683	0.374104	OK
BDP1	BDP1	892.976	-0.335497	0.16419	-2.04334	0.0410186	0.374302	OK
TPP2	TPP2	1330.2	-0.207717	0.101674	-2.04296	0.0410564	0.374385	OK
CDK18	CDK18	15.5881	0.312112	0.15281	2.04248	0.0411038	0.374556	OK
GATS	GATS	46.9382	0.36322	0.1779	2.04171	0.0411802	0.37499	OK
HIPK3	HIPK3	734.893	-0.258222	0.126495	-2.04137	0.0412142	0.375038	OK
TTLL6	TTLL6	5.60927	0.219726	0.107714	2.03989	0.0413608	NaN	Low
FTH1	FTH1	8571.45	0.180753	0.088671	2.03846	0.0415037	0.377363	OK
TMEM9B	TMEM9B	428.784	0.244718	0.120072	2.0381	0.0415401	0.377363	OK
USP35	USP35	249.418	0.34043	0.167046	2.03793	0.0415565	0.377363	OK
COPRS	COPRS	478.615	0.274024	0.134495	2.03744	0.0416063	0.377537	OK
IGF2BP2	IGF2BP2	2860.13	-0.198044	0.097225	-2.03697	0.0416535	0.377537	OK
ZC3H4	ZC3H4	921.494	-0.345396	0.169572	-2.03688	0.0416624	0.377537	OK
METRN	METRN	133.983	0.311364	0.152922	2.0361	0.0417403	0.37798	OK
KCP	KCP	2.11345	0.172446	0.084711	2.0357	0.04178	NaN	Low
PHF12	PHF12	933.82	-0.220827	0.108557	-2.0342	0.0419311	0.379445	OK
SENP7	SENP7	274.053	-0.305774	0.150482	-2.03196	0.0421577	0.381097	OK
MROH1	MROH1	340.886	0.259748	0.12784	2.03182	0.0421721	0.381097	OK
C2CD4C	C2CD4C	9.22286	0.284332	0.139951	2.03166	0.0421884	NaN	Low
PRSS36	PRSS36	6.94484	0.300284	0.147818	2.03145	0.0422097	NaN	Low
TNIP2	TNIP2	523.648	0.230413	0.11345	2.03097	0.0422577	0.381351	OK
IGFBP6	IGFBP6	755.236	0.37157	0.182953	2.03096	0.0422587	0.381351	OK
JUP	JUP	287.828	0.3646	0.179613	2.02992	0.0423648	0.382045	OK
LINC01322	LINC01322	3.22704	0.210435	0.103676	2.02974	0.0423832	NaN	Low
REC8	REC8	19.7548	0.358177	0.176511	2.0292	0.0424379	0.382439	OK
ANAPC1	ANAPC1	1054.01	-0.289736	0.142826	-2.02859	0.0425001	0.382651	OK
TERF1	TERF1	331.945	-0.263292	0.129803	-2.02839	0.04252	0.382651	OK
DNAH10	DNAH10	2.54021	0.193924	0.095625	2.02797	0.0425636	NaN	Low
LRFN3	LRFN3	284.693	-0.251237	0.123951	-2.0269	0.0426724	0.383758	OK
PKN2	PKN2	1324.24	-0.256221	0.126469	-2.02596	0.0427684	0.384184	OK
DHRS2	DHRS2	17.6989	0.310688	0.153361	2.02586	0.0427787	0.384184	OK
RAI1	RAI1	1072.61	-0.204051	0.100739	-2.02553	0.0428127	0.384225	OK
TMEM38A	TMEM38A	105.653	0.36972	0.182598	2.02478	0.0428902	0.384656	OK
LYPLAL1	LYPLAL1	282.484	0.268876	0.132846	2.02398	0.0429727	0.384767	OK
STX8	STX8	228.879	-0.277545	0.13713	-2.02396	0.042974	0.384767	OK
ROCK2	ROCK2	1415.24	-0.299151	0.147818	-2.02379	0.0429922	0.384767	OK
DDX46	DDX46	3265.86	-0.298621	0.147576	-2.02351	0.0430205	0.384767	OK
MTCH1	MTCH1	5087.16	0.16305	0.0805942	2.0231	0.0430631	0.384884	OK
STAG1	STAG1	612.847	-0.345431	0.1708	-2.02243	0.0431315	0.385232	OK
EPPK1	EPPK1	3.36596	0.226001	0.111752	2.02234	0.0431413	NaN	Low
SERF2	SERF2	1008.51	0.256871	0.12707	2.02149	0.0432287	0.385687	OK
SFSWAP	SFSWAP	970.052	-0.287943	0.142478	-2.02096	0.0432841	0.385687	OK
TMEM86A	TMEM86A	35.0038	0.354749	0.175549	2.0208	0.0433002	0.385687	OK
DARS	DARS	1248.22	-0.231744	0.114688	-2.02065	0.0433162	0.385687	OK
GMEB1	GMEB1	229.946	-0.275695	0.136491	-2.01987	0.0433966	0.385687	OK
ADGRB2	ADGRB2	193.348	0.334781	0.165762	2.01965	0.0434193	0.385687	OK
MTDH	MTDH	2287.23	-0.192259	0.0951961	-2.01961	0.0434242	0.385687	OK
ZFP91	ZFP91	1909.11	-0.270994	0.13419	-2.01947	0.0434379	0.385687	OK
ARMCX3	ARMCX3	914.66	0.231976	0.114875	2.01937	0.0434485	0.385687	OK
USP30-AS1	USP30-AS1	3.69309	0.2381	0.117925	2.01908	0.043479	NaN	Low
DAZAP1	DAZAP1	2934.63	-0.241933	0.119838	-2.01883	0.043505	0.385926	OK
PCDHGA4	PCDHGA4	27.5	-0.366184	0.181428	-2.01834	0.0435554	0.385984	OK
TTC37	TTC37	1624.18	-0.265945	0.131776	-2.01816	0.0435746	0.385984	OK
EML4	EML4	1664.49	-0.221519	0.109808	-2.01733	0.0436615	0.385984	OK
RNF11	RNF11	1345.73	0.172729	0.0856378	2.01698	0.043698	0.385984	OK
BCL2	BCL2	172.847	-0.348491	0.172832	-2.01636	0.0437628	0.385984	OK
USP32	USP32	1566.49	-0.205599	0.101969	-2.0163	0.0437691	0.385984	OK
TXNDC12	TXNDC12	1110.34	0.199102	0.0987583	2.01605	0.0437944	0.385984	OK
THAP5	THAP5	303.173	-0.307185	0.152374	-2.016	0.0437999	0.385984	OK
TMC6	TMC6	124.747	0.369385	0.183252	2.01572	0.0438291	0.385984	OK
TBCCD1	TBCCD1	160.648	-0.295436	0.146584	-2.01548	0.0438544	0.385984	OK
ALOXE3	ALOXE3	15.7777	0.331413	0.164448	2.0153	0.0438729	0.385984	OK
FAM76B	FAM76B	259.762	-0.264086	0.131046	-2.01522	0.043882	0.385984	OK
PASK	PASK	218.726	-0.347527	0.172463	-2.01508	0.0438962	0.385984	OK
LBR	LBR	2242.58	-0.236729	0.117504	-2.01465	0.0439416	0.386124	OK
KIAA1656	KIAA1656	38.9063	0.36659	0.182	2.01424	0.0439848	0.386243	OK
ERF	ERF	1497.48	-0.190574	0.0946507	-2.01344	0.0440683	0.386716	OK
HSPA7	HSPA7	3.97664	0.253497	0.125957	2.01257	0.0441598	NaN	Low
HBS1L	HBS1L	856.278	-0.217311	0.108031	-2.01157	0.0442651	0.388183	OK
ANKRD2	ANKRD2	2.44385	0.187058	0.0930234	2.01087	0.0443394	NaN	Low
TRIML2	TRIML2	4.44894	0.229104	0.114039	2.00899	0.0445384	NaN	Low
SASH1	SASH1	967.754	-0.334561	0.166547	-2.00881	0.0445576	0.390485	OK
SLAMF8	SLAMF8	4.19707	0.209907	0.104547	2.00777	0.0446681	NaN	Low
INHBA-AS1	INHBA-AS1	4.00608	0.252217	0.125626	2.00768	0.0446774	NaN	Low
EPHA7	EPHA7	31.3746	-0.369389	0.184034	-2.00717	0.0447312	0.391513	OK
ZNF334	ZNF334	59.2506	-0.358483	0.178631	-2.00683	0.0447672	0.391513	OK
EIF4G3	EIF4G3	1894.11	-0.182996	0.091194	-2.00666	0.0447855	0.391513	OK
NFKBID	NFKBID	107.442	0.337716	0.168305	2.00658	0.0447949	0.391513	OK
MIR503HG	MIR503HG	57.6618	0.356624	0.177767	2.00613	0.0448419	0.391661	OK
JDP2	JDP2	178.3	0.369055	0.184	2.00574	0.044884	0.391669	OK
NLGN2	NLGN2	979.543	0.200949	0.100196	2.00556	0.0449029	0.391669	OK
CUL2	CUL2	1392.91	-0.188991	0.0942873	-2.00442	0.0450252	0.392474	OK
C9orf3	C9orf3	472.186	0.318386	0.158883	2.0039	0.0450808	0.392697	OK
WRN	WRN	276.591	-0.259613	0.129641	-2.00255	0.0452256	0.393695	OK
SCAF11	SCAF11	1206.04	-0.28158	0.140636	-2.0022	0.0452634	0.393761	OK
SCN5A	SCN5A	717.414	0.349332	0.174513	2.00175	0.0453112	0.393772	OK
SETD1A	SETD1A	941.296	-0.298704	0.149238	-2.00153	0.0453354	0.393772	OK
C17orf59	C17orf59	100.326	0.334177	0.166976	2.00135	0.0453551	0.393772	OK
CASP8AP2	CASP8AP2	408.513	-0.307401	0.153634	-2.00086	0.0454073	0.393962	OK
CALCOCO1	CALCOCO1	649.642	0.356032	0.178022	1.99993	0.0455079	0.394569	OK
FADS1	FADS1	3178.1	-0.270625	0.135336	-1.99965	0.0455377	0.394569	OK
POM121L9P	POM121L9P	3.71066	0.22787	0.113957	1.9996	0.0455433	NaN	Low
FHL1	FHL1	299.818	0.365931	0.183072	1.99884	0.0456255	0.394987	OK
UBE2F	UBE2F	180.958	0.300903	0.150554	1.99864	0.0456477	0.394987	OK
ZC3H11A	ZC3H11A	2783.07	-0.18139	0.0907752	-1.99824	0.0456909	0.394987	OK
LOC102477328	LOC102477328	4.0897	0.21348	0.106849	1.99795	0.0457224	NaN	Low
IGFBP4	IGFBP4	7094.14	0.32334	0.161843	1.99786	0.0457321	0.394987	OK
DHFRL1	DHFRL1	107.422	-0.360439	0.180461	-1.99732	0.0457902	0.394987	OK
FAM189A2	FAM189A2	10.8252	0.309599	0.155008	1.99732	0.0457909	0.394987	OK
UNC119	UNC119	252.179	0.254843	0.127597	1.99725	0.0457978	0.394987	OK
SRP14-AS1	SRP14-AS1	16.7928	0.346321	0.173484	1.99627	0.0459049	0.39565	OK
P2RY6	P2RY6	3.78374	0.21323	0.106815	1.99626	0.0459062	NaN	Low
PAQR7	PAQR7	412.279	0.235312	0.117975	1.99459	0.0460875	0.396701	OK
HELLS	HELLS	630.935	-0.308283	0.15458	-1.99432	0.0461166	0.396701	OK
GPR37	GPR37	40.6695	0.364879	0.18296	1.99431	0.0461181	0.396701	OK
CYSRT1	CYSRT1	16.1088	0.351307	0.176223	1.99353	0.0462033	0.397172	OK
KIF2A	KIF2A	1127.36	-0.219689	0.110221	-1.99316	0.0462436	0.397257	OK
ESAM	ESAM	1046.26	0.361029	0.181195	1.99249	0.0463177	0.397617	OK
SMARCC1	SMARCC1	2336.8	-0.273105	0.137095	-1.99208	0.0463618	0.397617	OK
CRNN	CRNN	1.90959	0.165633	0.0831644	1.99163	0.0464112	NaN	Low
LEF1	LEF1	336.808	-0.317542	0.15944	-1.9916	0.0464149	0.397617	OK
ABI3BP	ABI3BP	399.93	-0.237942	0.119473	-1.9916	0.0464152	0.397617	OK
SIPA1L1	SIPA1L1	1006.81	-0.30066	0.15098	-1.99139	0.0464379	0.397617	OK
C7orf65	C7orf65	6.78187	0.264823	0.133025	1.99077	0.0465063	NaN	Low
ARID1B	ARID1B	675.95	-0.229111	0.11509	-1.9907	0.0465136	0.398004	OK
EVA1C	EVA1C	168.553	-0.290432	0.145953	-1.9899	0.0466024	0.398502	OK
ITGB8	ITGB8	170.398	-0.328389	0.165051	-1.98962	0.0466329	0.398502	OK
HLX	HLX	163.275	-0.338345	0.170107	-1.98902	0.0466995	0.39881	OK
DPY19L2	DPY19L2	3.07336	0.195552	0.0983224	1.98888	0.046714	NaN	Low
TMED9	TMED9	2257.67	0.224198	0.112737	1.98868	0.0467361	0.398861	OK
KLHL11	KLHL11	146.498	-0.296522	0.149132	-1.98832	0.046776	0.398941	OK
PCDH1	PCDH1	53.2756	0.325759	0.163949	1.98696	0.0469273	0.39997	OK
PTGS1	PTGS1	5.40012	0.266407	0.134084	1.98686	0.0469374	NaN	Low
TACSTD2	TACSTD2	796.061	0.354496	0.178474	1.98627	0.0470035	0.400358	OK
RAB6B	RAB6B	6.99205	0.287887	0.144956	1.98604	0.0470291	NaN	Low
TNFRSF9	TNFRSF9	28.2639	0.261798	0.131852	1.98555	0.0470829	0.400773	OK
PSMD6-AS2	PSMD6-AS2	30.2344	-0.365256	0.183998	-1.98511	0.0471325	0.400933	OK
BSCL2	BSCL2	31.8619	-0.364796	0.183809	-1.98465	0.0471833	0.401094	OK
SNX27	SNX27	565.333	-0.216451	0.109077	-1.98439	0.0472129	0.401094	OK
HR	HR	8.06114	0.265416	0.1338	1.98368	0.0472915	NaN	Low
CHTOP	CHTOP	1831.31	-0.204375	0.103029	-1.98367	0.0472922	0.401507	OK
KGFLP1	KGFLP1	16.3776	-0.352419	0.177756	-1.9826	0.0474119	0.402262	OK
ZDHHC6	ZDHHC6	1214.63	-0.202521	0.102204	-1.98154	0.0475307	0.402825	OK
CD2AP	CD2AP	1080.89	-0.241649	0.121955	-1.98146	0.04754	0.402825	OK
ATR	ATR	524.36	-0.305056	0.154036	-1.98042	0.0476558	0.403544	OK
ZNF280C	ZNF280C	95.1352	-0.339896	0.171669	-1.97995	0.0477096	0.403735	OK
ARHGAP30	ARHGAP30	38.0907	0.319708	0.161514	1.97944	0.0477664	0.403735	OK
INADL	INADL	145.02	-0.360937	0.182347	-1.9794	0.0477712	0.403735	OK
SNX33	SNX33	467.379	0.325264	0.164373	1.97882	0.0478365	0.403877	OK
JUND	JUND	1525.53	0.243673	0.123148	1.9787	0.0478499	0.403877	OK
NDRG2	NDRG2	8.17045	0.307281	0.155323	1.97834	0.0478908	NaN	Low
SIMC1	SIMC1	449.563	-0.250044	0.126414	-1.97797	0.0479318	0.404071	OK
RHOV	RHOV	10.6855	0.318564	0.161058	1.97795	0.0479348	0.404071	OK
SIAE	SIAE	222.749	0.322853	0.163259	1.97755	0.0479791	0.404183	OK
GSDMC	GSDMC	9.11552	0.291603	0.147458	1.97752	0.0479824	NaN	Low
E2F2	E2F2	141.568	-0.36169	0.183091	-1.97547	0.0482154	0.405911	OK
ARL4D	ARL4D	163.906	0.353306	0.178887	1.97502	0.0482661	0.406077	OK
RAPGEF6	RAPGEF6	479.55	-0.285659	0.144687	-1.97433	0.0483446	0.406245	OK
ABHD11	ABHD11	190.265	0.303339	0.153655	1.97415	0.0483642	0.406245	OK
ZG16B	ZG16B	7.75761	0.271471	0.137542	1.97374	0.0484113	NaN	Low
HHLA3	HHLA3	93.5268	0.352484	0.178598	1.97361	0.0484257	0.406245	OK
TTC21B	TTC21B	274.634	-0.297792	0.150894	-1.97352	0.0484365	0.406245	OK
EML5	EML5	87.7627	-0.350086	0.177396	-1.97347	0.0484418	0.406245	OK
KRT14	KRT14	3.11219	0.201641	0.102236	1.97231	0.0485738	NaN	Low
PKD1L2	PKD1L2	1.64227	0.162432	0.0823846	1.97163	0.0486513	NaN	Low
PRIM1	PRIM1	509.561	-0.229323	0.116412	-1.96992	0.0488472	0.409382	OK
MRPS27	MRPS27	1631.13	-0.21472	0.109043	-1.96914	0.0489366	0.409573	OK
VDAC2	VDAC2	2338.71	0.176697	0.0897345	1.96911	0.0489405	0.409573	OK
FAM127B	FAM127B	560.016	-0.227508	0.115571	-1.96856	0.0490041	0.409573	OK
CLTB	CLTB	1476.66	0.290687	0.147678	1.96838	0.0490238	0.409573	OK
ATP5L	ATP5L	1650.53	0.20771	0.105531	1.96823	0.0490415	0.409573	OK
TAF3	TAF3	419.055	-0.307817	0.156404	-1.96808	0.0490584	0.409573	OK
TDP2	TDP2	659.257	-0.200037	0.101691	-1.9671	0.0491719	0.409976	OK
ACACA	ACACA	957.661	-0.213966	0.108798	-1.96664	0.0492243	0.409976	OK
WNT5B	WNT5B	253.86	0.294416	0.149717	1.96649	0.0492426	0.409976	OK
TAB1	TAB1	470.031	-0.229933	0.116961	-1.9659	0.0493104	0.409976	OK
PTDSS2	PTDSS2	638.612	0.242576	0.123413	1.96556	0.0493496	0.409976	OK
TMEM59	TMEM59	1478.2	0.267563	0.136135	1.96542	0.0493656	0.409976	OK
SPRED2	SPRED2	1211.53	-0.225979	0.114994	-1.96514	0.0493978	0.409976	OK
TMEM205	TMEM205	488.18	0.298332	0.151825	1.96497	0.0494175	0.409976	OK
RBCK1	RBCK1	1360.88	0.251756	0.128125	1.96492	0.049424	0.409976	OK
CAMSAP1	CAMSAP1	1163.17	-0.231205	0.117674	-1.96479	0.0494391	0.409976	OK
FLAD1	FLAD1	476.396	0.270704	0.137851	1.96374	0.0495607	0.409976	OK
ARNTL	ARNTL	240.928	0.272989	0.139037	1.96342	0.0495973	0.409976	OK
MIR181A2HG	MIR181A2HG	14.9854	0.332811	0.169523	1.96322	0.0496203	0.409976	OK
CRABP2	CRABP2	99.4696	0.361086	0.183928	1.96319	0.0496235	0.409976	OK
PODNL1	PODNL1	14.3185	0.297764	0.151678	1.96313	0.0496311	0.409976	OK
KIF5B	KIF5B	4430.18	-0.250369	0.127552	-1.96288	0.0496597	0.409976	OK
ZCCHC14	ZCCHC14	566.108	-0.268478	0.136821	-1.96225	0.0497331	0.409976	OK
MBOAT2	MBOAT2	783.599	0.259878	0.132451	1.96207	0.0497543	0.409976	OK
NUFIP2	NUFIP2	1537.87	-0.175301	0.0893473	-1.96202	0.0497606	0.409976	OK
UPF2	UPF2	909.337	-0.250246	0.127547	-1.96199	0.0497634	0.409976	OK
BNIPL	BNIPL	12.4081	0.334337	0.170421	1.96183	0.0497822	0.409976	OK
PRKCI	PRKCI	1501.79	-0.181411	0.0924914	-1.96138	0.0498343	0.409976	OK
CECR6	CECR6	23.526	0.357113	0.18208	1.9613	0.0498441	0.409976	OK
TLE3	TLE3	1206.91	-0.228513	0.116536	-1.96089	0.0498921	0.409976	OK
LOC284581	LOC284581	12.0547	0.27278	0.139111	1.96089	0.0498921	0.409976	OK
TMPO-AS1	TMPO-AS1	223.344	-0.34543	0.17622	-1.96023	0.0499694	0.410353	OK
LAPTM4A	LAPTM4A	2253.25	0.164017	0.0837002	1.95958	0.0500451	0.410716	OK
CFH	CFH	557.444	0.220826	0.112732	1.95886	0.0501297	0.410769	OK
INCENP	INCENP	2085.99	-0.27558	0.140703	-1.95859	0.0501606	0.410769	OK
SH3PXD2B	SH3PXD2B	263.629	0.3448	0.17607	1.95831	0.0501932	0.410769	OK
SBF2	SBF2	953.475	-0.344653	0.176003	-1.95822	0.0502038	0.410769	OK
HMGA2	HMGA2	2321.17	-0.284922	0.145521	-1.95795	0.0502358	0.410769	OK
FERMT3	FERMT3	75.8945	0.336927	0.172085	1.95791	0.0502404	0.410769	OK
SKAP1	SKAP1	3.89649	0.220337	0.112714	1.95484	0.050602	NaN	Low
TMEM132A	TMEM132A	1237.76	0.354685	0.181486	1.95434	0.0506613	0.413555	OK
PRKCE	PRKCE	500.698	0.221434	0.113318	1.9541	0.050689	0.413555	OK
SELPLG	SELPLG	27.0287	0.356478	0.182437	1.95398	0.0507038	0.413555	OK
R3HDM1	R3HDM1	950.243	-0.305313	0.156267	-1.95379	0.0507266	0.413555	OK
WIPF1	WIPF1	433.868	-0.284288	0.145539	-1.95335	0.0507784	0.413555	OK
LCP1	LCP1	124.182	0.348654	0.178508	1.95316	0.0508008	0.413555	OK
KIF16B	KIF16B	218.484	-0.286445	0.146659	-1.95314	0.050803	0.413555	OK
SPATS2L	SPATS2L	2756.73	-0.179545	0.0919542	-1.95255	0.0508733	0.413869	OK
GATSL2	GATSL2	12.1865	0.332792	0.170494	1.95193	0.0509461	0.414161	OK
NR2F1	NR2F1	1259.01	-0.321606	0.164782	-1.95171	0.0509727	0.414161	OK
EEA1	EEA1	629.128	-0.335244	0.171846	-1.95085	0.0510753	0.41468	OK
QRICH1	QRICH1	1869.13	-0.231199	0.118525	-1.95064	0.0511002	0.41468	OK
C8G	C8G	7.06403	0.25945	0.133024	1.9504	0.0511284	NaN	Low
FKBP10	FKBP10	388.045	0.357221	0.183191	1.95	0.0511765	0.414788	OK
LINC01125	LINC01125	11.0236	0.324876	0.16663	1.94968	0.0512138	0.414788	OK
G3BP2	G3BP2	2421.73	-0.197225	0.101161	-1.94962	0.0512219	0.414788	OK
PI4K2B	PI4K2B	583.635	-0.245041	0.125697	-1.94946	0.0512406	0.414788	OK
AKR7L	AKR7L	5.58936	0.272937	0.14001	1.94941	0.051247	NaN	Low
RBM27	RBM27	1036.66	-0.272208	0.139668	-1.94897	0.0512992	0.415005	OK
MMS22L	MMS22L	442.285	-0.256083	0.131506	-1.94731	0.0514974	0.41635	OK
NYNRIN	NYNRIN	21.9817	0.330526	0.169845	1.94604	0.0516498	0.417324	OK
FABP4	FABP4	3.48115	0.212331	0.109144	1.94541	0.0517254	NaN	Low
WAC	WAC	3342.27	-0.18738	0.0963229	-1.94533	0.0517348	0.417495	OK
PAPD7	PAPD7	970.246	-0.197179	0.10136	-1.94533	0.051735	0.417495	OK
ZBTB48	ZBTB48	170.979	0.275299	0.141681	1.94309	0.0520052	0.419417	OK
COMMD5	COMMD5	329.004	0.242794	0.124971	1.94281	0.052039	0.41943	OK
BRD7	BRD7	841.99	-0.236872	0.121984	-1.94183	0.052158	0.420001	OK
RND1	RND1	11.9413	0.33074	0.170363	1.94138	0.0522123	0.420001	OK
ATP6AP2	ATP6AP2	1047.43	0.235945	0.121535	1.94137	0.0522136	0.420001	OK
GPNMB	GPNMB	3.48442	0.211792	0.109098	1.9413	0.0522216	NaN	Low
FMR1	FMR1	925.201	-0.258672	0.133256	-1.94116	0.0522386	0.420001	OK
NFE2	NFE2	4.36604	0.224637	0.115749	1.94072	0.0522922	NaN	Low
ZNF395	ZNF395	1469.47	-0.193524	0.0997262	-1.94055	0.0523127	0.420337	OK
SDSL	SDSL	42.1071	0.348984	0.179869	1.94021	0.0523542	0.420412	OK
USP2-AS1	USP2-AS1	12.336	-0.329613	0.169934	-1.93965	0.0524225	0.420486	OK
NUMA1	NUMA1	4993.1	-0.179948	0.0927758	-1.9396	0.0524278	0.420486	OK
ING1	ING1	362.423	-0.22557	0.116315	-1.9393	0.0524643	0.42052	OK
RAB17	RAB17	1.83375	0.157615	0.0813044	1.93858	0.0525527	NaN	Low
GBAP1	GBAP1	111.63	0.349113	0.180158	1.93782	0.0526455	0.421714	OK
SPINK1	SPINK1	2.37816	0.180574	0.0932052	1.93738	0.0526991	NaN	Low
DAG1	DAG1	2190.3	-0.229807	0.118692	-1.93617	0.0528468	0.422556	OK
SLC52A3	SLC52A3	4.73537	0.248991	0.128603	1.93613	0.0528522	NaN	Low
SATB2	SATB2	478.903	-0.254883	0.131668	-1.93581	0.0528913	0.422556	OK
DENND4B	DENND4B	949.903	-0.249173	0.128721	-1.93575	0.0528979	0.422556	OK
MAP3K11	MAP3K11	1132.64	0.185964	0.0960747	1.93562	0.0529141	0.422556	OK
RBBP6	RBBP6	1093.3	-0.250278	0.129309	-1.9355	0.0529284	0.422556	OK
CCDC102A	CCDC102A	252.041	0.267867	0.138407	1.93536	0.0529467	0.422556	OK
ASB2	ASB2	33.0295	0.284636	0.147101	1.93497	0.0529935	0.422556	OK
EDEM3	EDEM3	984.913	-0.298543	0.154299	-1.93483	0.0530109	0.422556	OK
VPS37C	VPS37C	421.972	-0.292293	0.151089	-1.93458	0.0530421	0.422556	OK
XPR1	XPR1	716.892	-0.19448	0.100629	-1.93264	0.0532801	0.424193	OK
IL12A	IL12A	45.7134	0.354681	0.183728	1.93047	0.0535486	0.42607	OK
IRF9	IRF9	218.608	0.321355	0.166511	1.92993	0.0536149	0.426175	OK
ABCG4	ABCG4	14.6232	0.31748	0.164512	1.92984	0.0536271	0.426175	OK
TIMP2	TIMP2	3386.69	0.276124	0.143106	1.92951	0.0536681	0.426241	OK
GPR162	GPR162	40.4895	0.344285	0.178497	1.9288	0.0537552	0.426451	OK
CHD4	CHD4	5657.15	-0.197544	0.10242	-1.92877	0.0537598	0.426451	OK
NAPRT	NAPRT	174.522	0.291645	0.151251	1.92822	0.053828	0.426732	OK
TCF7	TCF7	83.8797	0.348543	0.180784	1.92795	0.053861	0.426735	OK
AP1S2	AP1S2	530.395	0.199012	0.103302	1.9265	0.0540414	0.427647	OK
FGF1	FGF1	490.306	0.337676	0.175279	1.9265	0.0540416	0.427647	OK
BCOR	BCOR	624.992	-0.201065	0.10445	-1.92499	0.05423	0.42867	OK
FXR1	FXR1	2858.06	-0.17142	0.0890522	-1.92494	0.0542366	0.42867	OK
TMEM60	TMEM60	130.088	0.30364	0.157788	1.92435	0.054311	0.428796	OK
LINC01278	LINC01278	462.081	-0.232058	0.120594	-1.92429	0.0543184	0.428796	OK
FGD4	FGD4	27.1323	0.353813	0.183915	1.92378	0.0543823	0.429041	OK
STAP2	STAP2	119.681	0.313964	0.163337	1.92219	0.0545819	0.430356	OK
ATP6AP1	ATP6AP1	1514.96	0.216886	0.112857	1.92178	0.054634	0.430446	OK
CDK11A	CDK11A	141.661	0.284983	0.148316	1.92146	0.0546738	0.430446	OK
DIP2B	DIP2B	877.196	-0.286567	0.149151	-1.92131	0.0546923	0.430446	OK
TMEM191C	TMEM191C	2.57914	0.19582	0.101925	1.92122	0.0547038	NaN	Low
MAP9	MAP9	213.783	-0.273635	0.142516	-1.92002	0.0548553	0.431468	OK
ILF3	ILF3	10265.3	-0.289863	0.151058	-1.91889	0.0549986	0.431876	OK
BTBD19	BTBD19	27.9477	0.320659	0.167111	1.91884	0.0550047	0.431876	OK
PLXNB3	PLXNB3	476.416	0.316873	0.165139	1.91883	0.0550064	0.431876	OK
PSG4	PSG4	6.6834	0.262416	0.136793	1.91834	0.0550678	NaN	Low
GSN	GSN	652.16	0.348275	0.18156	1.91823	0.0550813	0.432204	OK
CELSR2	CELSR2	242.749	-0.30279	0.157884	-1.9178	0.0551362	0.432235	OK
TUBB2A	TUBB2A	274.359	0.321019	0.1674	1.91768	0.0551515	0.432235	OK
THRAP3	THRAP3	3343.01	-0.280067	0.146073	-1.91731	0.0551983	0.432343	OK
HECTD2-AS1	HECTD2-AS1	1.57756	0.154313	0.0804843	1.91731	0.0551988	NaN	Low
ACVR2B	ACVR2B	218.389	-0.319059	0.166457	-1.91676	0.055268	0.432629	OK
B2M	B2M	4747.4	0.281388	0.14683	1.91642	0.0553122	0.432715	OK
PCDHGA1	PCDHGA1	18.074	-0.344142	0.179632	-1.91581	0.0553889	0.432932	OK
TRPM4	TRPM4	75.0677	0.343203	0.179167	1.91555	0.0554226	0.432932	OK
CTSO	CTSO	58.261	0.341341	0.178212	1.91536	0.0554461	0.432932	OK
GAB1	GAB1	127.331	-0.281965	0.147228	-1.91516	0.0554726	0.432932	OK
LGALS3BP	LGALS3BP	4413.79	0.295446	0.154307	1.91466	0.0555353	0.43299	OK
GJC2	GJC2	13.6842	0.321407	0.167873	1.91458	0.0555464	0.43299	OK
ZNF638	ZNF638	1360.38	-0.221447	0.115687	-1.91419	0.0555963	0.43312	OK
ASH2L	ASH2L	775.382	-0.188882	0.0986954	-1.91379	0.0556469	0.433125	OK
B3GAT3	B3GAT3	435.706	0.242634	0.126807	1.91342	0.0556949	0.433125	OK
MTX3	MTX3	666.451	-0.217681	0.113778	-1.9132	0.0557228	0.433125	OK
SMC1A	SMC1A	2172.55	-0.296336	0.154895	-1.91314	0.0557298	0.433125	OK
SOD3	SOD3	211.737	0.349428	0.182874	1.91075	0.0560361	0.434713	OK
SNTB2	SNTB2	1107.36	-0.203494	0.106508	-1.91059	0.0560574	0.434713	OK
ARHGAP9	ARHGAP9	13.1008	0.307233	0.160806	1.91059	0.0560576	0.434713	OK
EIF5B	EIF5B	4024.74	-0.228099	0.119401	-1.91036	0.0560869	0.434713	OK
MYO10	MYO10	4580.25	-0.29492	0.154391	-1.91021	0.0561059	0.434713	OK
SP2	SP2	673.837	-0.324708	0.170005	-1.90999	0.0561339	0.434713	OK
CHST3	CHST3	1298.76	0.318298	0.166723	1.90915	0.0562431	0.434761	OK
MED4	MED4	457.867	-0.259318	0.135846	-1.90891	0.0562734	0.434761	OK
EIF2A	EIF2A	1766.6	-0.176458	0.0924404	-1.90889	0.0562765	0.434761	OK
ACADVL	ACADVL	2912.53	0.240018	0.125742	1.90881	0.056287	0.434761	OK
VPS41	VPS41	572.038	-0.208524	0.109252	-1.90865	0.0563067	0.434761	OK
LOC101927476	LOC101927476	3.12251	0.203746	0.106763	1.9084	0.0563396	NaN	Low
ESR1	ESR1	1.81996	0.153115	0.0802427	1.90814	0.0563727	NaN	Low
SLX4	SLX4	318.137	-0.265258	0.13905	-1.90764	0.0564374	0.435513	OK
LRRC26	LRRC26	15.3854	-0.335377	0.175847	-1.90721	0.0564938	0.43555	OK
CPTP	CPTP	322.022	0.254768	0.13359	1.90709	0.056509	0.43555	OK
XYLB	XYLB	100.856	-0.340437	0.178538	-1.9068	0.0565466	0.435582	OK
SIK3	SIK3	687.739	-0.200805	0.105337	-1.90631	0.0566106	0.435818	OK
FMOD	FMOD	2.16963	0.177151	0.0929615	1.90564	0.0566966	NaN	Low
ZNF528-AS1	ZNF528-AS1	61.3421	0.340073	0.178467	1.90553	0.0567117	0.436339	OK
TRIM62	TRIM62	163.338	0.267031	0.140217	1.90441	0.0568568	0.43661	OK
H1FX	H1FX	1355.23	-0.302815	0.159023	-1.90422	0.0568813	0.43661	OK
ADAMTS15	ADAMTS15	496.283	0.329773	0.173216	1.90383	0.0569326	0.43661	OK
FAM213A	FAM213A	452.783	0.231827	0.121783	1.90362	0.0569603	0.43661	OK
AHI1	AHI1	261.516	-0.308605	0.162118	-1.90358	0.0569645	0.43661	OK
FAM214A	FAM214A	107.748	0.327506	0.172049	1.90356	0.0569673	0.43661	OK
PPM1N	PPM1N	10.2028	0.272397	0.143109	1.90341	0.0569864	0.43661	OK
SSH1	SSH1	1206.52	-0.236997	0.124534	-1.90307	0.057031	0.43661	OK
CLHC1	CLHC1	91.8369	0.329711	0.173264	1.90294	0.057048	0.43661	OK
ADAMTS6	ADAMTS6	1031.97	-0.299687	0.15751	-1.90265	0.0570858	0.43663	OK
CD274	CD274	766.726	-0.21946	0.115359	-1.90241	0.0571176	0.43663	OK
D2HGDH	D2HGDH	87.8789	0.311562	0.163843	1.90159	0.057225	0.436746	OK
ASTN1	ASTN1	68.6554	-0.333308	0.17528	-1.90157	0.0572274	0.436746	OK
AZGP1	AZGP1	20.0139	0.306928	0.161412	1.90153	0.0572332	0.436746	OK
HOXB3	HOXB3	63.6224	0.331243	0.17428	1.90064	0.0573498	0.43693	OK
UBE4A	UBE4A	1168.85	-0.208783	0.109879	-1.90013	0.0574161	0.43693	OK
C8orf44	C8orf44	20.9219	0.343508	0.180792	1.90002	0.0574306	0.43693	OK
ASAP3	ASAP3	216.902	0.338532	0.178197	1.89976	0.0574642	0.43693	OK
RBM10	RBM10	1253.88	-0.258665	0.13617	-1.89958	0.0574883	0.43693	OK
RPAP3	RPAP3	588.69	-0.248359	0.130744	-1.89958	0.0574884	0.43693	OK
GBP1	GBP1	469.473	0.215116	0.113247	1.89953	0.0574945	0.43693	OK
BAZ1B	BAZ1B	2013.52	-0.256111	0.134845	-1.8993	0.0575251	0.43693	OK
TMEM231	TMEM231	281.966	-0.277109	0.145977	-1.89831	0.057655	0.437227	OK
HLA-C	HLA-C	2063.87	0.315171	0.166059	1.89795	0.0577032	0.437227	OK
AMT	AMT	64.8869	0.349174	0.183992	1.89777	0.0577266	0.437227	OK
USP16	USP16	609.978	-0.268192	0.141355	-1.8973	0.0577888	0.437227	OK
SMAD4	SMAD4	741.507	-0.217448	0.114622	-1.89708	0.0578169	0.437227	OK
MCM3	MCM3	3207.12	-0.27406	0.144473	-1.89697	0.0578324	0.437227	OK
FGF5	FGF5	1344.09	-0.29721	0.156677	-1.89696	0.0578333	0.437227	OK
CNOT2	CNOT2	920.485	-0.194738	0.10267	-1.89674	0.057862	0.437227	OK
SPINK4	SPINK4	2.81687	0.187358	0.0987793	1.89674	0.0578629	NaN	Low
F3	F3	3536.1	0.31905	0.168216	1.89667	0.057872	0.437227	OK
PCDHB11	PCDHB11	44.7981	-0.347346	0.183164	-1.89637	0.0579112	0.437227	OK
TGOLN2	TGOLN2	5631	-0.158929	0.0838316	-1.89582	0.0579844	0.437227	OK
ALDH4A1	ALDH4A1	98.8787	0.308363	0.162655	1.89581	0.0579846	0.437227	OK
PEPD	PEPD	591.32	-0.238489	0.125805	-1.8957	0.0579998	0.437227	OK
HMOX2	HMOX2	827.323	0.252437	0.133191	1.8953	0.0580522	0.437333	OK
TOMM70A	TOMM70A	1593.03	-0.226626	0.119586	-1.89509	0.0580809	0.437333	OK
CSNK2A1	CSNK2A1	2549.41	-0.160192	0.0845623	-1.89436	0.0581772	0.437659	OK
FBLIM1	FBLIM1	646.719	0.341236	0.180166	1.89401	0.0582239	0.437659	OK
ATRX	ATRX	1345.97	-0.257137	0.135776	-1.89383	0.0582476	0.437659	OK
TRAF7	TRAF7	1587.7	-0.173242	0.0915131	-1.89309	0.0583464	0.437659	OK
B3GNT9	B3GNT9	45.9205	0.342622	0.180991	1.89303	0.0583535	0.437659	OK
VPS72	VPS72	1001.79	-0.205362	0.108483	-1.89303	0.0583538	0.437659	OK
NDUFA5	NDUFA5	506.202	-0.210799	0.11136	-1.89295	0.0583639	0.437659	OK
ONECUT2	ONECUT2	156.627	-0.28513	0.150662	-1.89251	0.0584225	0.437659	OK
NMNAT2	NMNAT2	1306.84	0.348137	0.183957	1.89249	0.058426	0.437659	OK
PCNA	PCNA	2244.38	-0.281381	0.148715	-1.89208	0.0584808	0.437817	OK
NMT2	NMT2	741.148	0.237248	0.12542	1.89162	0.0585411	0.438018	OK
RAPGEF5	RAPGEF5	62.3847	-0.324264	0.17155	-1.8902	0.0587309	0.439186	OK
MMGT1	MMGT1	457.633	-0.265678	0.140603	-1.88956	0.0588166	0.439575	OK
TRABD	TRABD	605.035	0.214641	0.113658	1.88848	0.0589609	0.440401	OK
IVNS1ABP	IVNS1ABP	1572.15	-0.192112	0.101768	-1.88775	0.059059	0.440731	OK
SCCPDH	SCCPDH	825.277	0.230742	0.122238	1.88765	0.0590727	0.440731	OK
LMNB2	LMNB2	4828.62	-0.283007	0.149951	-1.88734	0.0591149	0.440794	OK
KIAA1875	KIAA1875	9.2664	0.302121	0.160094	1.88714	0.0591409	NaN	Low
GSDMB	GSDMB	55.5523	0.34345	0.182027	1.88681	0.0591855	0.440828	OK
DUOXA1	DUOXA1	22.3423	0.339368	0.179928	1.88613	0.0592775	0.440828	OK
FAM171A2	FAM171A2	143.861	0.324134	0.171853	1.88611	0.0592801	0.440828	OK
SMARCD1	SMARCD1	1268.6	-0.198705	0.105374	-1.88571	0.0593344	0.440828	OK
UHRF1BP1L	UHRF1BP1L	402.902	-0.27792	0.147396	-1.88553	0.0593584	0.440828	OK
SETD2	SETD2	1220.02	-0.268396	0.142354	-1.88542	0.0593736	0.440828	OK
PRKRIR	PRKRIR	1492.31	-0.288575	0.153074	-1.8852	0.0594025	0.440828	OK
LINC00482	LINC00482	3.64282	0.199255	0.105724	1.88467	0.0594749	NaN	Low
ANKS1A	ANKS1A	640.993	-0.215598	0.114403	-1.88455	0.0594902	0.440828	OK
NSD1	NSD1	1104.46	-0.26082	0.138414	-1.88434	0.0595185	0.440828	OK
MRPL30	MRPL30	1282.11	-0.207581	0.110162	-1.88432	0.0595215	0.440828	OK
MCM8	MCM8	1247.03	-0.247932	0.131587	-1.88418	0.0595412	0.440828	OK
MSMP	MSMP	14.9403	0.324122	0.172032	1.88408	0.0595546	0.440828	OK
SETX	SETX	1114.8	-0.241794	0.128342	-1.88398	0.0595671	0.440828	OK
ADAM15	ADAM15	3715.27	0.178695	0.0948673	1.88363	0.0596147	0.440828	OK
IKBKAP	IKBKAP	1028.53	-0.200318	0.106385	-1.88296	0.0597056	0.440828	OK
CREB3L1	CREB3L1	1181.34	0.311847	0.165623	1.88287	0.0597174	0.440828	OK
ZNRF1	ZNRF1	608.283	0.191667	0.101797	1.88283	0.0597235	0.440828	OK
MIB1	MIB1	1324.37	-0.268651	0.142698	-1.88265	0.0597479	0.440828	OK
FAM111B	FAM111B	547.436	-0.346432	0.184028	-1.8825	0.0597682	0.440828	OK
EFR3B	EFR3B	15.6434	0.329539	0.175072	1.8823	0.059795	0.440828	OK
TMEM160	TMEM160	163.851	0.268034	0.142421	1.88199	0.059838	0.440896	OK
PMFBP1	PMFBP1	9.56347	-0.303374	0.16123	-1.88162	0.0598882	NaN	Low
SYTL1	SYTL1	22.5811	0.305959	0.162607	1.88158	0.0598927	0.440935	OK
COPG2	COPG2	216.515	-0.254816	0.135436	-1.88145	0.0599109	0.440935	OK
IKZF4	IKZF4	150.09	-0.278221	0.147919	-1.8809	0.0599858	0.441237	OK
MIER3	MIER3	490.332	-0.230606	0.122665	-1.87996	0.0601133	0.441688	OK
SAFB	SAFB	1852.52	-0.301334	0.160288	-1.87995	0.0601148	0.441688	OK
SCMH1	SCMH1	653.158	-0.27291	0.145316	-1.87804	0.0603755	0.442964	OK
DHRS4-AS1	DHRS4-AS1	249.023	-0.279311	0.148764	-1.87755	0.0604432	0.442964	OK
RPS21	RPS21	2877.42	0.177796	0.0946966	1.87753	0.0604454	0.442964	OK
COX5A	COX5A	971.013	0.184604	0.0983388	1.87722	0.0604875	0.442964	OK
CPNE3	CPNE3	1223.54	-0.194256	0.103481	-1.87721	0.0604893	0.442964	OK
LOC100049716	LOC100049716	48.0328	0.344842	0.183701	1.87719	0.0604921	0.442964	OK
NIN	NIN	1619.13	-0.276089	0.147195	-1.87567	0.0607007	0.44422	OK
CDH4	CDH4	897.549	-0.342542	0.182661	-1.87529	0.0607534	0.44422	OK
EME2	EME2	16.2866	0.325238	0.173463	1.87497	0.0607975	0.44422	OK
SLC22A15	SLC22A15	234.126	0.342168	0.182495	1.87495	0.0607998	0.44422	OK
ARPP19	ARPP19	1749.52	-0.186921	0.0997541	-1.87382	0.0609556	0.445109	OK
FPR3	FPR3	1.65465	0.147964	0.0789733	1.87359	0.0609863	NaN	Low
CLDN4	CLDN4	199.692	0.334766	0.17868	1.87356	0.0609918	0.445124	OK
ETNK2	ETNK2	272.516	0.236578	0.126305	1.87306	0.06106	0.445373	OK
RBPMS	RBPMS	334.38	0.311516	0.166366	1.87247	0.0611411	0.445441	OK
RPLP0P2	RPLP0P2	5.35872	0.230651	0.123183	1.87242	0.0611488	NaN	Low
PHKA1	PHKA1	395.247	-0.222209	0.118686	-1.87224	0.061173	0.445441	OK
PTPN12	PTPN12	2833.87	-0.28364	0.151529	-1.87185	0.061227	0.445441	OK
F2RL1	F2RL1	1569.62	0.306062	0.163508	1.87185	0.061227	0.445441	OK
RABAC1	RABAC1	664.392	0.293183	0.156635	1.87176	0.06124	0.445441	OK
RPLP2	RPLP2	3815.94	0.165424	0.0883926	1.87147	0.06128	0.445483	OK
LOC146880	LOC146880	300.32	0.337157	0.180199	1.87102	0.0613419	0.445685	OK
ZFHX3	ZFHX3	923.687	-0.252712	0.135096	-1.87061	0.0613985	0.445833	OK
HDGFRP3	HDGFRP3	753.603	-0.207823	0.111113	-1.87038	0.0614306	0.445833	OK
SBSN	SBSN	2.15725	0.171359	0.0916252	1.87022	0.0614536	NaN	Low
PCSK4	PCSK4	39.9299	0.340435	0.182058	1.86992	0.0614946	0.446049	OK
FBXO44	FBXO44	178.603	0.309132	0.165386	1.86916	0.0616009	0.446572	OK
CTGF	CTGF	5837.19	-0.173503	0.0928517	-1.8686	0.0616783	0.446885	OK
SKIV2L2	SKIV2L2	756.333	-0.240972	0.128978	-1.86831	0.0617183	0.446927	OK
PAQR4	PAQR4	684.034	-0.241517	0.129352	-1.86713	0.0618836	0.447825	OK
NME4	NME4	1431.5	0.215017	0.115171	1.86693	0.061911	0.447825	OK
FAT1	FAT1	3989.66	-0.219373	0.117558	-1.86608	0.0620298	0.448364	OK
RFC5	RFC5	1234.18	-0.237069	0.127055	-1.86588	0.0620582	0.448364	OK
P2RY2	P2RY2	77.3194	0.343251	0.184003	1.86547	0.0621156	0.448364	OK
SOX21	SOX21	63.5455	-0.327187	0.175468	-1.86466	0.0622293	0.448364	OK
ZNF749	ZNF749	89.7328	-0.302435	0.162201	-1.86457	0.0622421	0.448364	OK
PURB	PURB	1267.61	-0.247974	0.133	-1.86447	0.062256	0.448364	OK
ADAM23	ADAM23	91.3684	-0.321787	0.172639	-1.86392	0.0623324	0.448364	OK
NCR3LG1	NCR3LG1	69.7323	-0.329873	0.176984	-1.86386	0.0623415	0.448364	OK
UNC45A	UNC45A	876.539	0.17931	0.0962141	1.86366	0.0623698	0.448364	OK
SIN3B	SIN3B	1703.56	0.208498	0.11188	1.86359	0.0623792	0.448364	OK
ARL6IP1	ARL6IP1	2777.54	0.196875	0.105649	1.86349	0.0623934	0.448364	OK
ZC3H18	ZC3H18	1751.48	-0.28878	0.15497	-1.86346	0.0623978	0.448364	OK
TRPC4AP	TRPC4AP	2198.49	0.184514	0.099044	1.86295	0.0624686	0.448626	OK
USP18	USP18	13.5549	0.311217	0.167163	1.86176	0.0626363	0.449582	OK
APOPT1	APOPT1	402.966	0.214266	0.11516	1.86059	0.0628021	0.450525	OK
C1orf204	C1orf204	35.675	0.340765	0.1833	1.85906	0.0630189	0.451832	OK
KIAA2022	KIAA2022	13.9322	-0.321341	0.172908	-1.85844	0.0631059	0.452207	OK
GNG5	GNG5	1411.06	0.167334	0.0900986	1.85723	0.0632778	0.45309	OK
GCFC2	GCFC2	325.111	-0.258167	0.139017	-1.85709	0.0632986	0.45309	OK
PPIP5K2	PPIP5K2	782.563	-0.287138	0.154642	-1.8568	0.0633401	0.453138	OK
GPRC5A	GPRC5A	1184.51	0.216337	0.116547	1.85621	0.0634229	0.453305	OK
AQR	AQR	877.526	-0.235573	0.126915	-1.85615	0.0634328	0.453305	OK
COL8A2	COL8A2	3.53231	0.213824	0.115206	1.85601	0.0634517	NaN	Low
CCDC92	CCDC92	775.926	-0.201893	0.108795	-1.85572	0.0634932	0.453322	OK
CMYA5	CMYA5	14.6894	-0.312981	0.168665	-1.85564	0.0635047	0.453322	OK
UTP20	UTP20	1051.52	-0.340951	0.183776	-1.85526	0.0635595	0.453465	OK
CYP11A1	CYP11A1	26.7204	0.260018	0.140258	1.85385	0.0637605	0.454318	OK
PRPF40A	PRPF40A	2027.27	-0.242754	0.130957	-1.85369	0.0637829	0.454318	OK
UBXN7	UBXN7	597.918	-0.270556	0.145955	-1.85369	0.0637835	0.454318	OK
2011-09-01	2011-09-01	2535.26	-0.183406	0.098996	-1.85266	0.0639305	0.454999	OK
TMEM87B	TMEM87B	530.171	0.26552	0.143344	1.85233	0.0639788	0.454999	OK
FBXO3	FBXO3	449.571	-0.236485	0.127672	-1.85229	0.0639836	0.454999	OK
SELP	SELP	1.46317	0.144602	0.0781059	1.85136	0.0641179	NaN	Low
ZFYVE1	ZFYVE1	348.76	0.313281	0.169264	1.85085	0.0641917	0.456229	OK
SLC16A2	SLC16A2	275.793	0.315761	0.170662	1.85021	0.0642826	0.45629	OK
STMN3	STMN3	135.061	0.33923	0.183351	1.85017	0.0642887	0.45629	OK
CCP110	CCP110	379.834	-0.301579	0.16303	-1.84984	0.0643367	0.45629	OK
C22orf39	C22orf39	122.882	0.285481	0.154329	1.84982	0.06434	0.45629	OK
CAND1	CAND1	1705.02	-0.184261	0.0996396	-1.84927	0.0644188	0.4566	OK
C6orf58	C6orf58	4.14767	0.238167	0.128794	1.84921	0.0644276	NaN	Low
LMNTD2	LMNTD2	28.4339	0.335823	0.181703	1.8482	0.0645739	0.457268	OK
ADNP	ADNP	1830.89	-0.162841	0.0881145	-1.84806	0.0645934	0.457268	OK
ST14	ST14	2.81161	0.205103	0.111004	1.8477	0.0646452	NaN	Low
CASC10	CASC10	58.6368	0.333258	0.180364	1.84769	0.0646467	0.457268	OK
[truncated: 24,365 more rows]
