# Supplementary material for: The endosteal niche regulates breast cancer cell dormancy in bone: identification of new molecular determinants
Source: Bone Res. 2026 May 14;14:51. doi: 10.1038/s41413-026-00535-3 (PMC13176332; doi:10.1038/s41413-026-00535-3)
Supplement: Supplementary file 4 — Supplemental Data file 3 [file 41413_2026_535_MOESM4_ESM.xlsx]

## Sheet: Notch1High_UP_Transcripts
	ONTOLOGY	ID	Description	GeneRatio	BgRatio	pvalue	p.adjust	qvalue	geneID	Count
GO:0030374	MF	GO:0030374	nuclear receptor transcription coactivator activity	7/211	54/18352	2.69259e-06	0.00117935	0.00106286	81/10498/5469/9968/23054/23326/57178	7
GO:0003713	MF	GO:0003713	transcription coactivator activity	12/211	267/18352	6.41163e-05	0.0140415	0.0126545	81/8289/10498/1387/1649/2033/5469/9968/23054/4851/23326/57178	12
GO:0042974	MF	GO:0042974	retinoic acid receptor binding	4/211	27/18352	0.0002422	0.0289402	0.0260816	81/5469/23054/9612	4
GO:0035257	MF	GO:0035257	nuclear hormone receptor binding	8/211	144/18352	0.000264294	0.0289402	0.0260816	81/8289/11176/2033/5469/9968/23054/9612	8
GO:0001085	MF	GO:0001085	RNA polymerase II transcription factor binding	5/211	56/18352	0.000454511	0.0398152	0.0358825	1822/1387/2002/2033/11060	5
GO:0003712	MF	GO:0003712	transcription coregulator activity	15/211	498/18352	0.000670006	0.0489105	0.0440794	81/8289/1822/23476/10498/1387/1649/2033/5469/9968/23054/9612/4851/23326/57178	15
GO:0062023	CC	GO:0062023	collagen-containing extracellular matrix	15/229	427/19559	0.000162984	0.0306113	0.0306113	3913/4192/285613/1294/6383/1287/1286/1893/7869/2192/54507/1464/4147/1000/3965	15
GO:0005604	CC	GO:0005604	basement membrane	7/229	103/19559	0.000210291	0.0306113	0.0306113	3913/285613/1294/1287/1286/2192/4147	7
GO:0005788	CC	GO:0005788	endoplasmic reticulum lumen	12/229	308/19559	0.000291536	0.0306113	0.0306113	3913/54972/1294/6383/410/1287/64167/1286/8614/10148/54507/1000	12

## Sheet: Notch1High_DOWN_Transcripts
	ONTOLOGY	ID	Description	GeneRatio	BgRatio	pvalue	p.adjust	qvalue	geneID	Count
GO:0016570	BP	GO:0016570	histone modification	22/179	468/18866	6.8248e-10	1.71324e-06	1.35256e-06	8864/8085/3054/23476/23067/5578/10847/57634/10498/10075/8295/2033/1387/11176/29128/10432/5253/80335/1786/23326/10664/6497	22
GO:0016569	BP	GO:0016569	covalent chromatin modification	22/179	481/18866	1.13761e-09	1.71324e-06	1.35256e-06	8864/8085/3054/23476/23067/5578/10847/57634/10498/10075/8295/2033/1387/11176/29128/10432/5253/80335/1786/23326/10664/6497	22
GO:0018205	BP	GO:0018205	peptidyl-lysine modification	19/179	405/18866	1.11121e-08	1.11566e-05	8.80783e-06	8085/3054/9883/23476/57178/100101267/23067/10847/57634/8295/2033/1387/23511/7917/54552/80335/1786/23326/10664	19
GO:1904837	BP	GO:1904837	beta-catenin-TCF complex assembly	6/179	30/18866	3.29666e-07	0.000248239	0.000195978	8085/6934/8295/2033/1387/6597	6
GO:0060541	BP	GO:0060541	respiratory system development	12/179	204/18866	5.91024e-07	0.000356033	0.000281079	3371/1605/1956/23152/53834/2033/4851/6662/6495/6722/7917/6497	12
GO:0060560	BP	GO:0060560	developmental growth involved in morphogenesis	12/179	236/18866	2.73398e-06	0.00137246	0.00108352	1002/6405/3371/65059/5469/1954/4851/8482/6662/6495/9968/6722	12
GO:0022604	BP	GO:0022604	regulation of cell morphogenesis	17/179	499/18866	5.7121e-06	0.00245783	0.0019404	100528062/1002/6405/4649/1605/2316/5362/5062/1954/2909/8482/6722/1729/221061/2768/81/4478	17
GO:0003401	BP	GO:0003401	axis elongation	5/179	30/18866	8.54771e-06	0.0031953	0.0025226	3371/5469/6662/6495/9968	5
GO:0035107	BP	GO:0035107	appendage morphogenesis	9/179	150/18866	1.34266e-05	0.0031953	0.0025226	5469/3899/5362/1387/1954/4851/6662/2768/6497	9
GO:0035108	BP	GO:0035108	limb morphogenesis	9/179	150/18866	1.34266e-05	0.0031953	0.0025226	5469/3899/5362/1387/1954/4851/6662/2768/6497	9
GO:0006096	BP	GO:0006096	glycolytic process	8/179	115/18866	1.4002e-05	0.0031953	0.0025226	9883/100101267/2033/221937/23511/4967/3099/3607	8
GO:0006757	BP	GO:0006757	ATP generation from ADP	8/179	116/18866	1.49187e-05	0.0031953	0.0025226	9883/100101267/2033/221937/23511/4967/3099/3607	8
GO:0030518	BP	GO:0030518	intracellular steroid hormone receptor signaling pathway	8/179	116/18866	1.49187e-05	0.0031953	0.0025226	8085/9612/57178/5469/8289/10498/2033/6597	8
GO:0050769	BP	GO:0050769	positive regulation of neurogenesis	16/179	485/18866	1.6189e-05	0.0031953	0.0025226	653464/100528062/7161/1002/23060/1605/23013/2316/5362/2033/1954/2909/4851/8482/1981/6722	16
GO:0035855	BP	GO:0035855	megakaryocyte development	4/179	17/18866	1.69341e-05	0.0031953	0.0025226	5469/10163/2033/6722	4
GO:0060562	BP	GO:0060562	epithelial tube morphogenesis	13/179	331/18866	1.72577e-05	0.0031953	0.0025226	3371/1605/5469/8289/1954/2909/4851/6662/6495/9968/6722/9645/6497	13
GO:0002011	BP	GO:0002011	morphogenesis of an epithelial sheet	6/179	58/18866	1.80345e-05	0.0031953	0.0025226	1605/2316/1954/2909/4851/6722	6
GO:0046031	BP	GO:0046031	ADP metabolic process	8/179	124/18866	2.42427e-05	0.00405661	0.00320259	9883/100101267/2033/221937/23511/4967/3099/3607	8
GO:0060602	BP	GO:0060602	branch elongation of an epithelium	4/179	19/18866	2.7172e-05	0.00411704	0.00325029	3371/5469/6662/6495	4
GO:0018393	BP	GO:0018393	internal peptidyl-lysine acetylation	9/179	164/18866	2.73376e-05	0.00411704	0.00325029	3054/10847/57634/8295/2033/1387/7917/23326/10664	9
GO:0006475	BP	GO:0006475	internal protein amino acid acetylation	9/179	166/18866	3.00816e-05	0.00431456	0.00340623	3054/10847/57634/8295/2033/1387/7917/23326/10664	9
GO:0018394	BP	GO:0018394	peptidyl-lysine acetylation	9/179	172/18866	3.97564e-05	0.00508878	0.00401746	3054/10847/57634/8295/2033/1387/7917/23326/10664	9
GO:0006165	BP	GO:0006165	nucleoside diphosphate phosphorylation	8/179	133/18866	4.01363e-05	0.00508878	0.00401746	9883/100101267/2033/221937/23511/4967/3099/3607	8
GO:0046939	BP	GO:0046939	nucleotide phosphorylation	8/179	135/18866	4.46508e-05	0.00508878	0.00401746	9883/100101267/2033/221937/23511/4967/3099/3607	8
GO:0009135	BP	GO:0009135	purine nucleoside diphosphate metabolic process	8/179	136/18866	4.70622e-05	0.00508878	0.00401746	9883/100101267/2033/221937/23511/4967/3099/3607	8
GO:0009179	BP	GO:0009179	purine ribonucleoside diphosphate metabolic process	8/179	136/18866	4.70622e-05	0.00508878	0.00401746	9883/100101267/2033/221937/23511/4967/3099/3607	8
GO:0030522	BP	GO:0030522	intracellular receptor signaling pathway	11/179	265/18866	4.72429e-05	0.00508878	0.00401746	8085/9612/57178/55252/5469/8289/10498/2033/131566/81/6597	11
GO:0006333	BP	GO:0006333	chromatin assembly or disassembly	10/179	220/18866	4.91904e-05	0.00508878	0.00401746	8289/79711/4171/11176/6662/23523/5253/1786/10664/6597	10
GO:0030324	BP	GO:0030324	lung development	9/179	177/18866	4.97171e-05	0.00508878	0.00401746	3371/1605/1956/23152/2033/4851/6662/6722/7917	9
GO:0030521	BP	GO:0030521	androgen receptor signaling pathway	5/179	43/18866	5.22561e-05	0.00508878	0.00401746	9612/57178/8289/2033/6597	5
GO:0009185	BP	GO:0009185	ribonucleoside diphosphate metabolic process	8/179	139/18866	5.49574e-05	0.00508878	0.00401746	9883/100101267/2033/221937/23511/4967/3099/3607	8
GO:0043401	BP	GO:0043401	steroid hormone mediated signaling pathway	8/179	139/18866	5.49574e-05	0.00508878	0.00401746	8085/9612/57178/5469/8289/10498/2033/6597	8
GO:0030323	BP	GO:0030323	respiratory tube development	9/179	181/18866	5.91326e-05	0.00508878	0.00401746	3371/1605/1956/23152/2033/4851/6662/6722/7917	9
GO:0048736	BP	GO:0048736	appendage development	9/179	181/18866	5.91326e-05	0.00508878	0.00401746	5469/3899/5362/1387/1954/4851/6662/2768/6497	9
GO:0060173	BP	GO:0060173	limb development	9/179	181/18866	5.91326e-05	0.00508878	0.00401746	5469/3899/5362/1387/1954/4851/6662/2768/6497	9
GO:0016571	BP	GO:0016571	histone methylation	8/179	143/18866	6.71732e-05	0.00562016	0.00443697	8085/23476/23067/10498/1387/80335/1786/10664	8
GO:0034329	BP	GO:0034329	cell junction assembly	14/179	434/18866	7.08199e-05	0.00576512	0.00455141	100528062/56127/4649/5818/5578/2316/5062/22859/1981/6495/6722/5339/81/7094	14
GO:0033143	BP	GO:0033143	regulation of intracellular steroid hormone receptor signaling pathway	6/179	75/18866	7.85336e-05	0.00622482	0.00491433	8085/9612/5469/10498/2033/6597	6
GO:0007411	BP	GO:0007411	axon guidance	11/179	284/18866	8.79024e-05	0.00663036	0.0052345	1002/6405/5818/1605/5578/4756/5362/1954/2909/4851/8482	11
GO:0048732	BP	GO:0048732	gland development	14/179	443/18866	8.80526e-05	0.00663036	0.0052345	3371/9612/1605/1956/5469/2194/2909/4851/6662/6495/6722/3099/5253/4478	14
GO:0097485	BP	GO:0097485	neuron projection guidance	11/179	285/18866	9.06887e-05	0.0066623	0.00525971	1002/6405/5818/1605/5578/4756/5362/1954/2909/4851/8482	11
GO:0006090	BP	GO:0006090	pyruvate metabolic process	8/179	152/18866	0.000103068	0.00733393	0.00578994	9883/100101267/2033/221937/23511/4967/3099/3607	8
GO:0019058	BP	GO:0019058	viral life cycle	12/179	341/18866	0.000104701	0.00733393	0.00578994	9883/5818/1605/1956/100101267/9830/23511/8812/4851/11060/23367/3609	12
GO:0045787	BP	GO:0045787	positive regulation of cell cycle	13/179	396/18866	0.000108374	0.00741869	0.00585686	7161/3054/1778/1956/23476/5469/5578/10498/2033/8812/4849/1981/23326	13
GO:0009132	BP	GO:0009132	nucleoside diphosphate metabolic process	8/179	155/18866	0.000118083	0.00787742	0.00621902	9883/100101267/2033/221937/23511/4967/3099/3607	8
GO:0060964	BP	GO:0060964	regulation of gene silencing by miRNA	7/179	116/18866	0.000120306	0.00787742	0.00621902	9883/9612/1956/100101267/23511/1981/27161	7
GO:0042789	BP	GO:0042789	mRNA transcription by RNA polymerase II	3/179	11/18866	0.000131038	0.00834277	0.0065864	5469/2316/6722	3
GO:0043543	BP	GO:0043543	protein acylation	10/179	248/18866	0.000132953	0.00834277	0.0065864	3054/10847/57634/8295/2033/1387/4967/7917/23326/10664	10
GO:0006352	BP	GO:0006352	DNA-templated transcription, initiation	10/179	249/18866	0.000137395	0.00839341	0.00662637	1870/23054/5469/1387/11176/4851/6662/9968/6722/6597	10
GO:0016573	BP	GO:0016573	histone acetylation	8/179	159/18866	0.000140874	0.00839341	0.00662637	3054/10847/57634/8295/2033/1387/23326/10664	8
GO:0006473	BP	GO:0006473	protein acetylation	9/179	203/18866	0.000142119	0.00839341	0.00662637	3054/10847/57634/8295/2033/1387/7917/23326/10664	9
GO:0060147	BP	GO:0060147	regulation of posttranscriptional gene silencing	7/179	120/18866	0.000148695	0.00845034	0.00667132	9883/9612/1956/100101267/23511/1981/27161	7
GO:0060966	BP	GO:0060966	regulation of gene silencing by RNA	7/179	120/18866	0.000148695	0.00845034	0.00667132	9883/9612/1956/100101267/23511/1981/27161	7
GO:0071383	BP	GO:0071383	cellular response to steroid hormone stimulus	9/179	206/18866	0.00015872	0.00885304	0.00698925	8085/9612/1956/57178/5469/8289/10498/2033/6597	9
GO:0022612	BP	GO:0022612	gland morphogenesis	7/179	124/18866	0.000182285	0.00998258	0.00788098	3371/1605/1956/5469/4851/6662/4478	7
GO:0010769	BP	GO:0010769	regulation of cell morphogenesis involved in differentiation	11/179	310/18866	0.000189517	0.0101933	0.00804736	100528062/1002/6405/2316/5362/5062/1954/2909/8482/6722/81	11
GO:0001667	BP	GO:0001667	ameboidal-type cell migration	14/179	481/18866	0.000207405	0.0106355	0.00839649	6405/23328/5578/5793/10163/1954/25930/4851/8482/6662/6722/27161/154810/2768	14
GO:0030326	BP	GO:0030326	embryonic limb morphogenesis	7/179	127/18866	0.000211301	0.0106355	0.00839649	5469/3899/1387/1954/4851/2768/6497	7
GO:0035113	BP	GO:0035113	embryonic appendage morphogenesis	7/179	127/18866	0.000211301	0.0106355	0.00839649	5469/3899/1387/1954/4851/2768/6497	7
GO:0007409	BP	GO:0007409	axonogenesis	14/179	482/18866	0.000211864	0.0106355	0.00839649	1002/6405/65059/5818/1605/5578/4756/5362/5062/1954/2909/4851/8482/6722	14
GO:0045665	BP	GO:0045665	negative regulation of neuron differentiation	9/179	225/18866	0.000305841	0.0151015	0.0119222	653464/7161/6405/5469/10498/5793/4851/8482/6662	9
GO:0006476	BP	GO:0006476	protein deacetylation	6/179	97/18866	0.00032455	0.0155885	0.0123067	8864/2316/2033/11176/10432/6497	6
GO:0098751	BP	GO:0098751	bone cell development	4/179	35/18866	0.000326054	0.0155885	0.0123067	5469/10163/2033/6722	4
GO:0034728	BP	GO:0034728	nucleosome organization	8/179	183/18866	0.000366583	0.0169713	0.0133984	8289/10847/79711/4171/6662/23523/10664/6597	8
GO:0006479	BP	GO:0006479	protein methylation	8/179	184/18866	0.000380194	0.0169713	0.0133984	8085/23476/23067/10498/1387/80335/1786/10664	8
GO:0008213	BP	GO:0008213	protein alkylation	8/179	184/18866	0.000380194	0.0169713	0.0133984	8085/23476/23067/10498/1387/80335/1786/10664	8
GO:0030219	BP	GO:0030219	megakaryocyte differentiation	6/179	100/18866	0.00038246	0.0169713	0.0133984	8085/5469/10163/2033/23112/6722	6
GO:0060968	BP	GO:0060968	regulation of gene silencing	7/179	140/18866	0.000383149	0.0169713	0.0133984	9883/9612/1956/100101267/23511/1981/27161	7
GO:0050770	BP	GO:0050770	regulation of axonogenesis	8/179	186/18866	0.000408651	0.017585	0.0138829	1002/6405/5362/5062/1954/2909/8482/6722	8
GO:0009896	BP	GO:0009896	positive regulation of catabolic process	13/179	454/18866	0.000408682	0.017585	0.0138829	79443/55187/9830/8570/10075/23112/11060/6662/23367/3099/7917/27161/4478	13
GO:1901201	BP	GO:1901201	regulation of extracellular matrix assembly	3/179	16/18866	0.000429457	0.0179656	0.0141834	1605/4851/6662	3
GO:2001224	BP	GO:2001224	positive regulation of neuron migration	3/179	16/18866	0.000429457	0.0179656	0.0141834	653464/23060/2316	3
GO:0010721	BP	GO:0010721	negative regulation of cell development	11/179	343/18866	0.00044851	0.0185056	0.0146097	653464/7161/6405/5469/10498/5793/4851/8482/6662/81/6497	11
GO:0009299	BP	GO:0009299	mRNA transcription	3/179	17/18866	0.000517854	0.0207856	0.0164097	5469/2316/6722	3
GO:2000136	BP	GO:2000136	regulation of cell proliferation involved in heart morphogenesis	3/179	17/18866	0.000517854	0.0207856	0.0164097	4851/6662/6495	3
GO:0050768	BP	GO:0050768	negative regulation of neurogenesis	10/179	295/18866	0.000530565	0.0207856	0.0164097	653464/7161/6405/5469/10498/5793/4851/8482/6662/6497	10
GO:0043967	BP	GO:0043967	histone H4 acetylation	5/179	70/18866	0.000534506	0.0207856	0.0164097	3054/57634/8295/2033/23326	5
GO:0071526	BP	GO:0071526	semaphorin-plexin signaling pathway	4/179	40/18866	0.000548478	0.0207856	0.0164097	6405/2316/5362/8482	4
GO:0035601	BP	GO:0035601	protein deacylation	6/179	107/18866	0.000549062	0.0207856	0.0164097	8864/2316/2033/11176/10432/6497	6
GO:0007219	BP	GO:0007219	Notch signaling pathway	8/179	195/18866	0.000558976	0.0207856	0.0164097	1956/23013/57178/2033/1387/4851/11060/6662	8
GO:0031497	BP	GO:0031497	chromatin assembly	8/179	195/18866	0.000558976	0.0207856	0.0164097	79711/4171/11176/6662/23523/5253/1786/10664	8
GO:0008593	BP	GO:0008593	regulation of Notch signaling pathway	6/179	108/18866	0.00057685	0.0210391	0.0166098	1956/57178/2033/1387/4851/11060	6
GO:0035148	BP	GO:0035148	tube formation	7/179	150/18866	0.000579763	0.0210391	0.0166098	8289/2909/4851/6662/6495/9968/6497	7
GO:0003002	BP	GO:0003002	regionalization	11/179	355/18866	0.000597102	0.0214104	0.0169029	6405/28996/10194/5362/2033/1954/4851/6495/9968/6722/6497	11
GO:0007221	BP	GO:0007221	positive regulation of transcription of Notch receptor target	3/179	18/18866	0.000617103	0.021613	0.0170629	2033/1387/4851	3
GO:0061323	BP	GO:0061323	cell proliferation involved in heart morphogenesis	3/179	18/18866	0.000617103	0.021613	0.0170629	4851/6662/6495	3
GO:0048562	BP	GO:0048562	embryonic organ morphogenesis	10/179	302/18866	0.00063612	0.0220229	0.0173865	28996/10194/8289/1954/4851/6662/6495/9968/6722/9645	10
GO:0051145	BP	GO:0051145	smooth muscle cell differentiation	5/179	73/18866	0.000648351	0.0220707	0.0174243	4851/6662/6495/6722/1786	5
GO:0009755	BP	GO:0009755	hormone-mediated signaling pathway	8/179	200/18866	0.000660108	0.0220707	0.0174243	8085/9612/57178/5469/8289/10498/2033/6597	8
GO:0016052	BP	GO:0016052	carbohydrate catabolic process	8/179	200/18866	0.000660108	0.0220707	0.0174243	9883/100101267/2033/221937/23511/4967/3099/3607	8
GO:0098732	BP	GO:0098732	macromolecule deacylation	6/179	111/18866	0.000666812	0.0220707	0.0174243	8864/2316/2033/11176/10432/6497	6
GO:0048754	BP	GO:0048754	branching morphogenesis of an epithelial tube	7/179	155/18866	0.000704366	0.0230603	0.0182055	3371/1605/5469/4851/6662/6495/6722	7
GO:0045773	BP	GO:0045773	positive regulation of axon extension	4/179	43/18866	0.000724443	0.0234441	0.0185085	1002/1954/8482/6722	4
GO:0008360	BP	GO:0008360	regulation of cell shape	7/179	156/18866	0.000731657	0.0234441	0.0185085	1605/5362/2909/1729/221061/2768/4478	7
GO:0060348	BP	GO:0060348	bone development	8/179	204/18866	0.000751229	0.0238179	0.0188036	5469/10498/10163/2033/1954/6662/6722/6497	8
GO:0010770	BP	GO:0010770	positive regulation of cell morphogenesis involved in differentiation	7/179	157/18866	0.000759778	0.023838	0.0188195	100528062/1002/2316/5362/1954/8482/6722	7
GO:0085029	BP	GO:0085029	extracellular matrix assembly	4/179	44/18866	0.000791037	0.0245629	0.0193918	1605/79875/4851/6662	4
GO:0003007	BP	GO:0003007	heart morphogenesis	9/179	258/18866	0.000820604	0.025221	0.0199113	57178/5469/53834/1954/4851/6662/6495/6722/9645	9
GO:0042771	BP	GO:0042771	intrinsic apoptotic signaling pathway in response to DNA damage by p53 class mediator	4/179	45/18866	0.000861839	0.0259037	0.0204503	7161/28996/2033/7917	4
GO:2001222	BP	GO:2001222	regulation of neuron migration	4/179	45/18866	0.000861839	0.0259037	0.0204503	653464/285313/23060/2316	4
GO:0030099	BP	GO:0030099	myeloid cell differentiation	12/179	431/18866	0.000869434	0.0259037	0.0204503	8085/28996/23054/5469/2194/5578/10163/2033/23112/1387/5814/6722	12
GO:0072332	BP	GO:0072332	intrinsic apoptotic signaling pathway by p53 class mediator	5/179	78/18866	0.000877215	0.0259037	0.0204503	7161/1870/28996/2033/7917	5
GO:0045216	BP	GO:0045216	cell-cell junction organization	8/179	210/18866	0.000906651	0.0265129	0.0209313	1002/5818/5578/5062/25930/6722/81/7094	8
GO:1900034	BP	GO:1900034	regulation of cellular response to heat	5/179	79/18866	0.000929387	0.0269165	0.0212499	9883/100101267/2033/1387/23511	5
GO:0051961	BP	GO:0051961	negative regulation of nervous system development	10/179	319/18866	0.000966387	0.0269709	0.0212928	653464/7161/6405/5469/10498/5793/4851/8482/6662/6497	10
GO:0035050	BP	GO:0035050	embryonic heart tube development	5/179	80/18866	0.000983833	0.0269709	0.0212928	5469/1954/4851/6722/9645	5
GO:1901224	BP	GO:1901224	positive regulation of NIK/NF-kappaB signaling	5/179	80/18866	0.000983833	0.0269709	0.0212928	1956/23328/2033/80829/81	5
GO:0035357	BP	GO:0035357	peroxisome proliferator activated receptor signaling pathway	3/179	21/18866	0.000984993	0.0269709	0.0212928	55252/5469/81	3
GO:0080182	BP	GO:0080182	histone H3-K4 trimethylation	3/179	21/18866	0.000984993	0.0269709	0.0212928	8085/23067/80335	3
GO:1903599	BP	GO:1903599	positive regulation of autophagy of mitochondrion	3/179	21/18866	0.000984993	0.0269709	0.0212928	55187/10075/3099	3
GO:0016925	BP	GO:0016925	protein sumoylation	5/179	82/18866	0.00109979	0.0298429	0.0235602	9883/57178/100101267/23511/54552	5
GO:0060538	BP	GO:0060538	skeletal muscle organ development	7/179	168/18866	0.00112919	0.0298568	0.0235712	1605/57190/53834/2033/4851/6495/6497	7
GO:0001654	BP	GO:0001654	eye development	11/179	384/18866	0.00113234	0.0298568	0.0235712	28996/5818/1956/5469/8289/2909/6662/23094/6722/6497/6597	11
GO:0002089	BP	GO:0002089	lens morphogenesis in camera-type eye	3/179	22/18866	0.0011326	0.0298568	0.0235712	28996/5818/6497	3
GO:0048675	BP	GO:0048675	axon extension	6/179	123/18866	0.00113995	0.0298568	0.0235712	1002/6405/65059/1954/8482/6722	6
GO:0006338	BP	GO:0006338	chromatin remodeling	8/179	218/18866	0.00115295	0.029937	0.0236344	3054/8289/10847/11176/6662/5253/1786/6597	8
GO:0009952	BP	GO:0009952	anterior/posterior pattern specification	8/179	219/18866	0.00118717	0.0305619	0.0241278	28996/10194/5362/2033/4851/9968/6722/6497	8
GO:0150063	BP	GO:0150063	visual system development	11/179	388/18866	0.00123034	0.0310969	0.0245502	28996/5818/1956/5469/8289/2909/6662/23094/6722/6497/6597	11
GO:0001838	BP	GO:0001838	embryonic epithelial tube formation	6/179	125/18866	0.00123892	0.0310969	0.0245502	8289/2909/6662/6495/9968/6497	6
GO:0034605	BP	GO:0034605	cellular response to heat	6/179	125/18866	0.00123892	0.0310969	0.0245502	9883/100101267/2033/1387/23511/488	6
GO:0006417	BP	GO:0006417	regulation of translation	12/179	450/18866	0.00125784	0.0311822	0.0246175	8864/8570/23112/4849/1981/23367/6311/27161/5725/3609/22794/10985	12
GO:0048568	BP	GO:0048568	embryonic organ development	12/179	451/18866	0.00128173	0.0311822	0.0246175	28996/1956/10194/5469/8289/1954/4851/6662/6495/9968/6722/9645	12
GO:0031331	BP	GO:0031331	positive regulation of cellular catabolic process	11/179	390/18866	0.0012819	0.0311822	0.0246175	79443/55187/9830/8570/10075/23112/23367/3099/7917/27161/4478	11
GO:0034063	BP	GO:0034063	stress granule assembly	3/179	23/18866	0.00129345	0.0311822	0.0246175	1778/23215/6311	3
GO:0032388	BP	GO:0032388	positive regulation of intracellular transport	8/179	222/18866	0.0012947	0.0311822	0.0246175	7161/1778/6934/2316/10075/25930/9919/4478	8
GO:0043010	BP	GO:0043010	camera-type eye development	10/179	332/18866	0.00130444	0.0311822	0.0246175	28996/5818/1956/5469/8289/2909/6662/6722/6497/6597	10
GO:0098742	BP	GO:0098742	cell-cell adhesion via plasma-membrane adhesion molecules	9/179	277/18866	0.00134834	0.0319781	0.0252458	56100/56127/1002/56104/5818/53834/5792/25930/22859	9
GO:0050772	BP	GO:0050772	positive regulation of axonogenesis	5/179	86/18866	0.00136171	0.0320427	0.0252968	1002/5362/1954/8482/6722	5
GO:0007389	BP	GO:0007389	pattern specification process	12/179	455/18866	0.0013811	0.0322136	0.0254318	6405/28996/10194/5362/2033/1954/4851/6495/9968/6722/9645/6497	12
GO:0048880	BP	GO:0048880	sensory system development	11/179	394/18866	0.00139036	0.0322136	0.0254318	28996/5818/1956/5469/8289/2909/6662/23094/6722/6497/6597	11
GO:0048745	BP	GO:0048745	smooth muscle tissue development	3/179	24/18866	0.00146798	0.0334965	0.0264446	6662/6495/6722	3
GO:2000637	BP	GO:2000637	positive regulation of gene silencing by miRNA	3/179	24/18866	0.00146798	0.0334965	0.0264446	1956/1981/27161	3
GO:0060425	BP	GO:0060425	lung morphogenesis	4/179	52/18866	0.00148735	0.0336835	0.0265923	3371/1605/6662/6722	4
GO:0071824	BP	GO:0071824	protein-DNA complex subunit organization	9/179	282/18866	0.00152514	0.0342815	0.0270643	8289/10847/79711/4171/11176/6662/23523/10664/6597	9
GO:0010508	BP	GO:0010508	positive regulation of autophagy	6/179	131/18866	0.00157559	0.0351105	0.0277188	79443/55187/9830/10075/23367/3099	6
GO:0061053	BP	GO:0061053	somite development	5/179	89/18866	0.00158638	0.0351105	0.0277188	5362/2033/4851/6495/9968	5
GO:0018023	BP	GO:0018023	peptidyl-lysine trimethylation	4/179	53/18866	0.00159699	0.0351105	0.0277188	8085/23476/23067/80335	4
GO:0060148	BP	GO:0060148	positive regulation of posttranscriptional gene silencing	3/179	25/18866	0.00165659	0.0361568	0.0285449	1956/1981/27161	3
GO:0072175	BP	GO:0072175	epithelial tube formation	6/179	133/18866	0.00170199	0.0368805	0.0291162	8289/2909/6662/6495/9968/6497	6
GO:0008361	BP	GO:0008361	regulation of cell size	7/179	181/18866	0.00173328	0.0372902	0.0294396	1002/6405/1954/8482/6722/56262/4478	7
GO:0048545	BP	GO:0048545	response to steroid hormone	10/179	346/18866	0.00177055	0.037822	0.0298595	8085/9612/1956/57178/5469/8289/10498/2033/4851/6597	10
GO:0007517	BP	GO:0007517	muscle organ development	11/179	407/18866	0.00179618	0.0380908	0.0300717	7161/23060/1605/5469/57190/53834/2033/221937/4851/6495/6497	11
GO:0010506	BP	GO:0010506	regulation of autophagy	10/179	347/18866	0.00180843	0.0380908	0.0300717	79443/55187/9830/10075/2033/221937/1981/23367/3099/3607	10
GO:0022029	BP	GO:0022029	telencephalon cell migration	4/179	55/18866	0.0018329	0.0381046	0.0300825	653464/1956/57178/6722	4
GO:0045444	BP	GO:0045444	fat cell differentiation	8/179	235/18866	0.00185366	0.0381046	0.0300825	8864/4329/55252/5469/6934/10498/2033/6495	8
GO:0060740	BP	GO:0060740	prostate gland epithelium morphogenesis	3/179	26/18866	0.00185968	0.0381046	0.0300825	3371/4851/6662	3
GO:0060765	BP	GO:0060765	regulation of androgen receptor signaling pathway	3/179	26/18866	0.00185968	0.0381046	0.0300825	9612/2033/6597	3
GO:0048588	BP	GO:0048588	developmental cell growth	8/179	237/18866	0.00195438	0.0397742	0.0314007	1002/8085/6405/65059/1954/8482/6662/6722	8
GO:0006735	BP	GO:0006735	NADH regeneration	3/179	27/18866	0.00207765	0.0406507	0.0320927	221937/3099/3607	3
GO:0061621	BP	GO:0061621	canonical glycolysis	3/179	27/18866	0.00207765	0.0406507	0.0320927	221937/3099/3607	3
GO:0061718	BP	GO:0061718	glucose catabolic process to pyruvate	3/179	27/18866	0.00207765	0.0406507	0.0320927	221937/3099/3607	3
GO:0061138	BP	GO:0061138	morphogenesis of a branching epithelium	7/179	187/18866	0.00208525	0.0406507	0.0320927	3371/1605/5469/4851/6662/6495/6722	7
GO:0030520	BP	GO:0030520	intracellular estrogen receptor signaling pathway	4/179	57/18866	0.00209192	0.0406507	0.0320927	8085/5469/8289/10498	4
GO:0045747	BP	GO:0045747	positive regulation of Notch signaling pathway	4/179	57/18866	0.00209192	0.0406507	0.0320927	57178/2033/1387/4851	4
GO:0051568	BP	GO:0051568	histone H3-K4 methylation	4/179	57/18866	0.00209192	0.0406507	0.0320927	8085/23067/80335/1786	4
GO:0006323	BP	GO:0006323	DNA packaging	8/179	240/18866	0.0021135	0.0408068	0.0322159	79711/4171/11176/6662/23523/5253/1786/10664	8
GO:0006367	BP	GO:0006367	transcription initiation from RNA polymerase II promoter	7/179	189/18866	0.00221409	0.0424767	0.0335343	1870/5469/1387/4851/6662/9968/6722	7
GO:0021885	BP	GO:0021885	forebrain cell migration	4/179	58/18866	0.00223045	0.0425197	0.0335682	653464/1956/57178/6722	4
GO:0060512	BP	GO:0060512	prostate gland morphogenesis	3/179	28/18866	0.00231086	0.0430982	0.0340249	3371/4851/6662	3
GO:0061620	BP	GO:0061620	glycolytic process through glucose-6-phosphate	3/179	28/18866	0.00231086	0.0430982	0.0340249	221937/3099/3607	3
GO:0030516	BP	GO:0030516	regulation of axon extension	5/179	97/18866	0.00231803	0.0430982	0.0340249	1002/6405/1954/8482/6722	5
GO:1901655	BP	GO:1901655	cellular response to ketone	5/179	97/18866	0.00231803	0.0430982	0.0340249	3371/1956/23367/2002/4478	5
GO:0030879	BP	GO:0030879	mammary gland development	6/179	142/18866	0.0023685	0.0437665	0.0345525	9612/5469/2194/2909/6662/3099	6
GO:0090068	BP	GO:0090068	positive regulation of cell cycle process	9/179	302/18866	0.00242769	0.0445866	0.0351999	7161/1778/1956/23476/5469/10498/2033/4849/1981	9
GO:0051817	BP	GO:0051817	modulation of process of other organism involved in symbiotic interaction	5/179	99/18866	0.00253389	0.0456194	0.0360153	28996/1605/2033/8812/6597	5
GO:0016049	BP	GO:0016049	cell growth	12/179	490/18866	0.00255391	0.0456194	0.0360153	1002/8085/6405/65059/1956/1954/131566/8482/1981/6662/6722/6597	12
GO:0035116	BP	GO:0035116	embryonic hindlimb morphogenesis	3/179	29/18866	0.00255965	0.0456194	0.0360153	5469/3899/4851	3
GO:0060441	BP	GO:0060441	epithelial tube branching involved in lung morphogenesis	3/179	29/18866	0.00255965	0.0456194	0.0360153	3371/1605/6662	3
GO:0061615	BP	GO:0061615	glycolytic process through fructose-6-phosphate	3/179	29/18866	0.00255965	0.0456194	0.0360153	221937/3099/3607	3
GO:0019080	BP	GO:0019080	viral gene expression	7/179	195/18866	0.00263778	0.0466265	0.0368104	9883/100101267/9830/2033/23511/5725/6597	7
GO:0035282	BP	GO:0035282	segmentation	5/179	100/18866	0.00264712	0.0466265	0.0368104	6405/5362/2033/4851/9968	5
GO:0042063	BP	GO:0042063	gliogenesis	9/179	307/18866	0.00270914	0.0472614	0.0373116	653464/7161/1605/1956/57178/4851/6662/9968/6497	9
GO:0051098	BP	GO:0051098	regulation of binding	10/179	367/18866	0.00271455	0.0472614	0.0373116	8864/28996/6934/10498/2033/5792/1981/54552/488/6497	10
GO:0030511	BP	GO:0030511	positive regulation of transforming growth factor beta receptor signaling pathway	3/179	30/18866	0.00282439	0.0483355	0.0381596	28996/2033/1387	3
GO:0090162	BP	GO:0090162	establishment of epithelial cell polarity	3/179	30/18866	0.00282439	0.0483355	0.0381596	4649/23094/4478	3
GO:1903846	BP	GO:1903846	positive regulation of cellular response to transforming growth factor beta stimulus	3/179	30/18866	0.00282439	0.0483355	0.0381596	28996/2033/1387	3
GO:0050808	BP	GO:0050808	synapse organization	11/179	433/18866	0.00289862	0.0493256	0.0389413	100528062/56127/6405/3371/5818/1605/10163/5792/22859/1981/6495	11
GO:0046034	BP	GO:0046034	ATP metabolic process	9/179	311/18866	0.00295243	0.0499591	0.0394414	9883/100101267/79085/2033/221937/23511/4967/3099/3607	9
GO:0005667	CC	GO:0005667	transcription regulator complex	14/184	413/19559	3.82379e-05	0.00691938	0.00610304	1870/28996/9612/23013/23054/6934/10498/8295/2033/1387/6662/6495/10432/6497	14
GO:0010494	CC	GO:0010494	cytoplasmic stress granule	6/184	74/19559	6.96292e-05	0.00691938	0.00610304	23215/8570/1981/23367/6311/22794	6
GO:0035770	CC	GO:0035770	ribonucleoprotein granule	10/184	243/19559	0.000105453	0.00691938	0.00610304	23215/8570/23112/4849/1981/23367/6311/22907/27161/22794	10
GO:0000123	CC	GO:0000123	histone acetyltransferase complex	6/184	83/19559	0.000132299	0.00691938	0.00610304	3054/57634/8295/2033/1387/23326	6
GO:0000812	CC	GO:0000812	Swr1 complex	3/184	12/19559	0.000169281	0.00691938	0.00610304	10847/57634/8295	3
GO:0048188	CC	GO:0048188	Set1C/COMPASS complex	3/184	12/19559	0.000169281	0.00691938	0.00610304	3054/23067/80335	3
GO:0071006	CC	GO:0071006	U2-type catalytic step 1 spliceosome	3/184	12/19559	0.000169281	0.00691938	0.00610304	10594/22794/23020	3
GO:0071012	CC	GO:0071012	catalytic step 1 spliceosome	3/184	12/19559	0.000169281	0.00691938	0.00610304	10594/22794/23020	3
GO:0031248	CC	GO:0031248	protein acetyltransferase complex	6/184	93/19559	0.00024725	0.00808508	0.00713122	3054/57634/8295/2033/1387/23326	6
GO:1902493	CC	GO:1902493	acetyltransferase complex	6/184	93/19559	0.00024725	0.00808508	0.00713122	3054/57634/8295/2033/1387/23326	6
GO:0036464	CC	GO:0036464	cytoplasmic ribonucleoprotein granule	9/184	233/19559	0.000372643	0.0110777	0.00977074	23215/8570/23112/4849/1981/23367/6311/27161/22794	9
GO:0005844	CC	GO:0005844	polysome	5/184	69/19559	0.000481818	0.0131295	0.0115805	1981/23367/6311/27161/10985	5
GO:0005925	CC	GO:0005925	focal adhesion	12/184	415/19559	0.000583542	0.0146783	0.0129466	3371/1605/1956/5576/2316/9656/5339/2768/81/7094/10525/4478	12
GO:0070603	CC	GO:0070603	SWI/SNF superfamily-type complex	5/184	74/19559	0.000664991	0.0150388	0.0132645	8289/10847/57634/8295/6597	5
GO:0030055	CC	GO:0030055	cell-substrate junction	12/184	423/19559	0.000689853	0.0150388	0.0132645	3371/1605/1956/5576/2316/9656/5339/2768/81/7094/10525/4478	12
GO:0035097	CC	GO:0035097	histone methyltransferase complex	5/184	77/19559	0.000797348	0.0153608	0.0135486	8085/3054/23054/23067/80335	5
GO:0005911	CC	GO:0005911	cell-cell junction	13/184	493/19559	0.00081808	0.0153608	0.0135486	5818/1605/2316/53834/10163/5062/4851/23094/154810/81/488/7094/55243	13
GO:1904949	CC	GO:1904949	ATPase complex	5/184	78/19559	0.000845551	0.0153608	0.0135486	8289/10847/57634/8295/6597	5
GO:0016528	CC	GO:0016528	sarcoplasm	5/184	80/19559	0.000948431	0.016323	0.0143972	54545/3099/5339/10523/488	5
GO:0097346	CC	GO:0097346	INO80-type complex	3/184	25/19559	0.00161749	0.026446	0.0233259	10847/57634/8295	3
GO:0070461	CC	GO:0070461	SAGA-type complex	3/184	28/19559	0.0022567	0.03514	0.0309943	3054/8295/23326	3
GO:0034708	CC	GO:0034708	methyltransferase complex	5/184	105/19559	0.00315596	0.0469091	0.0413748	8085/3054/23054/23067/80335	5
GO:0003713	MF	GO:0003713	transcription coactivator activity	19/180	267/18352	1.7577e-11	4.10442e-09	3.3445e-09	8864/8085/3054/28996/57178/23054/5469/8289/10847/10498/2033/1387/4851/9968/10432/5253/23326/81/6597	19
GO:0003712	MF	GO:0003712	transcription coregulator activity	25/180	498/18352	2.08346e-11	4.10442e-09	3.3445e-09	8864/8085/3054/28996/9612/23013/23476/57178/23054/5469/5784/8289/10847/10498/8295/2033/1387/4851/9968/10432/5253/23326/81/1822/6597	25
GO:0030374	MF	GO:0030374	nuclear receptor transcription coactivator activity	8/180	54/18352	5.18929e-08	6.81526e-06	5.55345e-06	57178/23054/5469/10498/9968/10432/23326/81	8
GO:0140297	MF	GO:0140297	DNA-binding transcription factor binding	16/180	347/18352	3.33636e-07	3.28632e-05	2.67787e-05	3054/28996/9612/23054/5469/8289/6934/2033/1387/11176/6662/9968/6722/81/6497/6597	16
GO:0035257	MF	GO:0035257	nuclear hormone receptor binding	10/180	144/18352	1.58451e-06	0.00012486	0.000101742	9612/23054/5469/8289/6934/2033/11176/9968/81/6597	10
GO:0061629	MF	GO:0061629	RNA polymerase II-specific DNA-binding transcription factor binding	13/180	267/18352	2.42235e-06	0.000159068	0.000129617	28996/9612/23054/5469/8289/6934/2033/1387/11176/9968/6722/81/6597	13
GO:0031490	MF	GO:0031490	chromatin DNA binding	8/180	106/18352	9.75253e-06	0.000494344	0.000402819	5469/2033/1387/4851/6722/81/10664/6597	8
GO:0051427	MF	GO:0051427	hormone receptor binding	10/180	177/18352	1.00374e-05	0.000494344	0.000402819	9612/23054/5469/8289/6934/2033/11176/9968/81/6597	10
GO:0001085	MF	GO:0001085	RNA polymerase II transcription factor binding	6/180	56/18352	1.77049e-05	0.000775081	0.000631578	23013/2033/1387/11060/2002/1822	6
GO:0140030	MF	GO:0140030	modification-dependent protein binding	9/180	153/18352	2.04128e-05	0.000804263	0.000655357	139886/23476/10498/10594/11176/29128/7917/5253/6597	9
GO:0070577	MF	GO:0070577	lysine-acetylated histone binding	4/180	22/18352	5.7025e-05	0.00186457	0.00151935	23476/10498/11176/6597	4
GO:0140033	MF	GO:0140033	acetylation-dependent protein binding	4/180	22/18352	5.7025e-05	0.00186457	0.00151935	23476/10498/11176/6597	4
GO:0016922	MF	GO:0016922	nuclear receptor binding	7/180	101/18352	6.15213e-05	0.00186457	0.00151935	9612/23054/5469/8289/2033/11176/6597	7
GO:0042393	MF	GO:0042393	histone binding	10/180	238/18352	0.0001242	0.0034586	0.00281825	8085/139886/23476/10847/10498/4171/11176/29128/5253/6597	10
GO:0042974	MF	GO:0042974	retinoic acid receptor binding	4/180	27/18352	0.000131673	0.0034586	0.00281825	9612/23054/5469/81	4
GO:0097157	MF	GO:0097157	pre-mRNA intronic binding	3/180	12/18352	0.000191275	0.00471015	0.00383809	10594/2033/6662	3
GO:0045296	MF	GO:0045296	cadherin binding	11/180	332/18352	0.0004499	0.0103529	0.00843609	1002/3054/1956/2194/2316/10163/5062/23367/5339/7094/10985	11
GO:0002039	MF	GO:0002039	p53 binding	5/180	66/18352	0.000472974	0.0103529	0.00843609	7161/23476/2033/1387/6597	5
GO:0042800	MF	GO:0042800	histone methyltransferase activity (H3-K4 specific)	3/180	17/18352	0.000570237	0.0118249	0.00963559	8085/23067/80335	3
GO:0046332	MF	GO:0046332	SMAD binding	5/180	79/18352	0.0010767	0.021211	0.0172839	28996/57178/2316/5814/6497	5
GO:0035258	MF	GO:0035258	steroid hormone receptor binding	5/180	81/18352	0.00120494	0.022607	0.0184214	9612/23054/5469/2033/6597	5
GO:0003779	MF	GO:0003779	actin binding	12/180	437/18352	0.00129827	0.0232509	0.0189461	4649/1605/1956/2316/10163/147179/1729/9645/5339/81/7094/4478	12
GO:0008013	MF	GO:0008013	beta-catenin binding	5/180	85/18352	0.00149488	0.0256079	0.0208667	6934/10498/2033/6662/9968	5
GO:0004402	MF	GO:0004402	histone acetyltransferase activity	4/180	55/18352	0.00206707	0.0339345	0.0276517	10847/2033/1387/23326	4
GO:0008139	MF	GO:0008139	nuclear localization sequence binding	3/180	27/18352	0.00228245	0.0357333	0.0291174	9883/100101267/79711	3
GO:0061733	MF	GO:0061733	peptide-lysine-N-acetyltransferase activity	4/180	57/18352	0.00235803	0.0357333	0.0291174	10847/2033/1387/23326	4
GO:0017056	MF	GO:0017056	structural constituent of nuclear pore	3/180	28/18352	0.00253806	0.0363568	0.0296255	9883/100101267/23511	3
GO:0008022	MF	GO:0008022	protein C-terminus binding	7/180	189/18352	0.00266204	0.0363568	0.0296255	23328/23215/2033/9656/9968/6311/27161	7
GO:0042054	MF	GO:0042054	histone methyltransferase activity	4/180	59/18352	0.00267601	0.0363568	0.0296255	8085/23067/10498/80335	4
GO:0003714	MF	GO:0003714	transcription corepressor activity	7/180	194/18352	0.0030777	0.039408	0.0321118	28996/9612/23013/5469/1387/1822/6597	7
GO:0046966	MF	GO:0046966	thyroid hormone receptor binding	3/180	30/18352	0.00310063	0.039408	0.0321118	23054/5469/9968	3
GO:0016407	MF	GO:0016407	acetyltransferase activity	5/180	105/18352	0.00376228	0.0440814	0.0359199	2194/10847/2033/1387/23326	5
GO:0034212	MF	GO:0034212	peptide N-acetyltransferase activity	4/180	65/18352	0.00380398	0.0440814	0.0359199	10847/2033/1387/23326	4
GO:0036002	MF	GO:0036002	pre-mRNA binding	4/180	65/18352	0.00380398	0.0440814	0.0359199	10594/2033/6662/5725	4
GO:0008190	MF	GO:0008190	eukaryotic initiation factor 4E binding	2/180	10/18352	0.00408804	0.0460197	0.0374993	1981/23367	2
