# Supplementary material for: The endosteal niche regulates breast cancer cell dormancy in bone: identification of new molecular determinants
Source: Bone Res. 2026 May 14;14:51. doi: 10.1038/s41413-026-00535-3 (PMC13176332; doi:10.1038/s41413-026-00535-3)
Supplement: Supplementary file 5 — Supplemental Data file 4 [file 41413_2026_535_MOESM5_ESM.xlsx]

## Sheet: Notch2High_UP_Transcripts
	ONTOLOGY	ID	Description	GeneRatio	BgRatio	pvalue	p.adjust	qvalue	geneID	Count
GO:0030198	BP	GO:0030198	extracellular matrix organization	52/836	395/18866	1.91562e-12	5.4289e-09	4.77777e-09	302/10585/23187/4358/5768/8076/11117/22795/1471/4016/285590/3936/7042/11173/1999/3791/7057/3679/999/4324/1306/1302/649/170690/2621/222663/1308/4319/1277/2200/4327/339366/169611/4312/3913/1545/1286/3339/1803/1287/4148/3384/83716/1289/2022/1520/4314/7133/1288/1307/10516/2192	52
GO:0043062	BP	GO:0043062	extracellular structure organization	52/836	396/18866	2.11406e-12	5.4289e-09	4.77777e-09	302/10585/23187/4358/5768/8076/11117/22795/1471/4016/285590/3936/7042/11173/1999/3791/7057/3679/999/4324/1306/1302/649/170690/2621/222663/1308/4319/1277/2200/4327/339366/169611/4312/3913/1545/1286/3339/1803/1287/4148/3384/83716/1289/2022/1520/4314/7133/1288/1307/10516/2192	52
GO:0051924	BP	GO:0051924	regulation of calcium ion transport	36/836	253/18866	6.00885e-10	1.02872e-06	9.05334e-07	6375/5031/5581/799/6352/6376/1020/578/6786/6373/3603/2280/9446/54923/283229/5777/79041/784/5294/481/1535/7070/80024/4638/57158/5999/706/5159/1950/11151/4987/8614/8787/7852/8291/6236	36
GO:0034612	BP	GO:0034612	response to tumor necrosis factor	39/836	320/18866	1.06192e-08	1.3635e-05	1.19997e-05	6375/6352/10616/84888/6376/3604/3934/4824/81858/56928/1540/5721/11173/8764/2635/2686/7057/84817/8372/7128/9076/5698/1535/1906/2621/1277/29108/114769/5696/3856/3875/8877/9618/834/10891/8718/2678/7133/27063	39
GO:0071356	BP	GO:0071356	cellular response to tumor necrosis factor	37/836	297/18866	1.40854e-08	1.44686e-05	1.27332e-05	6375/6352/10616/84888/6376/3604/3934/4824/81858/56928/1540/5721/11173/8764/2635/7057/84817/8372/7128/9076/5698/1535/1906/2621/1277/29108/114769/5696/3856/3875/8877/9618/834/10891/8718/7133/27063	37
GO:0043122	BP	GO:0043122	regulation of I-kappaB kinase/NF-kappaB signaling	33/836	252/18866	2.52903e-08	1.88442e-05	1.65841e-05	5581/205860/79155/56674/10616/6376/57153/3956/54602/2280/65018/8878/81858/84807/54923/117854/7128/6398/4615/142678/29108/114769/9641/80833/4919/51523/7052/9618/834/57449/3965/51704/1893	33
GO:0060337	BP	GO:0060337	type I interferon signaling pathway	19/836	95/18866	2.93523e-08	1.88442e-05	1.65841e-05	56339/84166/4939/5777/117854/6773/10410/4615/8519/9641/5696/3106/2537/3659/9636/3437/3434/8638/3433	19
GO:0071357	BP	GO:0071357	cellular response to type I interferon	19/836	95/18866	2.93523e-08	1.88442e-05	1.65841e-05	56339/84166/4939/5777/117854/6773/10410/4615/8519/9641/5696/3106/2537/3659/9636/3437/3434/8638/3433	19
GO:0007249	BP	GO:0007249	I-kappaB kinase/NF-kappaB signaling	35/836	286/18866	5.43655e-08	2.7672e-05	2.43531e-05	5581/205860/79155/56674/10616/6376/57153/3956/54602/2280/65018/8878/81858/84807/54923/117854/9755/7128/6398/4615/142678/29108/114769/9641/80833/4919/51523/7052/9618/834/57449/23643/3965/51704/1893	35
GO:0034340	BP	GO:0034340	response to type I interferon	19/836	99/18866	5.91055e-08	2.7672e-05	2.43531e-05	56339/84166/4939/5777/117854/6773/10410/4615/8519/9641/5696/3106/2537/3659/9636/3437/3434/8638/3433	19
GO:1903169	BP	GO:1903169	regulation of calcium ion transmembrane transport	24/836	152/18866	5.92664e-08	2.7672e-05	2.43531e-05	6375/5031/5581/799/6376/1020/6786/6373/2280/9446/54923/5777/79041/784/5294/481/1535/7070/57158/11151/4987/8787/8291/6236	24
GO:0043123	BP	GO:0043123	positive regulation of I-kappaB kinase/NF-kappaB signaling	27/836	188/18866	6.91582e-08	2.79162e-05	2.4568e-05	5581/205860/79155/56674/10616/6376/57153/3956/54602/2280/65018/81858/117854/6398/4615/142678/114769/9641/80833/4919/51523/7052/834/57449/3965/51704/1893	27
GO:0009636	BP	GO:0009636	response to toxic substance	32/836	250/18866	7.06602e-08	2.79162e-05	2.4568e-05	9588/114757/2878/6352/5742/9973/578/3934/65018/10202/1789/9446/1471/373156/2947/5174/8303/84817/999/9076/348/6335/25841/9429/241/2074/5159/1545/26471/64359/1543/10516	32
GO:0006816	BP	GO:0006816	calcium ion transport	44/836	426/18866	1.72492e-07	6.32798e-05	5.56902e-05	114780/6375/302/5031/5581/799/6352/6376/1020/578/6786/6373/3603/2280/9446/54923/283229/5777/114789/79041/7421/784/5294/481/1535/6687/7070/80024/59341/2621/4638/57158/5999/706/5159/10267/1950/11151/4987/8614/8787/7852/8291/6236	44
GO:0010959	BP	GO:0010959	regulation of metal ion transport	41/836	396/18866	4.25891e-07	0.000145825	0.000128335	6375/5031/967/5581/799/6352/6376/1020/578/6786/6373/3603/2280/9446/54923/283229/6331/5777/2273/79041/784/5294/481/1535/7070/80024/388591/4638/57158/5999/706/5159/57520/1950/11151/4987/8614/8787/7852/8291/6236	41
GO:0070838	BP	GO:0070838	divalent metal ion transport	46/836	471/18866	4.59082e-07	0.000147365	0.000129691	114780/27173/6375/302/5031/91252/5581/799/6352/6376/1020/578/6786/6373/3603/2280/9446/54923/283229/5777/114789/79041/7421/784/5294/481/1535/6687/7070/80024/59341/2621/4638/57158/5999/706/5159/10267/1950/11151/4987/8614/8787/7852/8291/6236	46
GO:0072511	BP	GO:0072511	divalent inorganic cation transport	46/836	478/18866	6.96416e-07	0.0002104	0.000185165	114780/27173/6375/302/5031/91252/5581/799/6352/6376/1020/578/6786/6373/3603/2280/9446/54923/283229/5777/114789/79041/7421/784/5294/481/1535/6687/7070/80024/59341/2621/4638/57158/5999/706/5159/10267/1950/11151/4987/8614/8787/7852/8291/6236	46
GO:1904062	BP	GO:1904062	regulation of cation transmembrane transport	36/836	349/18866	2.33846e-06	0.000667241	0.000587214	6375/57555/5031/967/5581/799/6376/1020/6786/6373/2280/65018/9446/54923/6331/5174/5777/2273/79041/784/5294/481/1535/7070/388591/1612/57158/5999/57520/11151/4987/10891/8787/1520/8291/6236	36
GO:0007204	BP	GO:0007204	positive regulation of cytosolic calcium ion concentration	34/836	322/18866	2.64994e-06	0.000716321	0.000630407	6375/5031/5581/1268/799/6376/1020/578/6373/2280/9446/133/54923/1907/1604/5777/79041/784/5294/1535/7070/1906/80024/59341/57158/9170/3814/7052/11151/4987/7852/2151/11346/6288	34
GO:0006979	BP	GO:0006979	response to oxidative stress	42/836	458/18866	7.1298e-06	0.00183093	0.00161133	26287/9588/114757/2878/5742/406/9973/578/140823/1718/4358/3934/10494/65018/22933/10202/475/1471/1017/2861/2686/9124/7128/1535/348/1906/7168/1612/1277/2074/5159/215/8876/1545/1843/79899/8877/10891/8614/4314/10516/4688	42
GO:0033209	BP	GO:0033209	tumor necrosis factor-mediated signaling pathway	22/836	173/18866	8.54261e-06	0.00208928	0.00183869	10616/84888/3604/81858/56928/1540/5721/8764/84817/7128/5698/2621/29108/114769/5696/3856/3875/8877/9618/834/8718/7133	22
GO:0010522	BP	GO:0010522	regulation of calcium ion transport into cytosol	16/836	101/18866	8.97491e-06	0.00209523	0.00184394	6375/5031/5581/799/6376/578/6373/2280/9446/54923/5777/79041/1535/7070/57158/11151	16
GO:0051279	BP	GO:0051279	regulation of release of sequestered calcium ion into cytosol	14/836	81/18866	1.16e-05	0.0025461	0.00224073	6375/5031/5581/6376/6373/2280/9446/54923/5777/79041/1535/7070/57158/11151	14
GO:0062197	BP	GO:0062197	cellular response to chemical stress	35/836	360/18866	1.18977e-05	0.0025461	0.00224073	26287/9588/2878/406/9973/140823/4358/3934/10494/65018/22933/10202/1789/1471/80131/1017/2861/7128/1535/7168/59341/4638/1612/706/5159/215/8876/1545/79899/8877/10891/4314/10516/8291/4688	35
GO:0006874	BP	GO:0006874	cellular calcium ion homeostasis	41/836	456/18866	1.46392e-05	0.00300748	0.00264677	6375/5031/5581/1268/799/3074/6352/6376/1020/578/6786/6373/2280/9446/133/54923/1907/1604/5777/79041/7421/784/5294/481/1535/7070/348/1906/80024/59341/57158/9170/3814/7052/11151/4987/8614/7852/2151/11346/6288	41
GO:0070482	BP	GO:0070482	response to oxygen levels	37/836	396/18866	1.64509e-05	0.00324968	0.00285992	5581/114757/65018/378938/4824/22933/1789/133/1471/9463/7042/5721/784/7057/81575/51129/9124/5698/481/1535/1906/4524/1277/114769/177/5696/5159/126374/218/1803/10891/8614/114990/360/1543/7852/27063	37
GO:0045785	BP	GO:0045785	positive regulation of cell adhesion	39/836	428/18866	1.74101e-05	0.00331179	0.00291458	6375/8631/5581/6352/6376/3956/11117/84807/9647/285613/7042/1540/1604/5777/3728/1949/57091/8764/3791/1326/7070/6809/7168/55679/29108/177/8876/10272/7052/29984/11151/1803/3965/1307/10148/3606/3575/8291/6288	39
GO:0051235	BP	GO:0051235	maintenance of location	32/836	324/18866	2.03747e-05	0.0037373	0.00328905	2495/6375/5031/5581/11079/3074/5552/6376/1020/2760/57104/6373/3934/2280/65018/9446/54923/5777/79041/8605/1535/718/7070/348/80024/4794/57158/2200/706/9641/11151/8291	32
GO:0036293	BP	GO:0036293	response to decreased oxygen levels	35/836	371/18866	2.25973e-05	0.00400206	0.00352206	5581/114757/65018/378938/4824/22933/1789/133/1471/9463/7042/5721/784/7057/81575/51129/9124/5698/481/1535/1906/4524/114769/177/5696/126374/218/1803/10891/8614/114990/360/1543/7852/27063	35
GO:0051480	BP	GO:0051480	regulation of cytosolic calcium ion concentration	34/836	357/18866	2.42551e-05	0.00402899	0.00354577	6375/5031/5581/1268/799/6376/1020/578/6373/2280/9446/133/54923/1907/1604/5777/79041/784/5294/1535/7070/1906/80024/59341/57158/9170/3814/7052/11151/4987/7852/2151/11346/6288	34
GO:0070588	BP	GO:0070588	calcium ion transmembrane transport	31/836	312/18866	2.43183e-05	0.00402899	0.00354577	114780/6375/302/5031/5581/799/6376/1020/6786/6373/2280/9446/54923/5777/114789/79041/784/5294/481/1535/6687/7070/80024/59341/2621/57158/11151/4987/8787/8291/6236	31
GO:0055074	BP	GO:0055074	calcium ion homeostasis	41/836	468/18866	2.6852e-05	0.00421127	0.00370618	6375/5031/5581/1268/799/3074/6352/6376/1020/578/6786/6373/2280/9446/133/54923/1907/1604/5777/79041/7421/784/5294/481/1535/7070/348/1906/80024/59341/57158/9170/3814/7052/11151/4987/8614/7852/2151/11346/6288	41
GO:0051928	BP	GO:0051928	positive regulation of calcium ion transport	17/836	122/18866	2.70584e-05	0.00421127	0.00370618	6375/5031/799/6352/6376/1020/578/6786/6373/9446/784/481/7070/4638/57158/706/5159	17
GO:0034765	BP	GO:0034765	regulation of ion transmembrane transport	42/836	489/18866	3.41446e-05	0.00515785	0.00453923	6375/57555/5031/967/5581/799/6376/1020/6786/6373/2280/65018/9446/54923/6331/5174/5777/2273/79041/784/338440/7057/3764/5294/481/1535/7070/388591/6335/1612/57158/5999/57520/11151/9424/4987/10891/8787/1520/9022/8291/6236	42
GO:0032963	BP	GO:0032963	collagen metabolic process	16/836	113/18866	3.79079e-05	0.00556272	0.00489554	114757/11117/1471/4324/1306/652/4319/1277/4327/5159/4312/8710/1289/2022/1520/4314	16
GO:0072503	BP	GO:0072503	cellular divalent inorganic cation homeostasis	42/836	492/18866	3.93318e-05	0.00561134	0.00493833	6375/5031/91252/5581/1268/799/3074/6352/6376/1020/578/6786/6373/2280/9446/133/54923/1907/1604/5777/79041/7421/784/5294/481/1535/7070/348/1906/80024/59341/57158/9170/3814/7052/11151/4987/8614/7852/2151/11346/6288	42
GO:0048015	BP	GO:0048015	phosphatidylinositol-mediated signaling	22/836	192/18866	4.41401e-05	0.00612712	0.00539225	49860/6352/8473/4824/22933/634/54923/25827/375033/7042/5777/3791/5330/5294/1906/5159/3059/4919/79899/4058/4803/3606	22
GO:0014065	BP	GO:0014065	phosphatidylinositol 3-kinase signaling	19/836	154/18866	5.26407e-05	0.00711481	0.00626148	49860/6352/4824/22933/634/54923/25827/375033/7042/5777/3791/5294/1906/5159/3059/4919/79899/4058/3606	19
GO:0072659	BP	GO:0072659	protein localization to plasma membrane	28/836	281/18866	5.63707e-05	0.00722736	0.00636052	302/8631/5581/11079/8766/1020/9528/118813/26262/8878/5174/5865/3728/784/999/481/376267/131578/6809/129303/2621/10267/5064/3875/54843/5583/1000/25837	28
GO:0061098	BP	GO:0061098	positive regulation of protein tyrosine kinase activity	11/836	60/18866	5.67483e-05	0.00722736	0.00636052	6352/9094/9148/1942/57091/7039/2621/2074/1950/84632/51704	11
GO:0061097	BP	GO:0061097	regulation of protein tyrosine kinase activity	14/836	93/18866	5.7695e-05	0.00722736	0.00636052	6352/9094/9148/1942/80851/57091/7039/7070/2621/2074/1950/5753/84632/51704	14
GO:0048017	BP	GO:0048017	inositol lipid-mediated signaling	22/836	196/18866	6.03782e-05	0.00737821	0.00649329	49860/6352/8473/4824/22933/634/54923/25827/375033/7042/5777/3791/5330/5294/1906/5159/3059/4919/79899/4058/4803/3606	22
GO:0001666	BP	GO:0001666	response to hypoxia	33/836	359/18866	6.4014e-05	0.00737821	0.00649329	5581/114757/65018/378938/4824/22933/1789/133/1471/7042/5721/7057/81575/51129/9124/5698/481/1535/1906/4524/114769/177/5696/126374/218/1803/10891/8614/114990/360/1543/7852/27063	33
GO:0050804	BP	GO:0050804	modulation of chemical synaptic transmission	39/836	454/18866	6.4325e-05	0.00737821	0.00649329	57555/5581/10755/1268/5552/9148/6376/8766/1020/11188/65018/63908/8878/9463/5641/5865/6623/1949/784/253980/999/6809/348/1906/2900/6843/5999/177/136/3814/9145/23025/23467/57449/9746/1000/4803/25837/11346	39
GO:0099177	BP	GO:0099177	regulation of trans-synaptic signaling	39/836	455/18866	6.74461e-05	0.00737821	0.00649329	57555/5581/10755/1268/5552/9148/6376/8766/1020/11188/65018/63908/8878/9463/5641/5865/6623/1949/784/253980/999/6809/348/1906/2900/6843/5999/177/136/3814/9145/23025/23467/57449/9746/1000/4803/25837/11346	39
GO:0043270	BP	GO:0043270	positive regulation of ion transport	28/836	284/18866	6.79341e-05	0.00737821	0.00649329	6375/5031/799/6352/6376/1020/578/6786/6373/65018/9446/6331/5174/5865/2273/784/481/7070/348/1906/388591/4638/57158/706/5159/8787/1520/10347	28
GO:0050921	BP	GO:0050921	positive regulation of chemotaxis	18/836	144/18866	6.91757e-05	0.00737821	0.00649329	6375/6352/3603/79647/9647/1907/5641/3791/7057/6809/1906/59341/2621/177/5159/3965/7852/8291	18
GO:1904427	BP	GO:1904427	positive regulation of calcium ion transmembrane transport	12/836	72/18866	7.01908e-05	0.00737821	0.00649329	6375/5031/799/6376/1020/6786/6373/9446/784/481/7070/57158	12
GO:0002685	BP	GO:0002685	regulation of leukocyte migration	23/836	212/18866	7.03918e-05	0.00737821	0.00649329	6375/56833/6352/6376/79647/11117/1907/5641/8764/7057/7070/1906/80024/59341/2621/29108/177/1843/1803/6693/3965/8291/1893	23
GO:0060402	BP	GO:0060402	calcium ion transport into cytosol	19/836	158/18866	7.48319e-05	0.00768673	0.0067648	6375/5031/5581/799/6376/578/6373/2280/9446/54923/5777/79041/784/1535/7070/80024/59341/57158/11151	19
GO:0010803	BP	GO:0010803	regulation of tumor necrosis factor-mediated signaling pathway	11/836	62/18866	7.76419e-05	0.00781899	0.0068812	10616/84888/81858/56928/1540/7128/2621/29108/114769/8877/834	11
GO:0050920	BP	GO:0050920	regulation of chemotaxis	24/836	229/18866	8.56047e-05	0.00845511	0.00744102	6375/56833/6352/55558/3603/79647/9647/1907/5641/3791/7057/6809/1906/80024/59341/2621/177/5159/1843/7869/1803/3965/7852/8291	24
GO:0032496	BP	GO:0032496	response to lipopolysaccharide	31/836	334/18866	8.84448e-05	0.0085708	0.00754284	5581/1268/79155/6352/6376/1312/6373/3934/133/4016/1604/4064/117854/2686/7128/9076/4615/1906/29108/114769/706/25819/834/10891/23643/3965/2678/1543/7133/27063/3606	31
GO:0051651	BP	GO:0051651	maintenance of location in cell	23/836	216/18866	9.37622e-05	0.00891782	0.00784824	2495/6375/5031/5581/11079/5552/6376/1020/6373/3934/2280/65018/9446/54923/5777/79041/1535/7070/348/80024/57158/706/11151	23
GO:0097237	BP	GO:0097237	cellular response to toxic substance	16/836	122/18866	9.71679e-05	0.00907371	0.00798543	9588/114757/2878/5742/9973/65018/9446/373156/2947/84817/348/25841/9429/241/64359/10516	16
GO:0052547	BP	GO:0052547	regulation of peptidase activity	39/836	466/18866	0.000112083	0.0102797	0.00904673	23787/302/83596/221476/710/578/1718/2896/65018/4824/1471/9647/637/653145/5641/5721/3699/1942/7057/27344/5698/718/728113/2621/1612/29108/114769/177/5696/8530/5055/2537/834/8710/3965/327657/4803/2192/1893	39
GO:0002237	BP	GO:0002237	response to molecule of bacterial origin	32/836	356/18866	0.000124904	0.0112104	0.00986588	5581/1268/79155/6352/6376/1312/6373/3934/22933/133/4016/1604/4064/117854/2686/7128/9076/4615/1906/29108/114769/706/25819/834/10891/23643/3965/2678/1543/7133/27063/3606	32
GO:0060401	BP	GO:0060401	cytosolic calcium ion transport	20/836	178/18866	0.000126788	0.0112104	0.00986588	6375/5031/5581/799/6376/578/6373/2280/9446/54923/5777/79041/784/1535/7070/80024/59341/57158/11151/8787	20
GO:0034599	BP	GO:0034599	cellular response to oxidative stress	29/836	310/18866	0.00012878	0.0112104	0.00986588	26287/9588/2878/406/9973/140823/4358/3934/10494/65018/22933/10202/1471/1017/2861/7128/1535/7168/1612/5159/215/8876/1545/79899/8877/10891/4314/10516/4688	29
GO:0043312	BP	GO:0043312	neutrophil degranulation	40/836	487/18866	0.000137181	0.0117427	0.0103343	2495/302/967/8804/9588/3074/2760/57153/4125/2588/2896/3934/5768/634/1471/4758/55313/2717/10577/116844/1604/5777/3728/11322/51382/4973/5199/30/1535/718/410/29108/8876/3106/9145/57126/83716/1520/7133/978	40
GO:0031589	BP	GO:0031589	cell-substrate adhesion	32/836	359/18866	0.000145801	0.012276	0.0108036	8631/967/5581/8861/6376/1020/3956/11117/22795/83706/9647/285613/4070/3728/1942/57091/3791/7057/3679/4059/7070/2621/1308/55679/1277/3913/29984/11151/10232/1307/10516/2192	32
GO:0002283	BP	GO:0002283	neutrophil activation involved in immune response	40/836	490/18866	0.000156124	0.0127284	0.0112017	2495/302/967/8804/9588/3074/2760/57153/4125/2588/2896/3934/5768/634/1471/4758/55313/2717/10577/116844/1604/5777/3728/11322/51382/4973/5199/30/1535/718/410/29108/8876/3106/9145/57126/83716/1520/7133/978	40
GO:0097553	BP	GO:0097553	calcium ion transmembrane import into cytosol	17/836	140/18866	0.00015613	0.0127284	0.0112017	6375/5031/5581/799/6376/6373/2280/9446/54923/5777/79041/1535/7070/80024/59341/57158/11151	17
GO:0009313	BP	GO:0009313	oligosaccharide catabolic process	5/836	13/18866	0.000161348	0.012835	0.0112956	3074/2760/4125/23324/4758	5
GO:0018212	BP	GO:0018212	peptidyl-tyrosine modification	33/836	377/18866	0.000162437	0.012835	0.0112956	5581/6352/9094/9148/3702/8460/1609/5777/1942/80851/57091/8764/3791/7039/2202/7070/2621/2074/5159/3059/4919/1950/7075/4058/3589/4486/5753/199731/55359/1464/3606/84632/51704	33
GO:0002819	BP	GO:0002819	regulation of adaptive immune response	19/836	168/18866	0.000170108	0.0131125	0.0115398	6375/8631/634/84807/5777/8764/200558/7128/718/9173/29108/177/338322/3106/725/3659/7133/3606/3575	19
GO:0090200	BP	GO:0090200	positive regulation of release of cytochrome c from mitochondria	7/836	28/18866	0.000171055	0.0131125	0.0115398	578/65018/637/10962/64112/29108/90427	7
GO:0070555	BP	GO:0070555	response to interleukin-1	22/836	211/18866	0.000179111	0.0135282	0.0119056	6375/79155/6352/6376/3934/4824/8878/5721/11173/2635/8372/1326/5698/4615/1535/1906/4524/29108/5600/5696/3965/27063	22
GO:0001959	BP	GO:0001959	regulation of cytokine-mediated signaling pathway	20/836	183/18866	0.000185017	0.0136262	0.0119919	6352/10616/84888/56339/81858/84166/56928/1540/5777/117854/7128/1906/2621/29108/114769/9641/8877/834/7852/1893	20
GO:0002687	BP	GO:0002687	positive regulation of leukocyte migration	17/836	142/18866	0.000185715	0.0136262	0.0119919	6375/6352/6376/79647/1907/5641/8764/7057/7070/1906/59341/2621/29108/177/6693/3965/8291	17
GO:0033628	BP	GO:0033628	regulation of cell adhesion mediated by integrin	9/836	48/18866	0.000223144	0.0160967	0.0141661	8631/6352/83706/7042/5777/1942/5294/1545/1803	9
GO:0051209	BP	GO:0051209	release of sequestered calcium ion into cytosol	15/836	118/18866	0.000225655	0.0160967	0.0141661	6375/5031/5581/6376/6373/2280/9446/54923/5777/79041/1535/7070/80024/57158/11151	15
GO:0097191	BP	GO:0097191	extrinsic apoptotic signaling pathway	23/836	230/18866	0.000239295	0.0168358	0.0148166	10616/83596/6376/578/81618/3934/147138/637/7042/1540/10962/7057/64112/7128/652/1612/29108/3856/2537/3875/467/4803/7133	23
GO:0050777	BP	GO:0050777	negative regulation of immune response	18/836	159/18866	0.000246824	0.016972	0.0149365	6375/56833/10906/710/2896/56339/634/84166/7042/1604/5777/8764/7128/9173/3106/725/3965/3575	18
GO:0051283	BP	GO:0051283	negative regulation of sequestering of calcium ion	15/836	119/18866	0.00024784	0.016972	0.0149365	6375/5031/5581/6376/6373/2280/9446/54923/5777/79041/1535/7070/80024/57158/11151	15
GO:0022617	BP	GO:0022617	extracellular matrix disassembly	12/836	82/18866	0.00025246	0.017061	0.0150148	1471/285590/3936/4324/649/222663/4319/4327/4312/1803/1520/4314	12
GO:0030595	BP	GO:0030595	leukocyte chemotaxis	23/836	232/18866	0.00027141	0.0178784	0.0157341	6375/56833/6352/6376/6373/3603/79647/1907/5641/7042/7057/5294/1906/80024/59341/2621/1843/11151/1803/3965/7852/8291/6288	23
GO:0033627	BP	GO:0033627	cell adhesion mediated by integrin	11/836	71/18866	0.000272253	0.0178784	0.0157341	8631/6352/83706/7042/5777/1942/5294/2200/1545/1803/1307	11
GO:1990778	BP	GO:1990778	protein localization to cell periphery	30/836	340/18866	0.000276549	0.0178784	0.0157341	302/8631/5581/11079/8766/1020/9528/118813/26262/8934/8878/5174/5865/3728/784/999/481/376267/131578/6809/129303/2621/126353/10267/5064/3875/54843/5583/1000/25837	30
GO:0044409	BP	GO:0044409	entry into host	17/836	147/18866	0.000281961	0.0178784	0.0157341	205860/3956/81559/6404/1604/1949/8764/117854/10410/8372/999/9076/8519/2621/1803/3965/7852	17
GO:1904064	BP	GO:1904064	positive regulation of cation transmembrane transport	17/836	147/18866	0.000281961	0.0178784	0.0157341	6375/5031/799/6376/1020/6786/6373/65018/9446/5174/784/481/7070/388591/57158/8787/1520	17
GO:0046718	BP	GO:0046718	viral entry into host cell	16/836	134/18866	0.000292962	0.0183494	0.0161486	205860/3956/81559/6404/1604/1949/8764/117854/10410/8372/9076/8519/2621/1803/3965/7852	16
GO:0051282	BP	GO:0051282	regulation of sequestering of calcium ion	15/836	121/18866	0.000297906	0.0184343	0.0162233	6375/5031/5581/6376/6373/2280/9446/54923/5777/79041/1535/7070/80024/57158/11151	15
GO:0018108	BP	GO:0018108	peptidyl-tyrosine phosphorylation	32/836	374/18866	0.000304968	0.0186466	0.0164102	5581/6352/9094/9148/3702/1609/5777/1942/80851/57091/8764/3791/7039/2202/7070/2621/2074/5159/3059/4919/1950/7075/4058/3589/4486/5753/199731/55359/1464/3606/84632/51704	32
GO:0006027	BP	GO:0006027	glycosaminoglycan catabolic process	10/836	61/18866	0.000320263	0.0193514	0.0170305	23553/3074/2588/5549/8372/3425/3339/6448/1464/6383	10
GO:0000302	BP	GO:0000302	response to reactive oxygen species	23/836	235/18866	0.000326698	0.0195107	0.0171706	9973/578/140823/4358/3934/10494/65018/1471/1017/2861/7128/348/1906/7168/1277/2074/5159/1545/1843/8877/10891/4314/10516	23
GO:0050727	BP	GO:0050727	regulation of inflammatory response	35/836	425/18866	0.000335001	0.0197766	0.0174046	6375/56833/1268/6352/6376/2896/3603/81858/1540/11343/5294/7128/26090/4615/718/9173/348/59341/29108/177/136/8530/215/338322/283131/7052/26471/8877/834/4314/2678/7133/3606/51704/6288	35
GO:0045824	BP	GO:0045824	negative regulation of innate immune response	10/836	62/18866	0.000366921	0.0214149	0.0188464	56833/10906/710/2896/56339/634/84166/7128/3106/3965	10
GO:0043687	BP	GO:0043687	post-translational protein modification	31/836	363/18866	0.00038876	0.0219686	0.0193337	26094/8766/57104/3956/5768/140739/11167/3487/1471/54972/5721/4738/54587/5698/718/55336/348/652/2621/2200/84141/5696/8542/3913/10272/4148/8614/10232/1000/4240/6383	31
GO:0002688	BP	GO:0002688	regulation of leukocyte chemotaxis	15/836	124/18866	0.000389241	0.0219686	0.0193337	6375/56833/6352/79647/1907/5641/7057/1906/80024/59341/2621/1843/1803/3965/8291	15
GO:0051208	BP	GO:0051208	sequestering of calcium ion	15/836	124/18866	0.000389241	0.0219686	0.0193337	6375/5031/5581/6376/6373/2280/9446/54923/5777/79041/1535/7070/80024/57158/11151	15
GO:0002683	BP	GO:0002683	negative regulation of immune system process	37/836	463/18866	0.000409753	0.0228749	0.0201313	6375/56833/221395/1268/10906/8861/6376/710/2896/56339/11117/634/84807/84166/7042/1604/5777/8764/7057/7128/933/9173/7070/6988/652/2200/8530/55080/1843/3106/10272/1803/725/3659/6693/3965/3575	37
GO:0009615	BP	GO:0009615	response to virus	30/836	349/18866	0.000429898	0.0237415	0.020894	6375/4343/6352/81559/3934/84166/4939/10577/2635/117854/6773/10410/8372/7128/8519/29108/9641/5600/2537/3659/4486/9636/3965/3437/3434/1543/8638/10060/7852/3433	30
GO:0048246	BP	GO:0048246	macrophage chemotaxis	8/836	42/18866	0.000443964	0.0242574	0.0213481	56833/6352/6376/79647/1907/7057/59341/6288	8
GO:0022604	BP	GO:0022604	regulation of cell morphogenesis	39/836	499/18866	0.000448754	0.0242611	0.0213512	103910/3074/4343/8766/1020/55558/118813/10494/79006/4070/1382/1942/1949/57091/3791/3679/9024/51760/7070/57619/348/7168/55679/4135/57520/126374/5064/7869/9762/643338/25805/29984/11151/23025/1000/4803/7852/6383/2192	39
GO:0060759	BP	GO:0060759	regulation of response to cytokine stimulus	20/836	196/18866	0.000458538	0.0245318	0.0215895	6352/10616/84888/56339/81858/84166/56928/1540/5777/117854/7128/1906/2621/29108/114769/9641/8877/834/7852/1893	20
GO:0014066	BP	GO:0014066	regulation of phosphatidylinositol 3-kinase signaling	15/836	127/18866	0.000503611	0.0261299	0.022996	49860/6352/4824/634/54923/25827/7042/5777/3791/5294/5159/3059/4919/79899/3606	15
GO:0002407	BP	GO:0002407	dendritic cell chemotaxis	6/836	24/18866	0.000503772	0.0261299	0.022996	56833/6352/5294/2621/3965/7852	6
GO:0071347	BP	GO:0071347	cellular response to interleukin-1	19/836	183/18866	0.000508036	0.0261299	0.022996	6375/79155/6352/6376/3934/4824/8878/5721/11173/2635/8372/1326/5698/4615/1906/29108/5600/5696/27063	19
GO:0046640	BP	GO:0046640	regulation of alpha-beta T cell proliferation	7/836	33/18866	0.00050876	0.0261299	0.022996	6375/1604/8764/3659/3965/10148/3606	7
GO:1990748	BP	GO:1990748	cellular detoxification	14/836	114/18866	0.000515895	0.026234	0.0230876	9588/114757/2878/5742/9973/9446/373156/2947/84817/348/9429/241/64359/10516	14
GO:0150077	BP	GO:0150077	regulation of neuroinflammatory response	8/836	43/18866	0.000524531	0.0264117	0.0232439	6376/2896/8530/26471/8877/4314/7133/3606	8
GO:0010524	BP	GO:0010524	positive regulation of calcium ion transport into cytosol	9/836	54/18866	0.000558112	0.0278298	0.0244919	6375/5031/799/6376/578/6373/9446/7070/57158	9
GO:0031667	BP	GO:0031667	response to nutrient levels	37/836	473/18866	0.000612213	0.0300298	0.0264281	1327/1268/8473/1312/81631/3934/22933/1789/11167/133/1471/9463/6566/114789/7421/784/27344/9024/1535/348/4524/59341/2621/1277/706/80763/6752/218/65985/467/10891/8614/81788/360/1543/2348/1591	37
GO:0002228	BP	GO:0002228	natural killer cell mediated immunity	10/836	66/18866	0.000613927	0.0300298	0.0264281	634/80328/5777/135250/353091/3106/11151/3965/117157/3606	10
GO:1904019	BP	GO:1904019	epithelial cell apoptotic process	14/836	117/18866	0.000671603	0.0325411	0.0286382	79155/641700/637/3791/7057/5294/51129/3714/7128/2621/3856/3875/26471/10891	14
GO:0050730	BP	GO:0050730	regulation of peptidyl-tyrosine phosphorylation	24/836	263/18866	0.000678521	0.032569	0.0286627	5581/6352/9094/9148/1609/5777/1942/80851/57091/8764/7039/7070/2621/2074/5159/3059/1950/3589/5753/199731/1464/3606/84632/51704	24
GO:0006026	BP	GO:0006026	aminoglycan catabolic process	10/836	67/18866	0.000693478	0.0329259	0.0289769	23553/3074/2588/5549/8372/3425/3339/6448/1464/6383	10
GO:0002831	BP	GO:0002831	regulation of response to biotic stimulus	33/836	409/18866	0.000698778	0.0329259	0.0289769	56833/10906/6352/6376/710/2896/56339/22933/634/84166/5721/1604/5777/4064/117854/7128/5698/1535/348/135250/29108/114769/9641/5696/353091/338322/3106/3659/3384/23643/3965/117157/3434	33
GO:0033559	BP	GO:0033559	unsaturated fatty acid metabolic process	14/836	118/18866	0.000731635	0.033997	0.0299195	5742/29785/59344/1573/1907/11343/8605/30/1906/241/215/1545/1543/3995	14
GO:0044273	BP	GO:0044273	sulfur compound catabolic process	9/836	56/18866	0.000734749	0.033997	0.0299195	23553/3074/2588/5549/2686/3425/215/2678/1464	9
GO:0031664	BP	GO:0031664	regulation of lipopolysaccharide-mediated signaling pathway	6/836	26/18866	0.000798887	0.0366347	0.0322408	6376/1604/4064/7128/114769/23643	6
GO:0034767	BP	GO:0034767	positive regulation of ion transmembrane transport	17/836	161/18866	0.00081177	0.0368373	0.0324191	6375/5031/799/6376/1020/6786/6373/65018/9446/5174/784/481/7070/388591/57158/8787/1520	17
GO:0019233	BP	GO:0019233	sensory perception of pain	13/836	106/18866	0.00081765	0.0368373	0.0324191	57555/1268/1020/1312/2063/59344/784/11343/1906/6335/80763/4987/7852	13
GO:1905517	BP	GO:1905517	macrophage migration	9/836	57/18866	0.000838779	0.0374606	0.0329677	56833/6352/6376/79647/11117/1907/7057/59341/6288	9
GO:0046633	BP	GO:0046633	alpha-beta T cell proliferation	7/836	36/18866	0.000885636	0.0392123	0.0345092	6375/1604/8764/3659/3965/10148/3606	7
GO:0016485	BP	GO:0016485	protein processing	21/836	223/18866	0.000961231	0.04176	0.0367514	81502/5552/83596/8473/9528/578/1718/9159/1359/5641/7057/27344/6687/29108/114769/8530/834/6447/1520/2678/4803	21
GO:0030574	BP	GO:0030574	collagen catabolic process	8/836	47/18866	0.000973049	0.04176	0.0367514	1471/4324/1306/4319/4327/4312/1520/4314	8
GO:0032480	BP	GO:0032480	negative regulation of type I interferon production	8/836	47/18866	0.000973049	0.04176	0.0367514	84166/1540/7128/9246/29108/9641/7318/9636	8
GO:0052548	BP	GO:0052548	regulation of endopeptidase activity	34/836	434/18866	0.000975704	0.04176	0.0367514	23787/302/83596/710/578/1718/4824/1471/9647/637/653145/5641/5721/3699/1942/7057/27344/5698/718/728113/2621/1612/29108/114769/177/5696/8530/5055/2537/834/8710/3965/327657/4803	34
GO:0033632	BP	GO:0033632	regulation of cell-cell adhesion mediated by integrin	4/836	11/18866	0.000983833	0.04176	0.0367514	8631/6352/83706/1803	4
GO:0097530	BP	GO:0097530	granulocyte migration	16/836	150/18866	0.00102455	0.0431318	0.0379587	6375/56833/6352/6376/6373/79647/1907/7042/7057/5294/1906/59341/57126/1803/8291/6288	16
GO:0031663	BP	GO:0031663	lipopolysaccharide-mediated signaling pathway	9/836	59/18866	0.00108278	0.0452125	0.0397898	5581/6352/6376/1604/4064/7128/114769/23643/3606	9
GO:0061041	BP	GO:0061041	regulation of wound healing	16/836	151/18866	0.00110004	0.0452527	0.0398252	302/5581/83481/710/634/7057/7103/7128/9076/348/1906/4638/177/5055/199731/7852	16
GO:0042982	BP	GO:0042982	amyloid precursor protein metabolic process	10/836	71/18866	0.00110136	0.0452527	0.0398252	1718/81618/2280/1942/348/63941/177/23025/9452/10347	10
GO:0022407	BP	GO:0022407	regulation of cell-cell adhesion	34/836	439/18866	0.00118577	0.0483341	0.042537	6375/8631/6352/6376/3956/56339/634/83706/84807/9647/1540/1604/5777/1949/8764/999/1326/7070/652/59341/29108/4855/177/8876/10272/266727/11151/1803/3659/6693/3965/10148/3606/3575	34
GO:0098754	BP	GO:0098754	detoxification	15/836	138/18866	0.00119987	0.048524	0.0427041	9588/114757/2878/5742/9973/9446/373156/2947/5174/84817/348/9429/241/64359/10516	15
GO:0046596	BP	GO:0046596	regulation of viral entry into host cell	7/836	38/18866	0.00123983	0.0497482	0.0437815	205860/3956/81559/117854/10410/8519/3965	7
GO:0005788	CC	GO:0005788	endoplasmic reticulum lumen	41/869	308/19559	3.4236e-10	1.79739e-07	1.528e-07	51060/57104/3956/5768/81029/11167/3487/1471/54972/11173/7057/5199/54587/718/1306/348/1302/410/1906/652/23491/2621/1308/1277/2200/84141/8542/3913/1286/10272/1287/4148/8614/10232/1289/1000/1288/1307/4240/10148/6383	41
GO:0062023	CC	GO:0062023	collagen-containing extracellular matrix	49/869	427/19559	1.21164e-09	3.18056e-07	2.70387e-07	302/710/3956/81029/79883/8076/11117/1359/5549/22795/1471/4016/285613/653145/7042/7057/5199/51129/4059/1306/131578/2202/348/1302/1308/1277/2200/333/3913/27286/1286/7869/3339/7052/1287/4148/1289/1000/1520/3965/4147/1288/1307/4240/1464/6383/10516/2192/1893	49
GO:0043202	CC	GO:0043202	lysosomal lumen	19/869	96/19559	3.67667e-08	6.43418e-06	5.46986e-06	3074/2760/4125/2588/23324/5549/4758/2717/10577/5641/410/3425/5159/3339/6448/1520/10437/1464/6383	19
GO:0005775	CC	GO:0005775	vacuolar lumen	26/869	173/19559	5.02744e-08	6.59851e-06	5.60956e-06	302/8804/9588/3074/2760/4125/2588/2896/23324/5549/4758/55313/2717/10577/5641/718/410/29108/3425/5159/3339/6448/1520/10437/1464/6383	26
GO:0005604	CC	GO:0005604	basement membrane	17/869	103/19559	2.76681e-06	0.000290515	0.000246974	302/22795/1471/4016/285613/1306/1308/2200/333/3913/1286/3339/1287/1289/4147/1288/2192	17
GO:0034774	CC	GO:0034774	secretory granule lumen	33/869	322/19559	7.47622e-06	0.00065417	0.000556126	302/8804/9588/3074/5552/2760/710/4125/2588/2896/3934/5768/83706/4758/55313/2717/10577/116844/7042/3699/5777/3728/7057/5199/30/718/410/2621/29108/1950/83716/978/1893	33
GO:0060205	CC	GO:0060205	cytoplasmic vesicle lumen	33/869	326/19559	9.69253e-06	0.000722748	0.000614427	302/8804/9588/3074/5552/2760/710/4125/2588/2896/3934/5768/83706/4758/55313/2717/10577/116844/7042/3699/5777/3728/7057/5199/30/718/410/2621/29108/1950/83716/978/1893	33
GO:0031983	CC	GO:0031983	vesicle lumen	33/869	328/19559	1.10133e-05	0.000722748	0.000614427	302/8804/9588/3074/5552/2760/710/4125/2588/2896/3934/5768/83706/4758/55313/2717/10577/116844/7042/3699/5777/3728/7057/5199/30/718/410/2621/29108/1950/83716/978/1893	33
GO:0005911	CC	GO:0005911	cell-cell junction	43/869	493/19559	2.05671e-05	0.00117786	0.00100133	302/8631/83481/23650/3702/84063/22933/634/5097/6331/90952/5777/3728/84033/114800/9124/999/54587/9076/481/6809/57619/64236/64403/59341/1308/57530/55679/8506/126374/3856/3875/9618/11151/1803/57449/84612/1000/2707/144100/199731/360/11346	43
GO:0098644	CC	GO:0098644	complex of collagen trimers	7/869	21/19559	2.24355e-05	0.00117786	0.00100133	1302/1277/1286/1287/1289/1288/1307	7
GO:0005774	CC	GO:0005774	vacuolar membrane	38/869	427/19559	3.98918e-05	0.00190393	0.00161858	9741/302/6185/967/1186/533/56674/84888/57153/529/9528/4125/2896/81618/81631/6560/23324/83547/63908/4758/1917/56928/23457/51382/10410/84286/3108/50617/84141/215/8876/1950/9145/1803/51296/284129/114990/11182	38
GO:0035578	CC	GO:0035578	azurophil granule lumen	14/869	91/19559	4.65036e-05	0.00203453	0.00172961	302/8804/9588/3074/2760/4125/2588/2896/55313/2717/10577/718/410/29108	14
GO:0030133	CC	GO:0030133	transport vesicle	36/869	410/19559	8.31028e-05	0.00335608	0.00285308	7417/10755/54732/283849/8766/1212/26056/6494/634/1359/9463/51399/1604/5865/94120/9144/7039/376267/51760/6809/1906/8448/202915/8676/6843/4135/80763/3106/9145/54843/23025/8906/83716/4803/25837/2348	36
GO:0030017	CC	GO:0030017	sarcomere	22/869	207/19559	0.000141456	0.00520635	0.00442605	103910/26287/79933/2280/8878/6331/3728/84033/9124/7169/64236/7111/7168/57158/3856/7139/10398/81493/10060/27063/91156/11346	22
GO:0043292	CC	GO:0043292	contractile fiber	24/869	238/19559	0.000162599	0.00520635	0.00442605	103910/26287/79933/2280/4604/8878/1471/6331/3728/84033/9124/7169/64236/7111/7168/57158/3856/7139/10398/81493/10060/27063/91156/11346	24
GO:0005766	CC	GO:0005766	primary lysosome	18/869	155/19559	0.000185598	0.00520635	0.00442605	302/967/8804/9588/3074/2760/4125/2588/2896/55313/2717/10577/718/6809/410/29108/8876/9145	18
GO:0042582	CC	GO:0042582	azurophil granule	18/869	155/19559	0.000185598	0.00520635	0.00442605	302/967/8804/9588/3074/2760/4125/2588/2896/55313/2717/10577/718/6809/410/29108/8876/9145	18
GO:0001725	CC	GO:0001725	stress fiber	11/869	68/19559	0.00018842	0.00520635	0.00442605	103910/3936/9124/1535/64236/7168/4638/4919/10398/4486/11346	11
GO:0097517	CC	GO:0097517	contractile actin filament bundle	11/869	68/19559	0.00018842	0.00520635	0.00442605	103910/3936/9124/1535/64236/7168/4638/4919/10398/4486/11346	11
GO:0030016	CC	GO:0030016	myofibril	23/869	227/19559	0.000205811	0.00540253	0.00459283	103910/26287/79933/2280/4604/8878/6331/3728/84033/9124/7169/64236/7111/7168/57158/3856/7139/10398/81493/10060/27063/91156/11346	23
GO:0042581	CC	GO:0042581	specific granule	18/869	160/19559	0.000276216	0.0069054	0.00587045	57153/3934/5768/634/4758/116844/5777/3728/11322/51382/4973/5199/30/1535/6809/6843/57126/7133	18
GO:0005765	CC	GO:0005765	lysosomal membrane	32/869	375/19559	0.00033656	0.00768235	0.00653096	9741/302/967/1186/56674/84888/57153/529/9528/2896/81618/6560/83547/4758/1917/56928/23457/51382/10410/84286/3108/50617/84141/215/8876/1950/9145/1803/51296/284129/114990/11182	32
GO:0098852	CC	GO:0098852	lytic vacuole membrane	32/869	375/19559	0.00033656	0.00768235	0.00653096	9741/302/967/1186/56674/84888/57153/529/9528/2896/81618/6560/83547/4758/1917/56928/23457/51382/10410/84286/3108/50617/84141/215/8876/1950/9145/1803/51296/284129/114990/11182	32
GO:0031674	CC	GO:0031674	I band	16/869	140/19559	0.000496168	0.0107082	0.00910334	103910/26287/79933/2280/6331/3728/84033/9124/64236/57158/3856/10398/81493/27063/91156/11346	16
GO:0032432	CC	GO:0032432	actin filament bundle	11/869	76/19559	0.000509916	0.0107082	0.00910334	103910/3936/9124/1535/64236/7168/4638/4919/10398/4486/11346	11
GO:0042641	CC	GO:0042641	actomyosin	11/869	79/19559	0.000713169	0.0144005	0.0122422	103910/3936/9124/1535/64236/7168/4638/4919/10398/4486/11346	11
GO:0031300	CC	GO:0031300	intrinsic component of organelle membrane	32/869	398/19559	0.000930199	0.0180872	0.0153764	81926/91252/81502/1268/51566/11079/3290/84888/578/118813/6786/5768/65018/8799/4242/9159/5986/637/25874/8460/3300/56928/23457/5865/6687/80024/6843/215/3106/9145/64840/25837	32
GO:0031252	CC	GO:0031252	cell leading edge	33/869	421/19559	0.00119621	0.022429	0.0190675	302/3636/55845/8861/1020/10044/23625/143903/126432/3936/51225/999/23286/7070/6809/7168/59341/4638/5159/2564/5064/11151/57126/1803/57449/5753/1000/199731/7852/1464/10347/83543/8291	33
GO:0005583	CC	GO:0005583	fibrillar collagen trimer	4/869	12/19559	0.00143855	0.0251747	0.0214016	1302/1277/1289/1307	4
GO:0098643	CC	GO:0098643	banded collagen fibril	4/869	12/19559	0.00143855	0.0251747	0.0214016	1302/1277/1289/1307	4
GO:0005581	CC	GO:0005581	collagen trimer	11/869	87/19559	0.00160329	0.0271524	0.023083	11117/1306/1302/1308/114904/1277/1286/1287/1289/1288/1307	11
GO:0030018	CC	GO:0030018	Z disc	14/869	128/19559	0.00166752	0.0273578	0.0232575	103910/79933/2280/6331/3728/84033/9124/64236/57158/3856/10398/81493/91156/11346	14
GO:0070382	CC	GO:0070382	exocytic vesicle	20/869	223/19559	0.00232469	0.0369837	0.0314408	7417/10755/54732/1212/9463/51399/5865/94120/9144/376267/51760/6809/8448/8676/6843/9145/54843/23025/4803/25837	20
GO:1904724	CC	GO:1904724	tertiary granule lumen	8/869	55/19559	0.00280734	0.0433487	0.0368518	2495/5768/1471/116844/5777/5199/1520/978	8
GO:0005912	CC	GO:0005912	adherens junction	16/869	166/19559	0.00301191	0.0451786	0.0384075	302/23650/634/90952/3728/114800/9124/999/57619/64236/64403/59341/126374/3875/1000/144100	16
GO:0016324	CC	GO:0016324	apical plasma membrane	28/869	361/19559	0.00314973	0.0459336	0.0390493	5031/2760/529/634/3775/5174/6566/784/6337/9076/481/1535/7070/6809/57619/50617/6583/9429/59341/177/5159/3814/1803/84612/1000/2151/1464/2348	28
GO:0005201	MF	GO:0005201	extracellular matrix structural constituent	26/856	169/18352	8.00473e-08	6.68395e-05	6.04146e-05	8076/11117/5549/22795/7057/1306/2202/1302/1308/1277/2200/3913/27286/1286/3339/1287/4148/1289/4147/1288/1307/7286/4240/10516/2192/1893	26
GO:0030020	MF	GO:0030020	extracellular matrix structural constituent conferring tensile strength	9/856	41/18352	9.1234e-05	0.0339601	0.0306958	1306/1302/1308/1277/1286/1287/1289/1288/1307	9
GO:0005178	MF	GO:0005178	integrin binding	18/856	144/18352	0.000131769	0.0339601	0.0306958	6376/11188/11117/83706/3936/3791/7057/7103/7070/2200/3913/57126/3384/1289/9636/1307/4240/10516	18
GO:0030296	MF	GO:0030296	protein tyrosine kinase activator activity	6/856	19/18352	0.000162683	0.0339601	0.0306958	6352/1609/2621/2074/1950/84632	6

## Sheet: Notch2High_DOWN_Transcripts
	ONTOLOGY	ID	Description	GeneRatio	BgRatio	pvalue	p.adjust	qvalue	geneID	Count
GO:0016569	BP	GO:0016569	covalent chromatin modification	59/645	481/18866	1.22449e-17	5.27634e-14	4.5796e-14	8295/5253/5578/4602/58508/22976/25836/9759/114803/55904/2122/57634/3054/7994/84444/10664/2033/6872/11107/23476/6907/4297/54790/8085/55183/672/2070/1105/6877/10498/51176/56916/3070/9678/9575/55809/9739/55870/10075/55170/9733/8091/23522/51366/51773/79718/3619/6314/25942/23067/9646/79960/22880/2140/86/6878/4204/51780/26097	59
GO:0016570	BP	GO:0016570	histone modification	56/645	468/18866	2.622e-16	5.64909e-13	4.90313e-13	8295/5253/5578/4602/58508/22976/25836/9759/114803/55904/2122/57634/3054/7994/84444/10664/2033/6872/11107/23476/6907/4297/54790/8085/55183/672/2070/6877/10498/51176/56916/9678/9575/55809/9739/55870/10075/55170/9733/8091/23522/51366/51773/79718/3619/6314/25942/23067/9646/79960/2140/86/6878/4204/51780/26097	56
GO:0018205	BP	GO:0018205	peptidyl-lysine modification	51/645	405/18866	7.38161e-16	1.06025e-12	9.20241e-13	8295/4602/58508/22976/9759/55904/2122/57634/3054/7994/84444/10664/2033/5903/6872/11107/23476/9631/286053/4297/54790/8085/55183/672/7175/6877/51176/9678/9575/57337/9739/9972/55870/23165/55170/57178/1958/23522/51773/25942/23067/9646/8554/79960/57122/26054/86/6878/4204/23279/7917	51
GO:0033044	BP	GO:0033044	regulation of chromosome organization	40/645	356/18866	4.00573e-11	4.31517e-08	3.74536e-08	5253/4288/4602/22976/25836/23049/55904/10664/4171/92345/56252/23137/9874/26271/23476/286053/4297/54454/55183/672/7175/4216/545/3184/9739/55755/5885/64682/55170/9733/6749/51366/25942/9646/170506/7013/22880/26054/4204/26097	40
GO:0008380	BP	GO:0008380	RNA splicing	46/645	487/18866	4.94503e-10	4.26163e-07	3.69888e-07	55796/23013/57187/4154/9360/23091/10915/494115/57703/55119/11168/83989/9092/8899/79026/23350/10250/11100/3184/9879/6429/81608/6433/9733/9169/10594/23524/3189/988/220988/1665/8161/389677/27316/1859/10992/23451/11051/23020/53981/26528/79228/84811/9295/9991/5093	46
GO:0045787	BP	GO:0045787	positive regulation of cell cycle	40/645	396/18866	9.94706e-10	7.14365e-07	6.20034e-07	7023/5578/2124/7161/55023/79733/25836/5469/55904/3054/1778/2033/23137/10733/26271/23476/153241/26057/286053/27085/672/7175/10498/55835/1894/8061/9475/137886/5885/57521/8091/57472/6683/25942/5781/23019/5586/904/4204/81857	40
GO:0006338	BP	GO:0006338	chromatin remodeling	28/645	218/18866	1.78546e-09	1.09908e-06	9.53947e-07	5253/4602/9759/114803/55320/3054/23347/83989/81611/7175/1105/56916/8289/3070/6601/6597/55636/8091/51773/6599/6595/5757/8467/22880/86/57492/23198/3146	28
GO:0016571	BP	GO:0016571	histone methylation	22/645	143/18866	3.41702e-09	1.8405e-06	1.59746e-06	4602/58508/22976/55904/2122/84444/10664/11107/23476/4297/54790/8085/55183/672/10498/9739/55870/55170/23067/9646/4204/26097	22
GO:0090068	BP	GO:0090068	positive regulation of cell cycle process	33/645	302/18866	4.25583e-09	2.0376e-06	1.76853e-06	7161/55023/79733/25836/5469/55904/1778/2033/23137/10733/26271/23476/153241/26057/286053/27085/672/7175/10498/55835/1894/9475/137886/5885/57521/8091/57472/6683/25942/23019/5586/4204/81857	33
GO:0006260	BP	GO:0006260	DNA replication	31/645	273/18866	5.0328e-09	2.16863e-06	1.88227e-06	5980/5422/4175/3980/4174/79733/1763/4782/4171/259282/26271/26057/23244/672/10714/55345/3978/9126/545/11169/57695/1854/6749/64710/25942/4774/7013/7486/57418/5557/5981	31
GO:0000377	BP	GO:0000377	RNA splicing, via transesterification reactions with bulged adenosine as nucleophile	38/645	390/18866	7.11965e-09	2.55655e-06	2.21896e-06	55796/23013/4154/494115/57703/11168/83989/9092/8899/23350/10250/11100/3184/9879/6429/81608/6433/9733/9169/10594/23524/3189/988/220988/1665/8161/27316/1859/10992/23451/11051/23020/53981/26528/84811/9295/9991/5093	38
GO:0000398	BP	GO:0000398	mRNA splicing, via spliceosome	38/645	390/18866	7.11965e-09	2.55655e-06	2.21896e-06	55796/23013/4154/494115/57703/11168/83989/9092/8899/23350/10250/11100/3184/9879/6429/81608/6433/9733/9169/10594/23524/3189/988/220988/1665/8161/27316/1859/10992/23451/11051/23020/53981/26528/84811/9295/9991/5093	38
GO:0000375	BP	GO:0000375	RNA splicing, via transesterification reactions	38/645	393/18866	8.77806e-09	2.90959e-06	2.52538e-06	55796/23013/4154/494115/57703/11168/83989/9092/8899/23350/10250/11100/3184/9879/6429/81608/6433/9733/9169/10594/23524/3189/988/220988/1665/8161/27316/1859/10992/23451/11051/23020/53981/26528/84811/9295/9991/5093	38
GO:0034968	BP	GO:0034968	histone lysine methylation	19/645	116/18866	1.39861e-08	4.30474e-06	3.7363e-06	4602/58508/22976/55904/2122/84444/11107/23476/4297/54790/8085/55183/672/9739/55870/55170/23067/9646/4204	19
GO:2001252	BP	GO:2001252	positive regulation of chromosome organization	24/645	182/18866	1.53772e-08	4.41735e-06	3.83404e-06	4602/22976/25836/55904/92345/23137/23476/286053/4297/55183/672/7175/4216/545/3184/5885/9733/25942/9646/170506/7013/22880/4204/26097	24
GO:0006611	BP	GO:0006611	protein export from nucleus	24/645	184/18866	1.90882e-08	5.1407e-06	4.46187e-06	57187/23049/5903/9631/7175/51496/10250/23039/9972/6429/23165/81608/11260/5781/5784/26019/10541/53981/57122/79228/9295/23279/26097/9877	24
GO:0051169	BP	GO:0051169	nuclear transport	35/645	357/18866	2.41217e-08	6.11415e-06	5.30678e-06	57187/5469/23049/2737/5903/11168/9631/64062/7175/51496/10250/1894/23039/9972/6429/10526/23165/26060/55916/81608/51366/11260/4659/5781/10527/5784/26019/10541/53981/57122/79228/9295/23279/26097/9877	35
GO:0051236	BP	GO:0051236	establishment of RNA localization	25/645	203/18866	3.10754e-08	7.38928e-06	6.41353e-06	57187/23049/5903/9631/64062/7175/10250/545/9972/6429/23165/55916/81608/6311/11260/7013/26019/53981/57122/79228/9295/23279/26097/10644/9877	25
GO:0043923	BP	GO:0043923	positive regulation by host of viral transcription	8/645	17/18866	3.30789e-08	7.38928e-06	6.41353e-06	7023/6667/2033/1105/51176/6597/64710/904	8
GO:0051168	BP	GO:0051168	nuclear export	25/645	204/18866	3.4297e-08	7.38928e-06	6.41353e-06	57187/23049/5903/9631/64062/7175/51496/10250/23039/9972/6429/23165/81608/11260/5781/5784/26019/10541/53981/57122/79228/9295/23279/26097/9877	25
GO:0006403	BP	GO:0006403	RNA localization	27/645	236/18866	4.21858e-08	8.32083e-06	7.22207e-06	57187/23049/92345/5903/9631/64062/7175/10250/545/9972/6429/23165/55916/81608/6311/11260/170506/7013/26019/53981/57122/79228/9295/23279/26097/10644/9877	27
GO:0072331	BP	GO:0072331	signal transduction by p53 class mediator	29/645	267/18866	4.24828e-08	8.32083e-06	7.22207e-06	7023/7161/22976/79733/1763/28996/7994/2033/1870/6872/596/117584/672/6877/10498/83860/545/6875/204851/55170/6749/57472/7486/23019/1859/57646/6878/200734/7917	29
GO:0018393	BP	GO:0018393	internal peptidyl-lysine acetylation	22/645	164/18866	4.46632e-08	8.36755e-06	7.26262e-06	8295/22976/57634/3054/7994/10664/2033/6872/4297/672/6877/51176/9678/9575/23522/51773/25942/79960/86/6878/4204/7917	22
GO:0051568	BP	GO:0051568	histone H3-K4 methylation	13/645	57/18866	4.73813e-08	8.50691e-06	7.38358e-06	4602/58508/22976/55904/4297/54790/8085/672/9739/55870/55170/23067/9646	13
GO:0006406	BP	GO:0006406	mRNA export from nucleus	18/645	113/18866	5.24147e-08	8.68674e-06	7.53966e-06	57187/23049/5903/9631/7175/10250/9972/6429/23165/81608/26019/53981/57122/79228/9295/23279/26097/9877	18
GO:0071427	BP	GO:0071427	mRNA-containing ribonucleoprotein complex export from nucleus	18/645	113/18866	5.24147e-08	8.68674e-06	7.53966e-06	57187/23049/5903/9631/7175/10250/9972/6429/23165/81608/26019/53981/57122/79228/9295/23279/26097/9877	18
GO:0006475	BP	GO:0006475	internal protein amino acid acetylation	22/645	166/18866	5.57229e-08	8.89296e-06	7.71865e-06	8295/22976/57634/3054/7994/10664/2033/6872/4297/672/6877/51176/9678/9575/23522/51773/25942/79960/86/6878/4204/7917	22
GO:1902275	BP	GO:1902275	regulation of chromatin organization	24/645	195/18866	5.92727e-08	9.12164e-06	7.91713e-06	5253/4288/4602/22976/25836/55904/10664/9874/23476/4297/54454/55183/672/7175/9739/55170/9733/6749/51366/25942/9646/22880/4204/26097	24
GO:0006913	BP	GO:0006913	nucleocytoplasmic transport	34/645	354/18866	6.32886e-08	9.40381e-06	8.16204e-06	57187/5469/23049/2737/5903/9631/64062/7175/51496/10250/1894/23039/9972/6429/10526/23165/26060/55916/81608/51366/11260/4659/5781/10527/5784/26019/10541/53981/57122/79228/9295/23279/26097/9877	34
GO:0071103	BP	GO:0071103	DNA conformation change	34/645	355/18866	6.7776e-08	9.7349e-06	8.44941e-06	5253/4175/257218/4174/80205/1763/25836/55320/7155/7994/10664/4171/10051/10592/23347/83989/7175/10973/1105/56916/3070/55636/9733/8091/23522/51773/3619/170506/7486/8467/10541/22880/23198/3146	34
GO:0071426	BP	GO:0071426	ribonucleoprotein complex export from nucleus	19/645	130/18866	9.30446e-08	1.29332e-05	1.12254e-05	57187/23049/5903/9631/7175/10250/9972/6429/23165/81608/11260/26019/53981/57122/79228/9295/23279/26097/9877	19
GO:0006405	BP	GO:0006405	RNA export from nucleus	20/645	144/18866	1.01939e-07	1.34223e-05	1.16499e-05	57187/23049/5903/9631/64062/7175/10250/9972/6429/23165/81608/11260/26019/53981/57122/79228/9295/23279/26097/9877	20
GO:0071166	BP	GO:0071166	ribonucleoprotein complex localization	19/645	131/18866	1.05413e-07	1.34223e-05	1.16499e-05	57187/23049/5903/9631/7175/10250/9972/6429/23165/81608/11260/26019/53981/57122/79228/9295/23279/26097/9877	19
GO:0018394	BP	GO:0018394	peptidyl-lysine acetylation	22/645	172/18866	1.05908e-07	1.34223e-05	1.16499e-05	8295/22976/57634/3054/7994/10664/2033/6872/4297/672/6877/51176/9678/9575/23522/51773/25942/79960/86/6878/4204/7917	22
GO:0016573	BP	GO:0016573	histone acetylation	21/645	159/18866	1.18337e-07	1.42762e-05	1.23911e-05	8295/22976/57634/3054/7994/10664/2033/6872/4297/672/6877/51176/9678/9575/23522/51773/25942/79960/86/6878/4204	21
GO:0018022	BP	GO:0018022	peptidyl-lysine methylation	19/645	132/18866	1.19272e-07	1.42762e-05	1.23911e-05	4602/58508/22976/55904/2122/84444/11107/23476/4297/54790/8085/55183/672/9739/55870/55170/23067/9646/4204	19
GO:0006261	BP	GO:0006261	DNA-dependent DNA replication	20/645	151/18866	2.25284e-07	2.62365e-05	2.2772e-05	5980/5422/4175/3980/4174/79733/1763/4171/259282/26271/10714/55345/3978/11169/64710/7013/7486/57418/5557/5981	20
GO:0051028	BP	GO:0051028	mRNA transport	20/645	152/18866	2.51268e-07	2.84925e-05	2.47301e-05	57187/23049/5903/9631/7175/10250/9972/6429/23165/55916/81608/26019/53981/57122/79228/9295/23279/26097/10644/9877	20
GO:0006479	BP	GO:0006479	protein methylation	22/645	184/18866	3.49906e-07	3.76937e-05	3.27163e-05	4602/58508/22976/55904/2122/84444/10664/11107/23476/4297/54790/8085/55183/672/10498/9739/55870/55170/23067/9646/4204/26097	22
GO:0008213	BP	GO:0008213	protein alkylation	22/645	184/18866	3.49906e-07	3.76937e-05	3.27163e-05	4602/58508/22976/55904/2122/84444/10664/11107/23476/4297/54790/8085/55183/672/10498/9739/55870/55170/23067/9646/4204/26097	22
GO:0006302	BP	GO:0006302	double-strand break repair	27/645	262/18866	3.60675e-07	3.79061e-05	3.29006e-05	5980/196528/5422/4175/3980/4174/22976/1763/25836/9937/4171/23137/5591/23347/286053/55183/672/8924/56916/9656/5885/8091/51366/64710/7486/2140/51567	27
GO:0050657	BP	GO:0050657	nucleic acid transport	23/645	200/18866	3.84783e-07	3.85588e-05	3.34672e-05	57187/23049/5903/9631/64062/7175/10250/9972/6429/23165/55916/81608/6311/11260/26019/53981/57122/79228/9295/23279/26097/10644/9877	23
GO:0050658	BP	GO:0050658	RNA transport	23/645	200/18866	3.84783e-07	3.85588e-05	3.34672e-05	57187/23049/5903/9631/64062/7175/10250/9972/6429/23165/55916/81608/6311/11260/26019/53981/57122/79228/9295/23279/26097/10644/9877	23
GO:0071824	BP	GO:0071824	protein-DNA complex subunit organization	28/645	282/18866	4.71612e-07	4.61858e-05	4.0087e-05	196528/4175/257218/4174/55320/7994/10664/4171/6872/55814/81611/23126/8289/3070/6601/6597/9733/23522/51773/6599/5757/7013/8467/8554/10541/26054/23198/3146	28
GO:0006473	BP	GO:0006473	protein acetylation	23/645	203/18866	5.02345e-07	4.81023e-05	4.17504e-05	8295/22976/57634/3054/7994/10664/2033/6872/4297/672/6877/51176/9678/9575/57551/23522/51773/25942/79960/86/6878/4204/7917	23
GO:0006333	BP	GO:0006333	chromatin assembly or disassembly	24/645	220/18866	5.72537e-07	5.36318e-05	4.65497e-05	196528/5253/257218/8479/55320/7994/10664/4171/9874/23347/83989/7175/8289/3070/6601/6597/9733/8091/23522/51773/6599/8467/10541/22880	24
GO:0070507	BP	GO:0070507	regulation of microtubule cytoskeleton organization	22/645	190/18866	6.10745e-07	5.59936e-05	4.85997e-05	7840/79598/89795/1778/10733/153241/672/7175/55835/57551/9475/55755/137886/6683/6314/402/1859/26054/57606/157922/4204/10015	22
GO:0031570	BP	GO:0031570	DNA integrity checkpoint	20/645	161/18866	6.4296e-07	5.77191e-05	5.00973e-05	79733/1763/79968/7155/84444/2033/5591/672/10498/9575/545/57551/9656/8091/57472/5781/988/23019/57646/51347	20
GO:0031062	BP	GO:0031062	positive regulation of histone methylation	10/645	41/18866	8.74711e-07	7.66913e-05	6.65643e-05	4602/22976/55904/23476/4297/55183/672/9646/4204/26097	10
GO:0031503	BP	GO:0031503	protein-containing complex localization	28/645	291/18866	8.89897e-07	7.66913e-05	6.65643e-05	6103/57187/23049/79989/10243/5903/9631/11158/7175/10250/545/57728/9972/79809/6429/23165/81608/11260/7013/3799/26019/53981/57122/79228/9295/23279/26097/9877	28
GO:0006352	BP	GO:0006352	DNA-templated transcription, initiation	25/645	249/18866	1.57511e-06	0.000133081	0.000115508	22976/23054/5469/1870/6872/9774/55814/6877/7025/83860/8061/860/6875/6597/51773/2957/170506/9968/8467/9439/6878/7182/4204/81857/3146	25
GO:0034401	BP	GO:0034401	chromatin organization involved in regulation of transcription	19/645	156/18866	1.65095e-06	0.000136807	0.000118741	5253/84444/23347/83989/54454/8085/55183/7175/8289/3070/57178/8091/25942/8467/22880/55038/57492/4204/3146	19
GO:0044786	BP	GO:0044786	cell cycle DNA replication	12/645	65/18866	1.76518e-06	0.000143512	0.000124562	5422/4175/4174/79733/1763/4171/26271/10714/3978/7013/5557/5981	12
GO:0000075	BP	GO:0000075	cell cycle checkpoint	23/645	219/18866	1.90128e-06	0.000151715	0.000131682	79733/1763/79968/7155/84444/2033/9735/5591/672/7175/10498/9575/545/57551/9656/55755/8091/57472/5781/988/23019/57646/51347	23
GO:1901990	BP	GO:1901990	regulation of mitotic cell cycle phase transition	36/645	448/18866	2.01685e-06	0.000155976	0.00013538	7840/7023/79733/22995/55904/1778/2033/9735/596/10733/26271/23476/5591/26057/286053/27085/672/7175/10498/55835/11064/57551/55755/26060/5885/64682/57521/8091/57472/25942/23019/79960/121441/51347/23198/4204	36
GO:1901987	BP	GO:1901987	regulation of cell cycle phase transition	38/645	486/18866	2.02708e-06	0.000155976	0.00013538	7840/7023/22976/79733/22995/55904/1778/2033/6872/9735/596/10733/26271/23476/5591/26057/286053/27085/672/7175/10498/55835/11064/57551/55755/26060/5885/64682/57521/8091/57472/25942/23019/79960/121441/51347/23198/4204	38
GO:0030518	BP	GO:0030518	intracellular steroid hormone receptor signaling pathway	16/645	116/18866	2.10327e-06	0.000157959	0.000137101	9611/5469/2033/9113/8085/672/10498/9612/8289/9575/55809/6597/57178/51366/23019/27086	16
GO:0043044	BP	GO:0043044	ATP-dependent chromatin remodeling	14/645	90/18866	2.12616e-06	0.000157959	0.000137101	55320/81611/56916/8289/6601/6597/51773/6599/6595/5757/8467/86/57492/23198	14
GO:0032200	BP	GO:0032200	telomere organization	20/645	174/18866	2.20888e-06	0.000161323	0.00014002	5422/1763/23049/9937/84444/92345/56252/23137/5591/286053/55183/10714/4216/545/3184/170506/7013/7486/5557/5981	20
GO:0031060	BP	GO:0031060	regulation of histone methylation	12/645	67/18866	2.46917e-06	0.000177327	0.000153911	4602/22976/55904/10664/23476/4297/55183/672/55170/9646/4204/26097	12
GO:0000723	BP	GO:0000723	telomere maintenance	19/645	161/18866	2.66068e-06	0.000187949	0.00016313	5422/1763/23049/9937/92345/56252/23137/5591/286053/55183/10714/4216/545/3184/170506/7013/7486/5557/5981	19
GO:1903311	BP	GO:1903311	regulation of mRNA metabolic process	30/645	344/18866	2.83515e-06	0.000197043	0.000171024	55796/5578/79048/4154/57690/494115/57703/83989/27161/79811/55802/3184/9475/6429/6433/9733/27327/9646/170506/5393/23019/27316/23369/1859/11051/26528/904/23198/9991/10644	30
GO:1905269	BP	GO:1905269	positive regulation of chromatin organization	15/645	106/18866	3.15095e-06	0.000214309	0.000186009	4602/22976/25836/55904/23476/4297/55183/672/7175/9733/25942/9646/22880/4204/26097	15
GO:0007099	BP	GO:0007099	centriole replication	9/645	37/18866	3.18305e-06	0.000214309	0.000186009	7840/22995/163786/10733/153241/672/55835/55755/25914	9
GO:1901796	BP	GO:1901796	regulation of signal transduction by p53 class mediator	20/645	180/18866	3.73829e-06	0.00024782	0.000215095	7161/1763/28996/7994/2033/6872/596/117584/672/6877/83860/545/6875/204851/55170/6749/7486/1859/6878/200734	20
GO:0016925	BP	GO:0016925	protein sumoylation	13/645	82/18866	3.9399e-06	0.000257228	0.000223261	9759/5903/9631/286053/7175/9972/23165/57178/1958/8554/57122/26054/23279	13
GO:0080182	BP	GO:0080182	histone H3-K4 trimethylation	7/645	21/18866	4.04393e-06	0.000260079	0.000225736	55904/4297/54790/8085/9739/23067/9646	7
GO:0000077	BP	GO:0000077	DNA damage checkpoint	18/645	151/18866	4.20369e-06	0.000266378	0.000231203	79733/79968/84444/2033/5591/672/10498/9575/545/57551/9656/8091/57472/5781/988/23019/57646/51347	18
GO:0007059	BP	GO:0007059	chromosome segregation	29/645	334/18866	4.51664e-06	0.000282061	0.000244815	23047/4288/25836/7155/1778/10664/10051/23137/9113/9874/10274/10592/26271/286053/23244/672/7175/56916/23126/9126/10735/1894/55755/5885/64682/3619/7013/23369/7917	29
GO:0032259	BP	GO:0032259	methylation	31/645	371/18866	4.69861e-06	0.000289233	0.00025104	1787/4602/58508/22976/23091/55904/196074/2122/84444/10664/11107/23476/4297/54790/8085/55183/672/63892/10498/4548/7799/3070/9739/55870/55170/56980/23067/9646/8731/4204/26097	31
GO:0043543	BP	GO:0043543	protein acylation	24/645	248/18866	4.82094e-06	0.000292583	0.000253948	8295/22976/57634/3054/7994/10664/2033/6872/4297/672/6877/51176/9678/9575/57551/23522/51773/25942/79960/86/6878/4204/64429/7917	24
GO:0070646	BP	GO:0070646	protein modification by small protein removal	27/645	300/18866	4.94788e-06	0.000296117	0.000257015	8295/55252/114803/54726/23358/9736/3054/2033/8975/672/114785/57337/57695/9733/6314/9101/219333/84132/3607/57646/26054/86/10454/56957/23198/84669/64750	27
GO:0043414	BP	GO:0043414	macromolecule methylation	28/645	318/18866	5.0455e-06	0.000297823	0.000258495	1787/4602/58508/22976/23091/55904/196074/2122/84444/10664/11107/23476/4297/54790/8085/55183/672/63892/10498/3070/9739/55870/55170/23067/9646/8731/4204/26097	28
GO:0043401	BP	GO:0043401	steroid hormone mediated signaling pathway	17/645	139/18866	5.45656e-06	0.000317734	0.000275777	9611/5469/2033/9113/8085/672/10498/9612/51176/8289/9575/55809/6597/57178/51366/23019/27086	17
GO:0140014	BP	GO:0140014	mitotic nuclear division	26/645	286/18866	6.1637e-06	0.000354125	0.000307363	23047/5578/4288/55023/25836/79598/10051/23137/9735/10274/10592/26271/286053/23244/27085/7175/23126/9126/10735/55755/137886/5885/64682/6683/3619/3796	26
GO:0098534	BP	GO:0098534	centriole assembly	9/645	40/18866	6.38341e-06	0.000361923	0.000314131	7840/22995/163786/10733/153241/672/55835/55755/25914	9
GO:0030219	BP	GO:0030219	megakaryocyte differentiation	14/645	100/18866	7.59087e-06	0.000424793	0.000368699	58508/5469/55904/57690/2033/4297/8085/6670/9739/2551/55170/27327/25942/5781	14
GO:0050434	BP	GO:0050434	positive regulation of viral transcription	9/645	41/18866	7.93274e-06	0.000438233	0.000380365	7023/6667/2033/1105/51176/6597/51773/64710/904	9
GO:0007062	BP	GO:0007062	sister chromatid cohesion	11/645	63/18866	8.36759e-06	0.000451488	0.000391869	23047/25836/10664/23137/10274/286053/23244/23126/9126/10735/5885	11
GO:0033143	BP	GO:0033143	regulation of intracellular steroid hormone receptor signaling pathway	12/645	75/18866	8.38223e-06	0.000451488	0.000391869	9611/5469/2033/9113/8085/672/10498/9612/9575/6597/23019/27086	12
GO:0032886	BP	GO:0032886	regulation of microtubule-based process	23/645	240/18866	8.89426e-06	0.000473153	0.000410673	7840/79598/89795/1778/10733/153241/672/7175/55835/57551/9475/79809/55755/137886/6683/6314/402/1859/26054/57606/157922/4204/10015	23
GO:0031109	BP	GO:0031109	microtubule polymerization or depolymerization	15/645	117/18866	1.085e-05	0.000570155	0.000494867	89795/26271/10426/55835/57551/27229/55755/6683/6314/402/1859/57606/157922/3796/4204	15
GO:0015931	BP	GO:0015931	nucleobase-containing compound transport	24/645	261/18866	1.15008e-05	0.000590239	0.000512298	57187/23049/5903/9631/64062/7175/10250/79085/9972/6429/23165/55916/81608/6311/11260/26019/53981/57122/79228/9295/23279/26097/10644/9877	24
GO:1902115	BP	GO:1902115	regulation of organelle assembly	20/645	194/18866	1.16206e-05	0.000590239	0.000512298	23224/7840/55329/79598/50807/200576/1778/10733/153241/672/7175/55835/55755/2909/6311/57472/23019/26054/5601/10015	20
GO:0019083	BP	GO:0019083	viral transcription	19/645	178/18866	1.16431e-05	0.000590239	0.000512298	7023/6218/6667/2033/5903/9631/7175/1105/51176/9972/23165/6597/8091/51773/64710/57122/904/23279/7392	19
GO:0019080	BP	GO:0019080	viral gene expression	20/645	195/18866	1.2543e-05	0.000628464	0.000545476	7023/6218/6667/2033/5903/9631/7175/1105/51176/9972/23165/6597/8091/51773/64710/8661/57122/904/23279/7392	20
GO:2001022	BP	GO:2001022	positive regulation of response to DNA damage stimulus	14/645	105/18866	1.34719e-05	0.000662551	0.000575061	196528/22976/9774/4862/5591/23347/55183/672/2070/545/8091/2140/200734/3146	14
GO:0000819	BP	GO:0000819	sister chromatid segregation	20/645	196/18866	1.35309e-05	0.000662551	0.000575061	23047/25836/7155/10664/10051/23137/9113/10274/10592/26271/286053/23244/7175/23126/9126/10735/55755/5885/64682/3619	20
GO:0006409	BP	GO:0006409	tRNA export from nucleus	8/645	34/18866	1.47606e-05	0.000706705	0.000613385	5903/9631/7175/9972/23165/11260/57122/23279	8
GO:0071431	BP	GO:0071431	tRNA-containing ribonucleoprotein complex export from nucleus	8/645	34/18866	1.47606e-05	0.000706705	0.000613385	5903/9631/7175/9972/23165/11260/57122/23279	8
GO:0016579	BP	GO:0016579	protein deubiquitination	25/645	283/18866	1.51762e-05	0.000718617	0.000623724	8295/55252/114803/54726/23358/9736/3054/2033/8975/672/114785/57695/9733/6314/9101/219333/84132/3607/57646/86/10454/56957/23198/84669/64750	25
GO:0051298	BP	GO:0051298	centrosome duplication	11/645	68/18866	1.78441e-05	0.000829509	0.000719973	7840/22995/163786/10733/153241/672/55835/9475/55755/25914/10015	11
GO:0046607	BP	GO:0046607	positive regulation of centrosome cycle	5/645	11/18866	1.79031e-05	0.000829509	0.000719973	10733/153241/55835/9475/137886	5
GO:0050684	BP	GO:0050684	regulation of mRNA processing	17/645	152/18866	1.80981e-05	0.000829627	0.000720075	55796/4154/494115/57703/83989/79811/6429/6433/9733/9646/170506/27316/1859/11051/26528/904/9991	17
GO:0000082	BP	GO:0000082	G1/S transition of mitotic cell cycle	25/645	287/18866	1.92653e-05	0.000873834	0.000758445	5422/4175/4174/79733/55904/2033/4171/9113/596/26271/23476/5591/26057/27085/10498/57695/26060/57521/57472/5218/23019/8554/79960/5557/8453	25
GO:0007064	BP	GO:0007064	mitotic sister chromatid cohesion	7/645	26/18866	1.97074e-05	0.000884573	0.000767766	23047/25836/23137/286053/23244/23126/5885	7
GO:0051571	BP	GO:0051571	positive regulation of histone H3-K4 methylation	6/645	18/18866	2.03743e-05	0.000905081	0.000785566	4602/22976/55904/4297/672/9646	6
GO:0098813	BP	GO:0098813	nuclear chromosome segregation	24/645	272/18866	2.28051e-05	0.00100273	0.000870317	23047/25836/7155/1778/10664/10051/23137/9113/10274/10592/26271/286053/23244/7175/23126/9126/10735/1894/55755/5885/64682/3619/7013/7917	24
GO:0043967	BP	GO:0043967	histone H4 acetylation	11/645	70/18866	2.36751e-05	0.00103046	0.000894393	8295/57634/3054/7994/2033/4297/672/51176/23522/79960/86	11
GO:0044843	BP	GO:0044843	cell cycle G1/S phase transition	26/645	310/18866	2.54941e-05	0.00109854	0.000953479	5422/4175/4174/79733/55904/2033/4171/9113/6872/596/26271/23476/5591/26057/27085/10498/57695/26060/57521/57472/5218/23019/8554/79960/5557/8453	26
GO:0006323	BP	GO:0006323	DNA packaging	22/645	240/18866	2.77048e-05	0.00118198	0.0010259	5253/257218/25836/55320/7994/10664/4171/10051/10592/23347/83989/7175/3070/9733/8091/23522/51773/3619/8467/10541/22880/23198	22
GO:0051031	BP	GO:0051031	tRNA transport	8/645	37/18866	2.86706e-05	0.00121119	0.00105126	5903/9631/7175/9972/23165/11260/57122/23279	8
GO:0033260	BP	GO:0033260	nuclear DNA replication	10/645	60/18866	3.27715e-05	0.001371	0.00118996	5422/4175/4174/1763/4171/10714/3978/7013/5557/5981	10
GO:0040029	BP	GO:0040029	regulation of gene expression, epigenetic	20/645	209/18866	3.44803e-05	0.00142861	0.00123996	9759/84444/10664/2033/23347/54454/8085/55183/672/8289/57178/25942/8467/22880/55038/23451/51132/57492/4204/3146	20
GO:0097064	BP	GO:0097064	ncRNA export from nucleus	8/645	38/18866	3.52373e-05	0.00144253	0.00125204	5903/9631/7175/9972/23165/11260/57122/23279	8
GO:1902117	BP	GO:1902117	positive regulation of organelle assembly	11/645	73/18866	3.54857e-05	0.00144253	0.00125204	55329/50807/1778/10733/153241/55835/2909/57472/23019/5601/10015	11
GO:0051225	BP	GO:0051225	spindle assembly	14/645	115/18866	3.81996e-05	0.00153834	0.0013352	9611/79598/1778/10274/26271/26112/7175/10426/9126/10735/27229/3619/26054/3796	14
GO:0031124	BP	GO:0031124	mRNA 3'-end processing	13/645	101/18866	3.97949e-05	0.00158774	0.00137808	57187/10250/6429/81608/9646/170506/11051/53981/79228/904/9295/26097/9877	13
GO:0051569	BP	GO:0051569	regulation of histone H3-K4 methylation	7/645	29/18866	4.27657e-05	0.00169062	0.00146737	4602/22976/55904/4297/672/55170/9646	7
GO:1903706	BP	GO:1903706	regulation of hemopoiesis	35/645	498/18866	4.89044e-05	0.00191572	0.00166275	5578/4602/58508/2124/5764/7161/5469/114803/55904/2737/57690/2033/5591/3142/4297/8085/6935/9092/51176/6654/9739/2551/6938/55170/57178/27327/25942/286410/558/9646/170506/11051/23198/27086/3146	35
GO:0031122	BP	GO:0031122	cytoplasmic microtubule organization	10/645	63/18866	5.06663e-05	0.00196686	0.00170713	1778/153241/9748/10426/55835/27229/11104/6683/57606/157922	10
GO:0031056	BP	GO:0031056	regulation of histone modification	16/645	149/18866	5.22652e-05	0.00201081	0.00174529	4602/22976/25836/55904/10664/23476/4297/55183/672/55170/9733/51366/25942/9646/4204/26097	16
GO:1904837	BP	GO:1904837	beta-catenin-TCF complex assembly	7/645	30/18866	5.4147e-05	0.00206477	0.00179212	8295/2033/8085/51176/6597/607/7090	7
GO:0007051	BP	GO:0007051	spindle organization	18/645	183/18866	5.8673e-05	0.00218626	0.00189757	9611/79598/1778/10274/26271/153241/26112/7175/10426/55835/9126/10735/27229/6683/3619/26054/3796/4204	18
GO:0034728	BP	GO:0034728	nucleosome organization	18/645	183/18866	5.8673e-05	0.00218626	0.00189757	196528/257218/55320/7994/10664/4171/81611/8289/6601/6597/9733/23522/51773/6599/5757/8467/10541/23198	18
GO:0046785	BP	GO:0046785	microtubule polymerization	11/645	77/18866	5.88861e-05	0.00218626	0.00189757	89795/26271/10426/55835/27229/55755/402/1859/57606/157922/4204	11
GO:0009755	BP	GO:0009755	hormone-mediated signaling pathway	19/645	200/18866	5.93625e-05	0.00218626	0.00189757	9611/5469/2033/9113/8085/672/10498/9612/51176/8289/9575/55809/26060/6597/57178/51366/5781/23019/27086	19
GO:0001654	BP	GO:0001654	eye development	29/645	384/18866	6.1344e-05	0.00224009	0.00194429	23047/5764/51057/25836/5469/28996/2820/2737/341640/596/4628/6935/8289/221935/8829/23094/6654/6670/57728/6597/55636/204851/2909/131544/4976/86/200734/55000/5584	29
GO:0045931	BP	GO:0045931	positive regulation of mitotic cell cycle	17/645	168/18866	6.55718e-05	0.00237436	0.00206083	5578/55023/25836/55904/23137/26271/23476/26057/286053/27085/7175/137886/57521/25942/5781/5586/4204	17
GO:0000288	BP	GO:0000288	nuclear-transcribed mRNA catabolic process, deadenylation-dependent decay	11/645	78/18866	6.64701e-05	0.00237687	0.00206301	57690/27161/55802/219988/27327/57472/9652/170506/5393/23019/10767	11
GO:0046782	BP	GO:0046782	regulation of viral transcription	10/645	65/18866	6.67444e-05	0.00237687	0.00206301	7023/6667/2033/1105/51176/6597/8091/51773/64710/904	10
GO:0050686	BP	GO:0050686	negative regulation of mRNA processing	7/645	31/18866	6.78919e-05	0.00239792	0.00208127	6429/6433/9646/27316/1859/904/9991	7
GO:0031058	BP	GO:0031058	positive regulation of histone modification	12/645	92/18866	6.86258e-05	0.00240414	0.00208667	4602/22976/25836/55904/23476/4297/55183/672/9733/9646/4204/26097	12
GO:0018023	BP	GO:0018023	peptidyl-lysine trimethylation	9/645	53/18866	6.96099e-05	0.00241895	0.00209953	55904/23476/4297/54790/8085/9739/23067/9646/4204	9
GO:0051983	BP	GO:0051983	regulation of chromosome segregation	13/645	107/18866	7.32544e-05	0.00252112	0.00218821	4288/25836/1778/10664/23137/26271/286053/7175/1894/55755/5885/64682/23369	13
GO:0150063	BP	GO:0150063	visual system development	29/645	388/18866	7.37204e-05	0.00252112	0.00218821	23047/5764/51057/25836/5469/28996/2820/2737/341640/596/4628/6935/8289/221935/8829/23094/6654/6670/57728/6597/55636/204851/2909/131544/4976/86/200734/55000/5584	29
GO:0000724	BP	GO:0000724	double-strand break repair via homologous recombination	15/645	138/18866	7.73255e-05	0.00262359	0.00227715	5980/196528/4175/3980/4174/25836/4171/23137/23347/286053/55183/672/5885/64710/7486	15
GO:0006110	BP	GO:0006110	regulation of glycolytic process	11/645	80/18866	8.41749e-05	0.00283367	0.00245949	9611/9759/2033/5903/9631/7175/9972/23165/339123/57122/23279	11
GO:0071383	BP	GO:0071383	cellular response to steroid hormone stimulus	19/645	206/18866	8.83767e-05	0.00295206	0.00256224	7023/9611/5469/2033/9113/8085/672/10498/9612/51176/8289/9575/55809/6597/57178/51366/9101/23019/27086	19
GO:0006367	BP	GO:0006367	transcription initiation from RNA polymerase II promoter	18/645	189/18866	8.92267e-05	0.00295752	0.00256698	22976/5469/1870/6872/6877/7025/83860/860/6875/2957/170506/9968/9439/6878/7182/4204/81857/3146	18
GO:0000725	BP	GO:0000725	recombinational repair	15/645	140/18866	9.11738e-05	0.00297627	0.00258326	5980/196528/4175/3980/4174/25836/4171/23137/23347/286053/55183/672/5885/64710/7486	15
GO:0060968	BP	GO:0060968	regulation of gene silencing	15/645	140/18866	9.11738e-05	0.00297627	0.00258326	9611/5903/9631/54454/7175/27161/9612/9972/10526/23165/27327/25942/23369/57122/23279	15
GO:0046599	BP	GO:0046599	regulation of centriole replication	6/645	23/18866	9.57316e-05	0.00308088	0.00267405	7840/10733/153241/672/55835/55755	6
GO:0007098	BP	GO:0007098	centrosome cycle	14/645	125/18866	9.61242e-05	0.00308088	0.00267405	7840/22995/163786/10733/153241/672/55835/9475/55755/137886/25914/4659/402/10015	14
GO:0048880	BP	GO:0048880	sensory system development	29/645	394/18866	9.65231e-05	0.00308088	0.00267405	23047/5764/51057/25836/5469/28996/2820/2737/341640/596/4628/6935/8289/221935/8829/23094/6654/6670/57728/6597/55636/204851/2909/131544/4976/86/200734/55000/5584	29
GO:2001020	BP	GO:2001020	regulation of response to DNA damage stimulus	20/645	226/18866	0.000103256	0.00327155	0.00283954	196528/22976/23049/79968/596/9774/26271/4862/5591/23347/55183/672/2070/545/8091/51366/1859/2140/200734/3146	20
GO:0045652	BP	GO:0045652	regulation of megakaryocyte differentiation	11/645	82/18866	0.000105764	0.00330244	0.00286635	58508/55904/57690/2033/4297/8085/9739/2551/55170/27327/25942	11
GO:1903313	BP	GO:1903313	positive regulation of mRNA metabolic process	11/645	82/18866	0.000105764	0.00330244	0.00286635	57690/494115/27161/3184/9475/27327/170506/23019/27316/11051/26528	11
GO:0010824	BP	GO:0010824	regulation of centrosome duplication	8/645	44/18866	0.000106597	0.00330451	0.00286815	7840/10733/153241/672/55835/9475/55755/10015	8
GO:0006476	BP	GO:0006476	protein deacetylation	12/645	97/18866	0.000115463	0.00354492	0.00307682	25836/9759/2033/11107/6907/56916/55809/55170/79718/25942/1859/200734	12
GO:0097549	BP	GO:0097549	chromatin organization involved in negative regulation of transcription	15/645	143/18866	0.000115998	0.00354492	0.00307682	5253/84444/23347/83989/54454/8085/55183/7175/3070/8091/25942/8467/22880/4204/3146	15
GO:0048511	BP	GO:0048511	rhythmic process	24/645	305/18866	0.000139458	0.00423185	0.00367304	5764/3037/9611/23077/6667/2033/4800/8863/4862/5591/4297/10499/9612/56938/9575/3184/9475/10075/1958/25942/558/1859/10743/5601	24
GO:0001701	BP	GO:0001701	in utero embryonic development	28/645	383/18866	0.000142	0.00427886	0.00371384	100381270/79733/57187/4154/5469/2737/3054/9113/10733/57448/4628/5727/29123/51176/8061/6670/57728/2551/55636/57178/79718/25942/9646/57498/86/10454/56957/26097	28
GO:0051052	BP	GO:0051052	regulation of DNA metabolic process	27/645	365/18866	0.000153317	0.00455045	0.00394957	196528/22976/23049/54726/92345/56252/4862/5591/23347/4297/55183/672/2070/56916/4216/545/3184/8091/51366/64710/170506/7013/7486/2140/57418/4204/3146	27
GO:0006096	BP	GO:0006096	glycolytic process	13/645	115/18866	0.000154006	0.00455045	0.00394957	9611/9759/2033/5903/9631/7175/9972/23165/339123/3607/57122/23279/3099	13
GO:0033144	BP	GO:0033144	negative regulation of intracellular steroid hormone receptor signaling pathway	7/645	35/18866	0.000154181	0.00455045	0.00394957	9611/672/9612/9575/6597/23019/27086	7
GO:0046605	BP	GO:0046605	regulation of centrosome cycle	9/645	59/18866	0.000164488	0.00482162	0.00418493	7840/10733/153241/672/55835/9475/55755/137886/10015	9
GO:0006757	BP	GO:0006757	ATP generation from ADP	13/645	116/18866	0.00016813	0.00486223	0.00422018	9611/9759/2033/5903/9631/7175/9972/23165/339123/3607/57122/23279/3099	13
GO:0060964	BP	GO:0060964	regulation of gene silencing by miRNA	13/645	116/18866	0.00016813	0.00486223	0.00422018	9611/5903/9631/7175/27161/9612/9972/10526/23165/27327/23369/57122/23279	13
GO:1902749	BP	GO:1902749	regulation of cell cycle G2/M phase transition	19/645	217/18866	0.00017527	0.00503494	0.00437008	7840/22976/22995/1778/10733/26271/23476/672/55835/11064/57551/55755/5885/8091/25942/121441/51347/23198/4204	19
GO:0000086	BP	GO:0000086	G2/M transition of mitotic cell cycle	21/645	254/18866	0.000182402	0.00515222	0.00447187	7840/22995/1778/9113/10733/26271/23476/672/55835/11064/57551/55755/5885/8091/5218/25942/4659/121441/51347/23198/4204	21
GO:0010389	BP	GO:0010389	regulation of G2/M transition of mitotic cell cycle	18/645	200/18866	0.00018294	0.00515222	0.00447187	7840/22995/1778/10733/26271/23476/672/55835/11064/57551/55755/5885/8091/25942/121441/51347/23198/4204	18
GO:0051054	BP	GO:0051054	positive regulation of DNA metabolic process	18/645	200/18866	0.00018294	0.00515222	0.00447187	196528/22976/54726/92345/4862/5591/23347/55183/672/2070/4216/545/3184/170506/7486/2140/4204/3146	18
GO:0044839	BP	GO:0044839	cell cycle G2/M phase transition	22/645	273/18866	0.00018649	0.00518549	0.00450075	7840/22976/22995/1778/9113/10733/26271/23476/672/55835/11064/57551/55755/5885/8091/5218/25942/4659/121441/51347/23198/4204	22
GO:0042770	BP	GO:0042770	signal transduction in response to DNA damage	14/645	133/18866	0.000187022	0.00518549	0.00450075	7023/22976/79733/28996/2033/5591/672/10498/545/57472/988/23019/1859/200734	14
GO:0043966	BP	GO:0043966	histone H3 acetylation	9/645	60/18866	0.000187732	0.00518549	0.00450075	7994/4297/672/6877/51176/9678/23522/25942/79960	9
GO:0022616	BP	GO:0022616	DNA strand elongation	6/645	26/18866	0.000200057	0.00549073	0.00476568	5422/3980/1763/10714/3978/64710	6
GO:0034329	BP	GO:0034329	cell junction assembly	30/645	434/18866	0.000222079	0.00605656	0.0052568	56123/27445/5578/57717/56122/51057/2045/4649/596/200933/6495/6712/9748/22859/6801/221935/8829/1894/9475/204851/5062/402/5586/79414/382/4204/10395/92140/5584/10015	30
GO:0034504	BP	GO:0034504	protein localization to nucleus	22/645	277/18866	0.000229084	0.00620831	0.00538851	5469/2737/200576/5903/9631/6495/7175/83860/1894/114882/9972/10526/26060/55916/51366/25942/402/7486/10527/23607/57122/56957	22
GO:0061647	BP	GO:0061647	histone H3-K9 modification	8/645	49/18866	0.000233414	0.0062525	0.00542686	4602/2122/11107/4297/55183/672/55870/4204	8
GO:0060147	BP	GO:0060147	regulation of posttranscriptional gene silencing	13/645	120/18866	0.000236321	0.0062525	0.00542686	9611/5903/9631/7175/27161/9612/9972/10526/23165/27327/23369/57122/23279	13
GO:0060966	BP	GO:0060966	regulation of gene silencing by RNA	13/645	120/18866	0.000236321	0.0062525	0.00542686	9611/5903/9631/7175/27161/9612/9972/10526/23165/27327/23369/57122/23279	13
GO:0031023	BP	GO:0031023	microtubule organizing center organization	14/645	136/18866	0.000236518	0.0062525	0.00542686	7840/22995/163786/10733/153241/672/55835/9475/55755/137886/25914/4659/402/10015	14
GO:0045876	BP	GO:0045876	positive regulation of sister chromatid cohesion	4/645	10/18866	0.000241108	0.0063319	0.00549578	25836/23137/286053/5885	4
GO:0051851	BP	GO:0051851	modulation by host of symbiont process	9/645	62/18866	0.000242461	0.0063319	0.00549578	7023/6667/2033/1105/51176/6597/8091/64710/904	9
GO:0043470	BP	GO:0043470	regulation of carbohydrate catabolic process	11/645	90/18866	0.000245618	0.0063479	0.00550967	9611/9759/2033/5903/9631/7175/9972/23165/339123/57122/23279	11
GO:0031123	BP	GO:0031123	RNA 3'-end processing	15/645	153/18866	0.00024602	0.0063479	0.00550967	57187/57508/10250/6429/81608/9646/170506/5393/11051/53981/79228/904/9295/26097/9877	15
GO:0032201	BP	GO:0032201	telomere maintenance via semi-conservative replication	6/645	27/18866	0.000249837	0.00640803	0.00556186	5422/1763/10714/7013/5557/5981	6
GO:0051567	BP	GO:0051567	histone H3-K9 methylation	7/645	38/18866	0.000264751	0.00675036	0.00585898	4602/2122/11107/55183/672/55870/4204	7
GO:0006337	BP	GO:0006337	nucleosome disassembly	5/645	18/18866	0.000272023	0.0068494	0.00594494	196528/8289/6601/6597/6599	5
GO:1900153	BP	GO:1900153	positive regulation of nuclear-transcribed mRNA catabolic process, deadenylation-dependent decay	5/645	18/18866	0.000272023	0.0068494	0.00594494	57690/27161/27327/170506/23019	5
GO:0065004	BP	GO:0065004	protein-DNA complex assembly	20/645	243/18866	0.000273404	0.0068494	0.00594494	4175/257218/4174/55320/7994/4171/6872/55814/23126/3070/6597/9733/23522/51773/7013/8467/8554/10541/26054/3146	20
GO:0030330	BP	GO:0030330	DNA damage response, signal transduction by p53 class mediator	12/645	107/18866	0.000294591	0.00729535	0.006332	7023/22976/79733/28996/2033/672/10498/545/57472/23019/1859/200734	12
GO:0035601	BP	GO:0035601	protein deacylation	12/645	107/18866	0.000294591	0.00729535	0.006332	25836/9759/2033/11107/6907/56916/55809/55170/79718/25942/1859/200734	12
GO:0043484	BP	GO:0043484	regulation of RNA splicing	15/645	156/18866	0.000303943	0.00748396	0.00649571	55796/4154/494115/57703/83989/79026/6429/6433/9733/3189/389677/27316/1859/26528/9991	15
GO:0046794	BP	GO:0046794	transport of virus	9/645	64/18866	0.000309803	0.0075849	0.00658332	89853/200576/5903/9631/7175/9972/23165/57122/23279	9
GO:0030522	BP	GO:0030522	intracellular receptor signaling pathway	21/645	265/18866	0.000324926	0.0079102	0.00686567	9611/131566/5469/55252/2033/9113/26057/8085/672/10498/9612/8289/9575/55809/6597/57178/51366/23019/23369/10454/27086	21
GO:0046031	BP	GO:0046031	ADP metabolic process	13/645	124/18866	0.000326908	0.00791375	0.00686875	9611/9759/2033/5903/9631/7175/9972/23165/339123/3607/57122/23279/3099	13
GO:1900034	BP	GO:1900034	regulation of cellular response to heat	10/645	79/18866	0.000349999	0.0084254	0.00731283	2033/5903/9631/7175/545/9972/23165/57521/57122/23279	10
GO:0006271	BP	GO:0006271	DNA strand elongation involved in DNA replication	5/645	19/18866	0.000358846	0.00859036	0.00745601	5422/3980/1763/10714/3978	5
GO:0006284	BP	GO:0006284	base-excision repair	7/645	40/18866	0.000368637	0.00864865	0.00750661	3980/1763/3978/10075/55170/8091/7486	7
GO:0007028	BP	GO:0007028	cytoplasm organization	4/645	11/18866	0.000368654	0.00864865	0.00750661	8061/6654/57178/3799	4
GO:0051574	BP	GO:0051574	positive regulation of histone H3-K9 methylation	4/645	11/18866	0.000368654	0.00864865	0.00750661	4602/55183/672/4204	4
GO:0043547	BP	GO:0043547	positive regulation of GTPase activity	28/645	406/18866	0.000369309	0.00864865	0.00750661	57522/57186/80005/9743/50807/4649/5903/163486/55619/9732/57584/9824/9779/93663/55789/8829/1894/23094/6654/26037/51735/2909/116987/54453/392/1793/1856/10395	28
GO:0060249	BP	GO:0060249	anatomical structure homeostasis	31/645	469/18866	0.000381633	0.00885728	0.00768768	5422/84059/5578/1763/23049/9937/92345/56252/23137/1756/596/285331/5591/286053/55183/29123/10714/4216/545/57551/27347/3184/134430/4520/5781/170506/7013/7486/5557/31/5981	31
GO:0018210	BP	GO:0018210	peptidyl-threonine modification	13/645	126/18866	0.000382329	0.00885728	0.00768768	5578/28996/6872/596/5591/27347/9475/204851/57521/285203/10114/1859/200734	13
GO:0000280	BP	GO:0000280	nuclear division	29/645	428/18866	0.000390502	0.008888	0.00771434	23047/5578/4288/55023/25836/79598/7155/10051/23137/9735/10274/10592/26271/286053/23244/27085/7175/23126/9126/10735/55755/137886/5885/64682/6683/3619/7013/3796/7917	29
GO:0032922	BP	GO:0032922	circadian regulation of gene expression	9/645	66/18866	0.000391905	0.008888	0.00771434	23077/8863/4862/4297/10499/9575/10075/1958/10743	9
GO:0044766	BP	GO:0044766	multi-organism transport	9/645	66/18866	0.000391905	0.008888	0.00771434	89853/200576/5903/9631/7175/9972/23165/57122/23279	9
GO:1902579	BP	GO:1902579	multi-organism localization	9/645	66/18866	0.000391905	0.008888	0.00771434	89853/200576/5903/9631/7175/9972/23165/57122/23279	9
GO:0031497	BP	GO:0031497	chromatin assembly	17/645	195/18866	0.000397496	0.0089676	0.00778343	5253/257218/55320/7994/10664/4171/23347/83989/7175/3070/9733/8091/23522/51773/8467/10541/22880	17
GO:0098732	BP	GO:0098732	macromolecule deacylation	12/645	111/18866	0.000414179	0.00929529	0.00806785	25836/9759/2033/11107/6907/56916/55809/55170/79718/25942/1859/200734	12
GO:0010212	BP	GO:0010212	response to ionizing radiation	14/645	144/18866	0.000426874	0.00953056	0.00827206	22976/25836/596/5591/672/9575/545/1894/8091/1958/64710/7486/2140/57646	14
GO:0006303	BP	GO:0006303	double-strand break repair via nonhomologous end joining	11/645	96/18866	0.000432939	0.00961616	0.00834635	5422/3980/22976/9937/5591/23347/55183/672/8924/9656/8091	11
GO:0018105	BP	GO:0018105	peptidyl-serine phosphorylation	23/645	310/18866	0.000442453	0.00977707	0.00848602	5578/23049/28996/673/9113/1756/6872/596/9874/5591/5613/545/27347/9475/204851/57521/8091/5062/10114/5586/1859/5601/5584	23
GO:0006275	BP	GO:0006275	regulation of DNA replication	12/645	112/18866	0.00044977	0.00983787	0.00853879	3980/79733/1763/26271/26057/23244/9126/545/57695/64710/7013/57418	12
GO:0046822	BP	GO:0046822	regulation of nucleocytoplasmic transport	12/645	112/18866	0.00044977	0.00983787	0.00853879	57187/2737/64062/7175/51496/1894/9972/51366/4659/5781/5784/10541	12
GO:0031498	BP	GO:0031498	chromatin disassembly	5/645	20/18866	0.000465087	0.0100203	0.00869712	196528/8289/6601/6597/6599	5
GO:0032986	BP	GO:0032986	protein-DNA complex disassembly	5/645	20/18866	0.000465087	0.0100203	0.00869712	196528/8289/6601/6597/6599	5
GO:1900151	BP	GO:1900151	regulation of nuclear-transcribed mRNA catabolic process, deadenylation-dependent decay	5/645	20/18866	0.000465087	0.0100203	0.00869712	57690/27161/27327/170506/23019	5
GO:0048024	BP	GO:0048024	regulation of mRNA splicing, via spliceosome	12/645	113/18866	0.000487906	0.0104596	0.00907845	55796/4154/494115/57703/83989/6429/6433/9733/27316/1859/26528/9991	12
GO:0007623	BP	GO:0007623	circadian rhythm	18/645	218/18866	0.000522895	0.0111542	0.00968132	9611/23077/2033/8863/4862/5591/4297/10499/56938/9575/3184/9475/10075/1958/25942/1859/10743/5601	18
GO:0060213	BP	GO:0060213	positive regulation of nuclear-transcribed mRNA poly(A) tail shortening	4/645	12/18866	0.000538067	0.0114213	0.00991316	57690/27161/27327/23019	4
GO:0044782	BP	GO:0044782	cilium organization	27/645	397/18866	0.000578484	0.012207	0.0105951	23224/7840/6103/51057/55329/22832/22995/79598/50807/1778/79989/9786/10733/285331/153241/11158/54919/55835/11064/200894/57728/79809/55755/10640/2909/25914/121441	27
GO:0030521	BP	GO:0030521	androgen receptor signaling pathway	7/645	43/18866	0.000583116	0.012207	0.0105951	9611/2033/9612/8289/6597/57178/27086	7
GO:0043087	BP	GO:0043087	regulation of GTPase activity	31/645	481/18866	0.000583578	0.012207	0.0105951	57522/10788/57186/80005/9743/50807/4649/5903/81846/163486/55619/9732/57584/9824/9779/93663/55789/8829/1894/23094/6654/26037/51735/2909/402/116987/54453/392/1793/1856/10395	31
GO:0007093	BP	GO:0007093	mitotic cell cycle checkpoint	15/645	166/18866	0.000589479	0.0122338	0.0106183	79733/7155/2033/9735/5591/672/7175/10498/57551/9656/55755/8091/57472/23019/51347	15
GO:0060271	BP	GO:0060271	cilium assembly	26/645	377/18866	0.00059061	0.0122338	0.0106183	23224/7840/6103/51057/55329/22832/22995/79598/50807/1778/79989/9786/10733/285331/153241/11158/54919/55835/11064/200894/57728/79809/55755/10640/2909/121441	26
GO:0033962	BP	GO:0033962	P-body assembly	5/645	21/18866	0.000593378	0.0122338	0.0106183	1778/219988/6311/57472/23019	5
GO:0032392	BP	GO:0032392	DNA geometric change	12/645	116/18866	0.00061903	0.0127019	0.0110246	4175/4174/80205/1763/4171/10973/1105/56916/55636/170506/7486/3146	12
GO:0071826	BP	GO:0071826	ribonucleoprotein complex subunit organization	19/645	240/18866	0.00062218	0.012706	0.0110282	23195/92345/11168/5591/9092/27161/23405/545/6433/9733/9169/10594/8161/8661/27316/3799/23451/11051/23020	19
GO:0031110	BP	GO:0031110	regulation of microtubule polymerization or depolymerization	10/645	85/18866	0.000633075	0.0128675	0.0111684	89795/57551/55755/6683/6314/402/1859/57606/157922/4204	10
GO:0006165	BP	GO:0006165	nucleoside diphosphate phosphorylation	13/645	133/18866	0.000643445	0.0130169	0.011298	9611/9759/2033/5903/9631/7175/9972/23165/339123/3607/57122/23279/3099	13
GO:0006310	BP	GO:0006310	DNA recombination	22/645	299/18866	0.000652826	0.013145	0.0114092	5980/196528/4175/3980/4174/22976/25836/7155/4171/23137/5591/23347/286053/55183/672/51176/56916/5885/64710/7486/86/3146	22
GO:0018107	BP	GO:0018107	peptidyl-threonine phosphorylation	12/645	117/18866	0.000668822	0.0134044	0.0116344	5578/28996/6872/596/5591/27347/9475/204851/57521/10114/1859/200734	12
GO:0075733	BP	GO:0075733	intracellular transport of virus	8/645	57/18866	0.00067301	0.0134259	0.011653	89853/5903/9631/7175/9972/23165/57122/23279	8
GO:0045739	BP	GO:0045739	positive regulation of DNA repair	9/645	71/18866	0.000677886	0.0134609	0.0116834	196528/4862/5591/23347/55183/672/2070/2140/3146	9
GO:1901532	BP	GO:1901532	regulation of hematopoietic progenitor cell differentiation	10/645	86/18866	0.000694881	0.013735	0.0119213	4602/7161/5591/4297/6654/9739/6938/170506/11051/23198	10
GO:0007569	BP	GO:0007569	cell aging	12/645	118/18866	0.000721926	0.0142045	0.0123288	7994/23137/596/26271/5591/286053/545/55170/57178/8091/4976/7486	12
GO:0060996	BP	GO:0060996	dendritic spine development	11/645	102/18866	0.000727512	0.0142493	0.0123677	50807/7804/55619/221935/26037/55236/5062/4976/170506/57492/382	11
GO:0046939	BP	GO:0046939	nucleotide phosphorylation	13/645	135/18866	0.000741115	0.014424	0.0125193	9611/9759/2033/5903/9631/7175/9972/23165/339123/3607/57122/23279/3099	13
GO:0007063	BP	GO:0007063	regulation of sister chromatid cohesion	5/645	22/18866	0.000746473	0.014424	0.0125193	25836/10664/23137/286053/5885	5
GO:0048025	BP	GO:0048025	negative regulation of mRNA splicing, via spliceosome	5/645	22/18866	0.000746473	0.014424	0.0125193	6429/6433/27316/1859/9991	5
GO:0048096	BP	GO:0048096	chromatin-mediated maintenance of transcription	4/645	13/18866	0.000756272	0.0145481	0.012627	8289/57178/55038/57492	4
GO:0042771	BP	GO:0042771	intrinsic apoptotic signaling pathway in response to DNA damage by p53 class mediator	7/645	45/18866	0.000774116	0.0148252	0.0128675	7161/28996/2033/596/204851/57646/7917	7
GO:0043928	BP	GO:0043928	exonucleolytic catabolism of deadenylated mRNA	6/645	33/18866	0.000785345	0.0149737	0.0129964	55802/219988/57472/9652/5393/10767	6
GO:0009135	BP	GO:0009135	purine nucleoside diphosphate metabolic process	13/645	136/18866	0.000794446	0.0150143	0.0130317	9611/9759/2033/5903/9631/7175/9972/23165/339123/3607/57122/23279/3099	13
GO:0009179	BP	GO:0009179	purine ribonucleoside diphosphate metabolic process	13/645	136/18866	0.000794446	0.0150143	0.0130317	9611/9759/2033/5903/9631/7175/9972/23165/339123/3607/57122/23279/3099	13
GO:0045815	BP	GO:0045815	positive regulation of gene expression, epigenetic	8/645	59/18866	0.000850753	0.0159667	0.0138583	2033/54454/8289/57178/8467/55038/23451/57492	8
GO:0002244	BP	GO:0002244	hematopoietic progenitor cell differentiation	15/645	172/18866	0.000852251	0.0159667	0.0138583	4602/23215/7161/596/5591/4297/23094/6654/9739/6938/25942/55326/170506/11051/23198	15
GO:0000726	BP	GO:0000726	non-recombinational repair	11/645	104/18866	0.000856674	0.0159801	0.01387	5422/3980/22976/9937/5591/23347/55183/672/8924/9656/8091	11
GO:2000142	BP	GO:2000142	regulation of DNA-templated transcription, initiation	7/645	46/18866	0.000886535	0.0164659	0.0142916	22976/5469/9774/8061/170506/9968/3146	7
GO:0006109	BP	GO:0006109	regulation of carbohydrate metabolic process	17/645	210/18866	0.000921816	0.0169299	0.0146943	3037/9611/3953/9759/2033/5903/23178/9631/10499/7175/9972/23165/339123/3607/57122/57223/23279	17
GO:0031112	BP	GO:0031112	positive regulation of microtubule polymerization or depolymerization	6/645	34/18866	0.000926406	0.0169299	0.0146943	89795/55755/6683/402/57606/4204	6
GO:0006359	BP	GO:0006359	regulation of transcription by RNA polymerase III	5/645	23/18866	0.000927235	0.0169299	0.0146943	79664/23379/672/57521/170506	5
GO:0018027	BP	GO:0018027	peptidyl-lysine dimethylation	5/645	23/18866	0.000927235	0.0169299	0.0146943	4297/8085/9739/55870/23067	5
GO:0030099	BP	GO:0030099	myeloid cell differentiation	28/645	431/18866	0.000936903	0.0170342	0.0147849	5578/58508/2124/23054/5469/28996/55904/57690/7994/2033/5591/5613/4297/54790/8085/51176/6670/9739/2551/55170/27327/2194/25942/5781/9646/3930/27086/9991	28
GO:0009185	BP	GO:0009185	ribonucleoside diphosphate metabolic process	13/645	139/18866	0.000974162	0.0176372	0.0153083	9611/9759/2033/5903/9631/7175/9972/23165/339123/3607/57122/23279/3099	13
GO:0071156	BP	GO:0071156	regulation of cell cycle arrest	11/645	106/18866	0.00100427	0.0180891	0.0157004	7023/2124/7161/79733/2033/672/10498/8091/57472/23019/81857	11
GO:0030900	BP	GO:0030900	forebrain development	26/645	391/18866	0.00100751	0.0180891	0.0157004	23224/79048/5764/22903/2737/8828/7155/7804/83696/8925/200933/153241/4628/51176/8289/8829/200894/55236/79809/55636/57178/2909/25942/558/3799/10395	26
GO:0048285	BP	GO:0048285	organelle fission	30/645	476/18866	0.00101487	0.0181456	0.0157495	23047/5578/4288/55023/25836/79598/7155/10051/23137/9735/10274/10592/26271/286053/23244/27085/7175/23126/9126/10735/55755/137886/5885/64682/6683/3619/4976/7013/3796/7917	30
GO:0006999	BP	GO:0006999	nuclear pore organization	4/645	14/18866	0.00103029	0.0182697	0.0158572	7175/9972/23165/57122	4
GO:0060211	BP	GO:0060211	regulation of nuclear-transcribed mRNA poly(A) tail shortening	4/645	14/18866	0.00103029	0.0182697	0.0158572	57690/27161/27327/23019	4
GO:0048524	BP	GO:0048524	positive regulation of viral process	11/645	107/18866	0.00108559	0.0191034	0.0165808	7023/7155/6667/2033/1105/51176/6597/51773/64710/5586/904	11
GO:0000291	BP	GO:0000291	nuclear-transcribed mRNA catabolic process, exonucleolytic	6/645	35/18866	0.00108618	0.0191034	0.0165808	55802/219988/57472/9652/5393/10767	6
GO:0051101	BP	GO:0051101	regulation of DNA binding	12/645	124/18866	0.00112004	0.0196188	0.0170282	7023/25836/28996/58499/84444/2033/6872/51176/8091/51773/25942/3146	12
GO:0043010	BP	GO:0043010	camera-type eye development	23/645	332/18866	0.00112681	0.0196577	0.0170619	23047/5764/51057/5469/28996/2820/2737/4628/6935/8289/221935/8829/6654/6670/57728/6597/55636/204851/2909/131544/4976/86/200734	23
GO:0022618	BP	GO:0022618	ribonucleoprotein complex assembly	18/645	233/18866	0.00113298	0.0196855	0.0170861	23195/92345/11168/5591/9092/27161/23405/545/6433/9733/9169/10594/8161/8661/27316/23451/11051/23020	18
GO:0048701	BP	GO:0048701	embryonic cranial skeleton morphogenesis	7/645	48/18866	0.00114976	0.0198968	0.0172694	25836/2737/6495/25902/57728/860/9968	7
GO:0032508	BP	GO:0032508	DNA duplex unwinding	11/645	108/18866	0.00117226	0.0200507	0.017403	4175/4174/80205/1763/4171/10973/1105/56916/55636/170506/7486	11
GO:0044774	BP	GO:0044774	mitotic DNA integrity checkpoint	11/645	108/18866	0.00117226	0.0200507	0.017403	79733/7155/2033/5591/10498/57551/9656/8091/57472/23019/51347	11
GO:0018209	BP	GO:0018209	peptidyl-serine modification	23/645	333/18866	0.00117261	0.0200507	0.017403	5578/23049/28996/673/9113/1756/6872/596/9874/5591/5613/545/27347/9475/204851/57521/8091/5062/10114/5586/1859/5601/5584	23
GO:1903578	BP	GO:1903578	regulation of ATP metabolic process	12/645	125/18866	0.00120142	0.0204621	0.0177601	9611/9759/2033/5903/9631/7175/79085/9972/23165/339123/57122/23279	12
GO:0071108	BP	GO:0071108	protein K48-linked deubiquitination	6/645	36/18866	0.00126625	0.0214814	0.0186448	54726/9736/8975/57695/9101/56957	6
GO:0000070	BP	GO:0000070	mitotic sister chromatid segregation	14/645	161/18866	0.001288	0.0217647	0.0188907	23047/25836/10051/23137/10592/26271/286053/23244/7175/23126/55755/5885/64682/3619	14
GO:0061008	BP	GO:0061008	hepaticobiliary system development	13/645	144/18866	0.00134886	0.0227041	0.0197061	5253/5764/79733/25836/5469/2737/3142/5727/6670/3184/26019/382/11231	13
GO:0043584	BP	GO:0043584	nose development	4/645	15/18866	0.00136719	0.022746	0.0197424	2737/23347/6495/55636	4
GO:0044849	BP	GO:0044849	estrous cycle	4/645	15/18866	0.00136719	0.022746	0.0197424	5764/3037/9612/1958	4
GO:0060766	BP	GO:0060766	negative regulation of androgen receptor signaling pathway	4/645	15/18866	0.00136719	0.022746	0.0197424	9611/9612/6597/27086	4
GO:0030326	BP	GO:0030326	embryonic limb morphogenesis	12/645	127/18866	0.00137891	0.0227653	0.0197591	3899/51057/25836/4154/5469/2737/341640/5727/51176/57728/860/55636	12
GO:0035113	BP	GO:0035113	embryonic appendage morphogenesis	12/645	127/18866	0.00137891	0.0227653	0.0197591	3899/51057/25836/4154/5469/2737/341640/5727/51176/57728/860/55636	12
GO:0007088	BP	GO:0007088	regulation of mitotic nuclear division	14/645	163/18866	0.00144945	0.0238385	0.0206906	4288/55023/25836/79598/23137/9735/26271/286053/27085/7175/55755/137886/5885/64682	14
GO:0061014	BP	GO:0061014	positive regulation of mRNA catabolic process	7/645	50/18866	0.00147061	0.0240219	0.0208498	57690/27161/3184/9475/27327/170506/23019	7
GO:0016575	BP	GO:0016575	histone deacetylation	9/645	79/18866	0.00147175	0.0240219	0.0208498	25836/9759/11107/6907/56916/55809/55170/79718/25942	9
GO:0097711	BP	GO:0097711	ciliary basal body-plasma membrane docking	10/645	95/18866	0.00150822	0.0245243	0.0212859	7840/22832/22995/79598/1778/10733/55835/11064/55755/121441	10
GO:0043161	BP	GO:0043161	proteasome-mediated ubiquitin-dependent protein catabolic process	27/645	424/18866	0.00153253	0.0248259	0.0215476	11060/10277/6872/200933/26271/6907/117584/8924/26046/57531/9575/10075/137886/64682/79718/339745/6599/8554/11160/23607/64795/23198/57092/5601/8453/7917/64750	27
GO:0070828	BP	GO:0070828	heterochromatin organization	9/645	80/18866	0.00160913	0.0259691	0.0225399	5253/2122/23347/83989/7175/3070/8091/8467/22880	9
GO:0031113	BP	GO:0031113	regulation of microtubule polymerization	7/645	51/18866	0.0016552	0.0265798	0.0230699	89795/55755/402/1859/57606/157922/4204	7
GO:0033119	BP	GO:0033119	negative regulation of RNA splicing	5/645	26/18866	0.00166548	0.0265798	0.0230699	6429/6433/27316/1859/9991	5
GO:0060765	BP	GO:0060765	regulation of androgen receptor signaling pathway	5/645	26/18866	0.00166548	0.0265798	0.0230699	9611/2033/9612/6597/27086	5
GO:2000144	BP	GO:2000144	positive regulation of DNA-templated transcription, initiation	6/645	38/18866	0.00169393	0.0269342	0.0233775	22976/5469/9774/8061/170506/9968	6
GO:1903320	BP	GO:1903320	regulation of protein modification by small protein conjugation or removal	18/645	242/18866	0.00173305	0.0274548	0.0238294	22976/9759/54726/23077/6872/26271/23328/27085/672/10075/57178/9733/1958/51366/339745/9646/8554/5601	18
GO:0071158	BP	GO:0071158	positive regulation of cell cycle arrest	9/645	81/18866	0.00175661	0.0277261	0.0240649	7161/79733/2033/672/10498/8091/57472/23019/81857	9
GO:0046831	BP	GO:0046831	regulation of RNA export from nucleus	4/645	16/18866	0.00177399	0.0277968	0.0241263	57187/64062/7175/9972	4
GO:1902969	BP	GO:1902969	mitotic DNA replication	4/645	16/18866	0.00177399	0.0277968	0.0241263	5422/4175/4171/3978	4
GO:0048545	BP	GO:0048545	response to steroid hormone	23/645	346/18866	0.00193028	0.0298941	0.0259466	7023/5764/9611/5469/2033/9113/596/8085/672/10499/10498/9612/51176/8289/9575/8061/55809/6597/57178/51366/9101/23019/27086	23
GO:0006270	BP	GO:0006270	DNA replication initiation	6/645	39/18866	0.00194497	0.0298941	0.0259466	5422/4175/4174/4171/57418/5557	6
GO:0031076	BP	GO:0031076	embryonic camera-type eye development	6/645	39/18866	0.00194497	0.0298941	0.0259466	28996/6935/8289/6670/57728/204851	6
GO:0033146	BP	GO:0033146	regulation of intracellular estrogen receptor signaling pathway	6/645	39/18866	0.00194497	0.0298941	0.0259466	5469/9113/8085/672/10498/23019	6
GO:0046329	BP	GO:0046329	negative regulation of JNK cascade	6/645	39/18866	0.00194497	0.0298941	0.0259466	9611/2122/2218/10771/10114/51347	6
GO:0006606	BP	GO:0006606	protein import into nucleus	13/645	150/18866	0.00194946	0.0298941	0.0259466	5469/2737/5903/9631/7175/1894/9972/10526/26060/55916/51366/10527/57122	13
GO:0051817	BP	GO:0051817	modulation of process of other organism involved in symbiotic interaction	10/645	99/18866	0.00205955	0.0314479	0.0272952	7023/28996/6667/2033/1105/51176/6597/8091/64710/904	10
GO:0050808	BP	GO:0050808	synapse organization	27/645	433/18866	0.00206539	0.0314479	0.0272952	56123/3371/27445/57717/5764/56122/8828/2045/7804/10243/200933/4628/6495/55619/6712/7402/22859/221935/8829/26037/4976/4774/170506/79414/382/4204/5792	27
GO:0043392	BP	GO:0043392	negative regulation of DNA binding	7/645	53/18866	0.00207801	0.0315287	0.0273653	7023/58499/6872/51176/8091/51773/25942	7
GO:0022604	BP	GO:0022604	regulation of cell morphogenesis	30/645	499/18866	0.00209484	0.0316726	0.0274902	254065/5764/3037/51057/55023/80005/23077/2045/7804/4649/54014/5591/4628/118987/93663/8829/26037/134430/55171/2909/25942/5062/4976/170506/221061/157922/23268/1793/1856/10395	30
GO:0071479	BP	GO:0071479	cellular response to ionizing radiation	8/645	68/18866	0.00216873	0.0325717	0.0282706	25836/9575/545/1894/8091/1958/64710/7486	8
GO:0016358	BP	GO:0016358	dendrite development	18/645	247/18866	0.00216943	0.0325717	0.0282706	5764/22903/50807/7804/55619/10498/6801/221935/8829/26037/55236/5062/4976/170506/57498/57492/382/4204	18
GO:0006090	BP	GO:0006090	pyruvate metabolic process	13/645	152/18866	0.00219297	0.0328108	0.0284781	9611/9759/2033/5903/9631/7175/9972/23165/339123/3607/57122/23279/3099	13
GO:0033045	BP	GO:0033045	regulation of sister chromatid segregation	9/645	84/18866	0.00226494	0.0337703	0.0293109	25836/10664/23137/26271/286053/7175/55755/5885/64682	9
GO:0048596	BP	GO:0048596	embryonic camera-type eye morphogenesis	5/645	28/18866	0.00235207	0.0349485	0.0303336	28996/6935/8289/6670/204851	5
GO:1902903	BP	GO:1902903	regulation of supramolecular fiber organization	24/645	373/18866	0.00238776	0.0352758	0.0306177	7840/2241/10788/89795/9113/6712/93663/8829/57551/9475/55755/2909/6683/6314/5062/402/9873/1859/5756/57606/157922/382/4204/10395	24
GO:0044773	BP	GO:0044773	mitotic DNA damage checkpoint	10/645	101/18866	0.00239047	0.0352758	0.0306177	79733/2033/5591/10498/57551/9656/8091/57472/23019/51347	10
GO:0051495	BP	GO:0051495	positive regulation of cytoskeleton organization	17/645	230/18866	0.00245379	0.0360283	0.0312707	2241/10788/89795/1778/10733/153241/55835/8829/9475/55755/137886/6683/402/9873/57606/382/4204	17
GO:0043297	BP	GO:0043297	apical junction assembly	9/645	85/18866	0.00245818	0.0360283	0.0312707	6801/1894/9475/5062/402/5586/92140/5584/10015	9
GO:0010498	BP	GO:0010498	proteasomal protein catabolic process	29/645	483/18866	0.00251308	0.0367081	0.0318608	11060/10277/6872/200933/26271/8975/160418/6907/117584/8924/26046/57531/9575/10075/137886/64682/79718/339745/6599/8554/11160/23607/64795/23198/57092/5601/8453/7917/64750	29
GO:0046825	BP	GO:0046825	regulation of protein export from nucleus	6/645	41/18866	0.00253027	0.0368342	0.0319703	57187/7175/51496/5781/5784/10541	6
GO:0009132	BP	GO:0009132	nucleoside diphosphate metabolic process	13/645	155/18866	0.00260467	0.0377896	0.0327995	9611/9759/2033/5903/9631/7175/9972/23165/339123/3607/57122/23279/3099	13
GO:0001890	BP	GO:0001890	placenta development	13/645	156/18866	0.00275519	0.0398226	0.0345641	5764/79733/5469/10733/57448/3696/51176/4216/8289/8061/6670/55870/26528	13
GO:0007020	BP	GO:0007020	microtubule nucleation	5/645	29/18866	0.00276328	0.0398226	0.0345641	10426/55835/27229/57606/4204	5
GO:0030217	BP	GO:0030217	T cell differentiation	18/645	253/18866	0.00281144	0.0403816	0.0350492	4602/3953/2737/596/5591/3142/6935/9092/51176/6654/6670/860/55636/57178/1958/5532/27086/3146	18
GO:1900542	BP	GO:1900542	regulation of purine nucleotide metabolic process	11/645	121/18866	0.00291663	0.0417534	0.0362399	9611/9759/2033/5903/9631/7175/9972/23165/339123/57122/23279	11
GO:0010634	BP	GO:0010634	positive regulation of epithelial cell migration	14/645	176/18866	0.00296263	0.0422714	0.0366895	5578/3037/80005/8828/6667/23328/8829/9475/154810/54453/382/1793/27086/3146	14
GO:1903312	BP	GO:1903312	negative regulation of mRNA metabolic process	9/645	88/18866	0.00311741	0.0440519	0.0382349	79048/3184/6429/6433/9646/27316/1859/904/9991	9
GO:0031507	BP	GO:0031507	heterochromatin assembly	8/645	72/18866	0.00311809	0.0440519	0.0382349	5253/23347/83989/7175/3070/8091/8467/22880	8
GO:0033047	BP	GO:0033047	regulation of mitotic sister chromatid segregation	8/645	72/18866	0.00311809	0.0440519	0.0382349	25836/23137/26271/286053/7175/55755/5885/64682	8
GO:0030520	BP	GO:0030520	intracellular estrogen receptor signaling pathway	7/645	57/18866	0.00316979	0.0446361	0.0387419	5469/9113/8085/672/10498/8289/23019	7
GO:0031116	BP	GO:0031116	positive regulation of microtubule polymerization	5/645	30/18866	0.00322407	0.0452525	0.039277	89795/55755/402/57606/4204	5
GO:0006140	BP	GO:0006140	regulation of nucleotide metabolic process	11/645	123/18866	0.00331238	0.046341	0.0402217	9611/9759/2033/5903/9631/7175/9972/23165/339123/57122/23279	11
GO:0001889	BP	GO:0001889	liver development	12/645	141/18866	0.00332372	0.0463492	0.0402288	5253/5764/79733/5469/2737/3142/5727/6670/3184/26019/382/11231	12
GO:0042795	BP	GO:0042795	snRNA transcription by RNA polymerase II	8/645	73/18866	0.00339946	0.0469497	0.04075	79664/57508/23379/6667/6877/2957/6878/904	8
GO:0072401	BP	GO:0072401	signal transduction involved in DNA integrity checkpoint	8/645	73/18866	0.00339946	0.0469497	0.04075	79733/2033/5591/672/10498/57472/988/23019	8
GO:0072422	BP	GO:0072422	signal transduction involved in DNA damage checkpoint	8/645	73/18866	0.00339946	0.0469497	0.04075	79733/2033/5591/672/10498/57472/988/23019	8
GO:0032239	BP	GO:0032239	regulation of nucleobase-containing compound transport	4/645	19/18866	0.00348259	0.0479441	0.0416131	57187/64062/7175/9972	4
GO:0007224	BP	GO:0007224	smoothened signaling pathway	12/645	142/18866	0.00352098	0.0483181	0.0419378	51057/28996/2737/79989/9786/5727/55835/200894/57728/79809/860/204851	12
GO:0051258	BP	GO:0051258	protein polymerization	20/645	300/18866	0.00357419	0.0488926	0.0424364	2241/10788/89795/9113/26271/6712/10426/55835/93663/27229/55755/4976/402/9873/1859/5756/57606/157922/382/4204	20
GO:0032465	BP	GO:0032465	regulation of cytokinesis	9/645	90/18866	0.00362918	0.0494877	0.0429529	79733/63971/10733/57448/1894/6683/3619/5586/30849	9
GO:0016607	CC	GO:0016607	nuclear speck	53/662	401/19559	1.60045e-17	8.08226e-15	6.68819e-15	57187/9759/9360/23091/55904/10915/2737/2122/57634/7994/10051/56252/23137/57703/9774/163486/10973/9092/8899/10250/93663/9739/9879/6938/6429/79595/204851/9733/219988/10594/23524/23067/988/143684/9646/170506/1665/7486/8554/64397/79960/1859/10992/23451/57223/79228/10454/23198/1793/9295/26097/5093/64750	53
GO:0005667	CC	GO:0005667	transcription regulator complex	45/662	413/19559	4.936e-12	1.24634e-09	1.03136e-09	8295/7023/23013/9611/79733/23054/9759/28996/2737/6667/2033/1870/6872/4800/4862/5591/6907/6495/55814/10973/6877/10498/9612/51176/56938/83860/9575/6670/55809/6938/860/6875/56980/79718/25942/2957/9439/607/51132/2140/6878/7090/57649/81857/3146	45
GO:0098687	CC	GO:0098687	chromosomal region	37/662	350/19559	9.46565e-10	1.59338e-07	1.31855e-07	5253/4175/23047/4174/1763/57187/9937/55320/84444/10664/4171/259282/23137/9735/10274/5591/23347/286053/23244/27085/55183/7175/55345/9126/3070/10735/545/5885/3619/25942/4659/170506/7013/7486/57122/79228/23279	37
GO:0034399	CC	GO:0034399	nuclear periphery	21/662	131/19559	3.06227e-09	3.86611e-07	3.19926e-07	5422/4602/22976/9360/4001/10274/7175/9612/64395/78994/10250/9126/10735/9972/23165/5885/11260/6314/9782/22880/57122	21
GO:0017053	CC	GO:0017053	transcription repressor complex	15/662	76/19559	3.13341e-08	3.16475e-06	2.61887e-06	7023/23013/9611/9759/2737/6667/6907/9612/6670/56980/79718/25942/51132/57649/3146	15
GO:0005819	CC	GO:0005819	spindle	35/662	367/19559	3.82491e-08	3.2193e-06	2.66402e-06	7840/56992/9611/22832/9859/9857/259282/9113/9735/10733/10274/26271/57448/6907/4628/55183/26112/7175/10426/9126/10735/1894/27229/55171/55755/137886/5885/11104/6683/79718/3619/7013/121441/27436/3796	35
GO:0000118	CC	GO:0000118	histone deacetylase complex	14/662	77/19559	2.64363e-07	1.90719e-05	1.57822e-05	8295/9611/9759/2122/57634/6907/81611/9612/55809/79595/79718/25942/57649/51780	14
GO:1904949	CC	GO:1904949	ATPase complex	14/662	78/19559	3.12293e-07	1.97135e-05	1.63132e-05	8295/57634/81611/8289/6601/6597/51773/6599/6595/8467/10042/86/57492/5981	14
GO:0016363	CC	GO:0016363	nuclear matrix	16/662	109/19559	7.92832e-07	4.44867e-05	3.68134e-05	5422/4602/22976/9360/4001/10274/9612/64395/10250/9126/10735/5885/11260/6314/9782/22880	16
GO:0070603	CC	GO:0070603	SWI/SNF superfamily-type complex	13/662	74/19559	1.06476e-06	5.23821e-05	4.33469e-05	8295/57634/81611/8289/6601/6597/51773/6599/6595/8467/10042/86/57492	13
GO:0071564	CC	GO:0071564	npBAF complex	6/662	12/19559	1.141e-06	5.23821e-05	4.33469e-05	8289/6601/6597/6599/6595/86	6
GO:0005814	CC	GO:0005814	centriole	18/662	143/19559	1.66755e-06	6.76446e-05	5.59769e-05	7840/85444/10198/22832/22995/9859/9857/9786/163786/10733/153241/11158/8924/10426/55835/25914/121441/3796	18
GO:0016514	CC	GO:0016514	SWI/SNF complex	7/662	19/19559	1.74135e-06	6.76446e-05	5.59769e-05	8289/6601/6597/6599/6595/86/57492	7
GO:0090575	CC	GO:0090575	RNA polymerase II transcription regulator complex	19/662	161/19559	2.30957e-06	8.33096e-05	6.89399e-05	8295/79733/28996/1870/6872/4800/4862/10973/6877/10498/51176/83860/9575/6938/6875/2957/607/6878/7090	19
GO:0071565	CC	GO:0071565	nBAF complex	6/662	15/19559	5.66444e-06	0.000190703	0.000157809	8289/6601/6597/6599/6595/57492	6
GO:0001650	CC	GO:0001650	fibrillar center	16/662	129/19559	7.56921e-06	0.000238903	0.000197696	9937/9743/4782/55127/114785/55809/9879/6875/7013/8161/8467/55536/8731/23607/31/92140	16
GO:0000781	CC	GO:0000781	chromosome, telomeric region	18/662	164/19559	1.17743e-05	0.000349767	0.000289437	4175/4174/1763/57187/9937/84444/4171/23137/5591/23347/286053/55183/55345/545/170506/7013/7486/79228	18
GO:0000922	CC	GO:0000922	spindle pole	18/662	165/19559	1.28074e-05	0.000359319	0.000297342	7840/259282/9113/9735/10733/10274/57448/10426/9126/10735/27229/55171/55755/137886/5885/11104/121441/3796	18
GO:0005635	CC	GO:0005635	nuclear envelope	35/662	473/19559	1.37843e-05	0.000366371	0.000303178	23224/5422/55329/56255/4001/89795/57508/5903/596/9631/26057/7112/55183/7175/23001/83860/23039/114882/9972/10526/23165/55916/11270/6683/11260/55326/9782/10527/23369/57122/23200/3930/286148/23279/92140	35
GO:0000793	CC	GO:0000793	condensed chromosome	21/662	222/19559	2.28076e-05	0.000575892	0.000476558	5253/4288/55320/10664/259282/10051/23137/9735/10274/10592/23476/286053/55183/672/9126/10735/5885/3619/8467/57122/3146	21
GO:0071013	CC	GO:0071013	catalytic step 2 spliceosome	12/662	87/19559	3.56141e-05	0.000836366	0.000692105	57703/9092/8899/10250/10594/23524/988/220988/27316/10992/23451/23020	12
GO:0031965	CC	GO:0031965	nuclear membrane	25/662	301/19559	3.64358e-05	0.000836366	0.000692105	23224/56255/4001/89795/57508/5903/596/9631/26057/55183/7175/23001/83860/114882/9972/23165/11270/6683/9782/23369/57122/23200/3930/286148/92140	25
GO:0000775	CC	GO:0000775	chromosome, centromeric region	19/662	196/19559	3.95312e-05	0.000840996	0.000695936	5253/23047/55320/10664/259282/9735/10274/23244/27085/7175/9126/3070/10735/5885/3619/25942/4659/57122/23279	19
GO:0016605	CC	GO:0016605	PML body	13/662	102/19559	3.99681e-05	0.000840996	0.000695936	28996/7994/23137/286053/23001/9994/545/6670/204851/219988/10114/8554/51567	13
GO:0018995	CC	GO:0018995	host cellular component	10/662	65/19559	6.147e-05	0.00119394	0.000988	89853/7155/5903/9631/7175/9972/23165/558/57122/23279	10
GO:0043657	CC	GO:0043657	host cell	10/662	65/19559	6.147e-05	0.00119394	0.000988	89853/7155/5903/9631/7175/9972/23165/558/57122/23279	10
GO:0071011	CC	GO:0071011	precatalytic spliceosome	9/662	53/19559	6.45167e-05	0.0012067	0.000998562	57703/55119/9092/10594/23524/10992/23451/23020/84811	9
GO:0000123	CC	GO:0000123	histone acetyltransferase complex	11/662	83/19559	0.000108389	0.00195487	0.00161768	8295/57634/3054/7994/2033/6877/9678/23522/79960/86/6878	11
GO:0035327	CC	GO:0035327	transcriptionally active chromatin	6/662	24/19559	0.00011739	0.0020442	0.00169161	55904/79664/23379/11168/9652/9646	6
GO:0005643	CC	GO:0005643	nuclear pore	11/662	85/19559	0.000134778	0.00226876	0.00187743	5903/9631/7175/23039/9972/23165/55916/11260/10527/57122/23279	11
GO:0032993	CC	GO:0032993	protein-DNA complex	18/662	205/19559	0.000220734	0.00355842	0.00294465	5422/257218/5469/7994/6667/2033/4800/5591/10714/51176/6670/8091/23522/2957/988/7013/57418/5557	18
GO:0034708	CC	GO:0034708	methyltransferase complex	12/662	105/19559	0.000225484	0.00355842	0.00294465	58508/22976/23054/23091/3054/6872/4297/8085/9739/23067/8731/6878	12
GO:0071005	CC	GO:0071005	U2-type precatalytic spliceosome	8/662	50/19559	0.000252196	0.00377782	0.0031262	57703/9092/10594/23524/10992/23451/23020/84811	8
GO:0031527	CC	GO:0031527	filopodium membrane	5/662	18/19559	0.000259732	0.00377782	0.0031262	23224/1756/7402/382/84168	5
GO:0035097	CC	GO:0035097	histone methyltransferase complex	10/662	77/19559	0.000261829	0.00377782	0.0031262	58508/22976/23054/3054/6872/4297/8085/9739/23067/6878	10
GO:0005681	CC	GO:0005681	spliceosomal complex	17/662	192/19559	0.000296382	0.00401052	0.00331876	494115/57703/55119/9092/8899/10250/10594/23524/3189/988/220988/1665/27316/10992/23451/23020/84811	17
GO:0031248	CC	GO:0031248	protein acetyltransferase complex	11/662	93/19559	0.000301782	0.00401052	0.00331876	8295/57634/3054/7994/2033/6877/9678/23522/79960/86/6878	11
GO:1902493	CC	GO:1902493	acetyltransferase complex	11/662	93/19559	0.000301782	0.00401052	0.00331876	8295/57634/3054/7994/2033/6877/9678/23522/79960/86/6878	11
GO:0036464	CC	GO:0036464	cytoplasmic ribonucleoprotein granule	19/662	233/19559	0.000383532	0.00496625	0.00410964	23215/4154/340554/57690/27161/55802/9575/9475/57521/219988/6311/27327/170506/23019/23369/26019/26097/5093/57532	19
GO:0043596	CC	GO:0043596	nuclear replication fork	7/662	41/19559	0.000406591	0.00513321	0.00424781	5422/10714/56916/11169/988/8467/5557	7
GO:0030496	CC	GO:0030496	midbody	16/662	182/19559	0.000478134	0.00588922	0.00487341	63971/285331/57448/4628/5727/26112/11064/1894/10640/11104/6683/3619/9101/5586/382/10015	16
GO:0000930	CC	GO:0000930	gamma-tubulin complex	5/662	21/19559	0.000567043	0.00681802	0.00564201	672/10426/55835/27229/55755	5
GO:0005657	CC	GO:0005657	replication fork	9/662	71/19559	0.000631613	0.00738582	0.00611187	5422/10714/56916/11169/988/7486/8467/5557/5981	9
GO:0035770	CC	GO:0035770	ribonucleoprotein granule	19/662	243/19559	0.000643517	0.00738582	0.00611187	23215/4154/340554/57690/27161/55802/9575/9475/57521/219988/6311/27327/170506/23019/23369/26019/26097/5093/57532	19
GO:0042575	CC	GO:0042575	DNA polymerase complex	5/662	22/19559	0.000713542	0.00800753	0.00662635	5980/5422/1763/10714/5557	5
GO:0005874	CC	GO:0005874	microtubule	28/662	431/19559	0.000808828	0.00887952	0.00734793	56992/22832/9859/89795/63971/1778/55605/259282/161436/9735/285331/10426/55835/93663/27229/55755/55614/11104/6683/3619/8661/64837/3799/57606/157922/27436/3796/10564	28
GO:0005669	CC	GO:0005669	transcription factor TFIID complex	6/662	34/19559	0.000879711	0.00945221	0.00782184	6872/6877/83860/6875/2957/6878	6
GO:0000346	CC	GO:0000346	transcription export complex	4/662	14/19559	0.00099259	0.0102298	0.00846527	57187/79228/26097/9877	4
GO:0008278	CC	GO:0008278	cohesin complex	4/662	14/19559	0.00099259	0.0102298	0.00846527	10274/9126/10735/5885	4
GO:0000784	CC	GO:0000784	nuclear chromosome, telomeric region	12/662	124/19559	0.00102929	0.0103958	0.00860271	4175/4174/1763/57187/9937/4171/5591/23347/55345/545/7013/79228	12
GO:0005684	CC	GO:0005684	U2-type spliceosomal complex	10/662	93/19559	0.00118993	0.0117826	0.00975027	57703/9092/10594/23524/988/1665/10992/23451/23020/84811	10
GO:0000792	CC	GO:0000792	heterochromatin	9/662	78/19559	0.00125477	0.0121857	0.0100839	79968/7155/56916/3070/8091/3619/22880/23466/4204	9
GO:0005871	CC	GO:0005871	kinesin complex	7/662	51/19559	0.00156382	0.0149005	0.0123304	56992/63971/55605/55614/64837/3799/3796	7
GO:0070822	CC	GO:0070822	Sin3-type complex	4/662	16/19559	0.00170999	0.0159916	0.0132333	9611/79595/25942/57649	4
GO:0072686	CC	GO:0072686	mitotic spindle	12/662	133/19559	0.00188491	0.0173069	0.0143217	9611/9859/10274/6907/7175/9126/10735/1894/55755/11104/79718/27436	12
GO:0016592	CC	GO:0016592	mediator complex	6/662	41/19559	0.00240746	0.0217101	0.0179655	5469/9774/23389/9968/9439/81857	6
GO:0055029	CC	GO:0055029	nuclear DNA-directed RNA polymerase complex	10/662	103/19559	0.00257294	0.0227954	0.0188635	5422/8295/6872/6877/83860/6875/2957/9646/6878/5557	10
GO:0000428	CC	GO:0000428	DNA-directed RNA polymerase complex	10/662	104/19559	0.00276258	0.0240535	0.0199046	5422/8295/6872/6877/83860/6875/2957/9646/6878/5557	10
GO:0097431	CC	GO:0097431	mitotic spindle pole	5/662	30/19559	0.00308865	0.0264368	0.0218768	10274/9126/10735/55755/11104	5
GO:0090543	CC	GO:0090543	Flemming body	5/662	31/19559	0.00358168	0.0300992	0.0249075	285331/57448/11064/382/10015	5
GO:0030880	CC	GO:0030880	RNA polymerase complex	10/662	108/19559	0.00363575	0.0300992	0.0249075	5422/8295/6872/6877/83860/6875/2957/9646/6878/5557	10
GO:0005637	CC	GO:0005637	nuclear inner membrane	7/662	60/19559	0.00401734	0.0327219	0.0270778	56255/4001/11270/9782/23200/3930/286148	7
GO:0000242	CC	GO:0000242	pericentriolar material	4/662	21/19559	0.00491705	0.0394145	0.032616	22995/11158/55755/121441	4
GO:0031010	CC	GO:0031010	ISWI-type complex	3/662	11/19559	0.00519654	0.0398566	0.0329819	51773/8467/10042	3
GO:1990907	CC	GO:1990907	beta-catenin-TCF complex	3/662	11/19559	0.00519654	0.0398566	0.0329819	51176/607/7090	3
GO:0016591	CC	GO:0016591	RNA polymerase II, holoenzyme	8/662	79/19559	0.00520898	0.0398566	0.0329819	8295/6872/6877/83860/6875/2957/9646/6878	8
GO:0061695	CC	GO:0061695	transferase complex, transferring phosphorus-containing groups	17/662	253/19559	0.0058202	0.0438686	0.0363019	5980/5422/8295/1763/6872/10714/6877/9779/83860/6875/5218/2957/9646/30849/6878/5557/904	17
GO:0000812	CC	GO:0000812	Swr1 complex	3/662	12/19559	0.00675602	0.0461053	0.0381528	8295/57634/81611	3
GO:0042405	CC	GO:0042405	nuclear inclusion body	3/662	12/19559	0.00675602	0.0461053	0.0381528	5903/7175/9972	3
GO:0042555	CC	GO:0042555	MCM complex	3/662	12/19559	0.00675602	0.0461053	0.0381528	4175/4174/4171	3
GO:0044615	CC	GO:0044615	nuclear pore nuclear basket	3/662	12/19559	0.00675602	0.0461053	0.0381528	5903/7175/9972	3
GO:0048188	CC	GO:0048188	Set1C/COMPASS complex	3/662	12/19559	0.00675602	0.0461053	0.0381528	3054/9739/23067	3
GO:0071006	CC	GO:0071006	U2-type catalytic step 1 spliceosome	3/662	12/19559	0.00675602	0.0461053	0.0381528	57703/10594/23020	3
GO:0071012	CC	GO:0071012	catalytic step 1 spliceosome	3/662	12/19559	0.00675602	0.0461053	0.0381528	57703/10594/23020	3
GO:0000776	CC	GO:0000776	kinetochore	11/662	137/19559	0.00692592	0.0466345	0.0385907	5253/55320/259282/9735/27085/7175/3619/25942/4659/57122/23279	11
GO:0042393	MF	GO:0042393	histone binding	41/649	238/18352	2.80395e-17	1.76088e-14	1.48757e-14	5253/58508/55023/114803/55904/7994/4171/6872/23476/139886/6907/4297/54454/81550/8085/81611/1105/10771/10498/51176/9678/80012/90378/6601/8028/6597/55206/55170/9733/6749/23522/51773/79718/6599/6595/5757/8467/10527/10541/8019/23198	41
GO:0003712	MF	GO:0003712	transcription coregulator activity	60/649	498/18352	7.18125e-17	2.25491e-14	1.90492e-14	8295/5253/58508/23013/9611/79733/23054/5469/9759/28996/114803/10915/3054/7994/2033/9774/23476/11168/6907/81550/8085/672/10499/10771/6877/23389/7025/10498/9612/55835/8289/9994/6601/55809/6597/57178/23522/51773/79718/25942/6599/6595/9968/9439/8554/607/5784/79960/1859/51132/86/6878/57492/7090/57649/4204/51780/51567/92140/3146	60
GO:0003713	MF	GO:0003713	transcription coactivator activity	35/649	267/18352	2.30335e-11	4.82167e-09	4.07329e-09	5253/58508/23054/5469/28996/114803/10915/3054/7994/2033/81550/8085/672/10499/6877/7025/10498/55835/8289/6601/55809/6597/57178/6599/6595/9968/9439/607/79960/1859/86/6878/57492/92140/3146	35
GO:0140297	MF	GO:0140297	DNA-binding transcription factor binding	37/649	347/18352	2.38164e-09	3.73917e-07	3.1588e-07	9611/23054/5469/9759/28996/10915/3054/6667/2033/9113/6872/596/11107/10499/9612/51176/8289/6801/55809/2551/6938/860/6875/6597/25942/2957/5757/9968/5393/23019/6878/7090/27086/81857/7392/92140/3146	37
GO:0070577	MF	GO:0070577	lysine-acetylated histone binding	9/649	22/18352	2.69533e-08	2.82111e-06	2.38324e-06	55023/6872/23476/4297/54454/10498/6597/8019/23198	9
GO:0140033	MF	GO:0140033	acetylation-dependent protein binding	9/649	22/18352	2.69533e-08	2.82111e-06	2.38324e-06	55023/6872/23476/4297/54454/10498/6597/8019/23198	9
GO:0016887	MF	GO:0016887	ATPase activity	39/649	423/18352	5.05542e-08	4.53543e-06	3.83147e-06	4175/257218/56992/4174/23195/80205/1763/23078/7155/57634/63971/1778/4171/55605/23347/4628/54454/10973/1105/56916/23405/3070/5189/9879/6597/55636/55614/11104/6683/6595/170506/1665/7486/8467/3799/22880/23020/3796/5981	39
GO:0004386	MF	GO:0004386	helicase activity	21/649	160/18352	2.30031e-07	1.80574e-05	1.52547e-05	4175/257218/4174/80205/1763/57634/4171/10973/1105/56916/23405/3070/9879/6597/55636/6595/170506/1665/7486/8467/23020	21
GO:0008094	MF	GO:0008094	DNA-dependent ATPase activity	16/649	108/18352	1.23212e-06	8.59745e-05	7.26301e-05	4175/4174/80205/1763/7155/4171/10973/1105/56916/6597/55636/6595/170506/7486/8467/5981	16
GO:0140097	MF	GO:0140097	catalytic activity, acting on DNA	23/649	209/18352	1.49023e-06	9.35866e-05	7.90608e-05	5980/5422/4175/3980/4174/80205/1763/9937/7155/4171/10714/10973/1105/55345/3978/56916/23405/55636/8091/170506/7013/7486/51567	23
GO:0061629	MF	GO:0061629	RNA polymerase II-specific DNA-binding transcription factor binding	26/649	267/18352	3.20475e-06	0.000182962	0.000154564	9611/23054/5469/28996/10915/6667/2033/9113/6872/10499/9612/51176/8289/6801/55809/6875/6597/25942/2957/9968/5393/23019/6878/27086/81857/92140	26
GO:0003714	MF	GO:0003714	transcription corepressor activity	21/649	194/18352	5.48921e-06	0.000286474	0.00024201	23013/9611/79733/5469/9759/28996/10915/6907/10771/9612/9994/55809/6597/79718/25942/8554/51132/7090/57649/4204/51567	21
GO:0042054	MF	GO:0042054	histone methyltransferase activity	11/649	59/18352	5.9302e-06	0.000286474	0.00024201	58508/2122/84444/11107/4297/8085/10498/9739/55870/55170/23067	11
GO:0140030	MF	GO:0140030	modification-dependent protein binding	18/649	153/18352	8.03095e-06	0.000360246	0.000304331	5253/55023/55904/6872/23476/139886/4297/54454/81550/1105/10771/10498/6597/10594/8019/56957/23198/7917	18
GO:0016922	MF	GO:0016922	nuclear receptor binding	14/649	101/18352	1.24682e-05	0.000510535	0.000431294	23054/5469/2033/9113/10499/9612/51176/8289/6801/55809/6597/23019/27086/81857	14
GO:0035257	MF	GO:0035257	nuclear hormone receptor binding	17/649	144/18352	1.36139e-05	0.000510535	0.000431294	9611/23054/5469/2033/9113/6872/10499/9612/51176/8289/6801/55809/6597/9968/23019/27086/81857	17
GO:0030695	MF	GO:0030695	GTPase regulator activity	27/649	307/18352	1.38202e-05	0.000510535	0.000431294	57522/10788/57186/80005/9743/50807/4649/5903/9732/57584/9824/9779/93663/55789/8829/1894/23094/6654/26037/2909/402/116987/54453/10527/392/1793/10395	27
GO:0005096	MF	GO:0005096	GTPase activator activity	25/649	275/18352	1.63285e-05	0.000559987	0.00047307	57522/10788/57186/80005/9743/50807/4649/5903/9732/57584/9824/9779/93663/55789/8829/1894/23094/6654/26037/2909/116987/54453/392/1793/10395	25
GO:0042800	MF	GO:0042800	histone methyltransferase activity (H3-K4 specific)	6/649	17/18352	1.69423e-05	0.000559987	0.00047307	58508/4297/8085/9739/55870/23067	6
GO:0051427	MF	GO:0051427	hormone receptor binding	18/649	177/18352	5.82585e-05	0.00182932	0.00154538	9611/23054/5469/2033/9113/6872/10499/9612/51176/8289/6801/55809/6597/5781/9968/23019/27086/81857	18
GO:0003678	MF	GO:0003678	DNA helicase activity	11/649	78/18352	8.97244e-05	0.00268319	0.00226672	4175/4174/80205/1763/4171/10973/1105/56916/55636/170506/7486	11
GO:0060589	MF	GO:0060589	nucleoside-triphosphatase regulator activity	27/649	348/18352	0.000120804	0.0034484	0.00291317	57522/10788/57186/80005/9743/50807/4649/5903/9732/57584/9824/9779/93663/55789/8829/1894/23094/6654/26037/2909/402/116987/54453/10527/392/1793/10395	27
GO:0035258	MF	GO:0035258	steroid hormone receptor binding	11/649	81/18352	0.00012708	0.00346983	0.00293126	23054/5469/2033/9113/9612/51176/6801/55809/6597/23019/27086	11
GO:0018024	MF	GO:0018024	histone-lysine N-methyltransferase activity	8/649	44/18352	0.000134546	0.00352063	0.00297418	58508/2122/84444/4297/8085/9739/55870/23067	8
GO:0031491	MF	GO:0031491	nucleosome binding	10/649	70/18352	0.000166935	0.0041934	0.00354253	8289/6601/8028/6597/8091/6749/6599/8467/86/57492	10
GO:0017016	MF	GO:0017016	Ras GTPase binding	30/649	415/18352	0.000182187	0.00440051	0.00371749	57522/10788/84926/23077/5903/201627/81846/1730/163486/9732/23312/9779/57531/1894/23039/6654/9475/10526/55614/10640/51735/11260/5062/54453/5586/10527/392/23268/1793/1856	30
GO:0019787	MF	GO:0019787	ubiquitin-like protein transferase activity	32/649	457/18352	0.000200536	0.00463441	0.00391509	257218/5469/9759/23077/5903/11060/10277/6872/8925/57448/286053/117584/672/8924/26046/23014/57531/10075/64682/51366/283450/80829/9968/257160/8554/55182/51132/25831/64795/6992/8453/64750	32
GO:0008170	MF	GO:0008170	N-methyltransferase activity	12/649	100/18352	0.000211558	0.00463441	0.00391509	58508/196074/2122/84444/4297/8085/10498/9739/55870/55170/23067/8731	12
GO:0042826	MF	GO:0042826	histone deacetylase binding	13/649	115/18352	0.00021401	0.00463441	0.00391509	7023/9611/25836/9759/2737/7155/6667/9612/51176/3184/170506/5586/11051	13
GO:0015631	MF	GO:0015631	tubulin binding	27/649	365/18352	0.000262093	0.005396	0.00455847	7840/56992/89795/63971/9857/55605/161436/285331/672/26112/7175/10426/55835/9126/57551/27229/55755/26060/55614/11104/6683/4976/7013/3799/157922/27436/3796	27
GO:0070491	MF	GO:0070491	repressing transcription factor binding	10/649	74/18352	0.000266363	0.005396	0.00455847	9759/10915/6667/596/11107/860/25942/2957/7090/3146	10
GO:0031267	MF	GO:0031267	small GTPase binding	30/649	428/18352	0.000308803	0.00606026	0.00511963	57522/10788/84926/23077/5903/201627/81846/1730/163486/9732/23312/9779/57531/1894/23039/6654/9475/10526/55614/10640/51735/11260/5062/54453/5586/10527/392/23268/1793/1856	30
GO:0008276	MF	GO:0008276	protein methyltransferase activity	11/649	91/18352	0.000360717	0.00683418	0.00577343	58508/2122/84444/11107/4297/8085/10498/9739/55870/55170/23067	11
GO:0017056	MF	GO:0017056	structural constituent of nuclear pore	6/649	28/18352	0.000370004	0.00683418	0.00577343	9631/7175/9972/23165/57122/23279	6
GO:0008022	MF	GO:0008022	protein C-terminus binding	17/649	189/18352	0.000405586	0.00711583	0.00601136	4288/23215/25836/7155/6667/2033/153241/6907/23328/27161/5189/9656/6311/9968/8161/8554/23607	17
GO:0043138	MF	GO:0043138	3'-5' DNA helicase activity	5/649	19/18352	0.000419116	0.00711583	0.00601136	4175/4174/4171/10973/7486	5
GO:0035197	MF	GO:0035197	siRNA binding	4/649	11/18352	0.000419245	0.00711583	0.00601136	83989/27161/23405/4204	4
GO:0008017	MF	GO:0008017	microtubule binding	21/649	265/18352	0.000504635	0.00833975	0.00704531	7840/56992/89795/63971/9857/55605/161436/285331/26112/10426/27229/55755/55614/11104/6683/4976/7013/3799/157922/27436/3796	21
GO:0008536	MF	GO:0008536	Ran GTPase binding	7/649	41/18352	0.000528039	0.00850279	0.00718305	84926/23077/5903/23039/10526/11260/10527	7
GO:0004843	MF	GO:0004843	thiol-dependent ubiquitin-specific protease activity	12/649	115/18352	0.000768779	0.0117754	0.00994775	114803/54726/23358/9736/8975/57695/9101/219333/84132/57646/56957/84669	12
GO:0101005	MF	GO:0101005	ubiquitinyl hydrolase activity	12/649	115/18352	0.000768779	0.0117754	0.00994775	114803/54726/23358/9736/8975/57695/9101/219333/84132/57646/56957/84669	12
GO:0008013	MF	GO:0008013	beta-catenin binding	10/649	85/18352	0.000819838	0.0122585	0.0103559	2737/2033/6907/10498/51176/9739/79718/9968/607/23607	10
GO:0004674	MF	GO:0004674	protein serine/threonine kinase activity	29/649	435/18352	0.000860685	0.01257	0.010619	5578/23049/28996/673/9113/6872/9874/23178/10733/23476/5591/5613/9748/8899/4216/545/57551/27347/9475/204851/5218/5062/10114/5586/1859/30849/51347/5601/5584	29
GO:0031490	MF	GO:0031490	chromatin DNA binding	11/649	106/18352	0.00131628	0.0184233	0.0155638	5469/10664/2033/9575/6601/6597/55206/8091/6599/86/51780	11
GO:0016279	MF	GO:0016279	protein-lysine N-methyltransferase activity	8/649	61/18352	0.00132014	0.0184233	0.0155638	58508/2122/84444/4297/8085/9739/55870/23067	8
GO:0016278	MF	GO:0016278	lysine N-methyltransferase activity	8/649	62/18352	0.00146967	0.0200642	0.01695	58508/2122/84444/4297/8085/9739/55870/23067	8
GO:0003777	MF	GO:0003777	microtubule motor activity	9/649	77/18352	0.00154659	0.0206651	0.0174576	56992/63971/1778/55605/9126/55614/64837/3799/3796	9
GO:0005085	MF	GO:0005085	guanyl-nucleotide exchange factor activity	17/649	215/18352	0.00170897	0.0221627	0.0187228	6103/80005/23077/201627/8925/81846/163486/55619/9732/8924/1894/6654/51735/54453/23268/1793/10564	17
GO:0016251	MF	GO:0016251	RNA polymerase II general transcription initiation factor activity	6/649	37/18352	0.00174327	0.0221627	0.0187228	6872/6877/83860/6875/2957/6878	6
GO:0004842	MF	GO:0004842	ubiquitin-protein transferase activity	28/649	435/18352	0.00176455	0.0221627	0.0187228	257218/5469/23077/11060/10277/6872/8925/57448/117584/672/8924/26046/23014/57531/10075/64682/51366/283450/80829/9968/257160/55182/51132/25831/64795/6992/8453/64750	28
GO:0008242	MF	GO:0008242	omega peptidase activity	12/649	128/18352	0.00195495	0.023919	0.0202065	114803/54726/23358/9736/8975/57695/9101/219333/84132/57646/56957/84669	12
GO:0008168	MF	GO:0008168	methyltransferase activity	17/649	218/18352	0.00198055	0.023919	0.0202065	1787/58508/196074/2122/84444/11107/4297/8085/10498/4548/7799/9739/55870/55170/56980/23067/8731	17
GO:0033613	MF	GO:0033613	activating transcription factor binding	9/649	80/18352	0.00202493	0.0239935	0.0202694	9611/9759/28996/3054/2033/2551/25942/5757/5393	9
GO:0042974	MF	GO:0042974	retinoic acid receptor binding	5/649	27/18352	0.00230301	0.0267832	0.0226261	23054/5469/9612/23019/81857	5
GO:0003697	MF	GO:0003697	single-stranded DNA binding	11/649	114/18352	0.00236572	0.0270122	0.0228196	5422/4175/4174/4171/10592/64710/170506/7013/51567/5093/3146	11
GO:0070628	MF	GO:0070628	proteasome binding	4/649	17/18352	0.00255302	0.0286303	0.0241865	26278/8975/23198/7917	4
GO:0030374	MF	GO:0030374	nuclear receptor transcription coactivator activity	7/649	54/18352	0.0027998	0.0308469	0.0260591	23054/5469/10499/10498/55809/57178/9968	7
GO:0008301	MF	GO:0008301	DNA binding, bending	4/649	18/18352	0.00319159	0.0339715	0.0286987	51176/8091/7013/3146	4
GO:0017116	MF	GO:0017116	single-stranded DNA helicase activity	4/649	18/18352	0.00319159	0.0339715	0.0286987	4175/4174/1763/4171	4
GO:0016741	MF	GO:0016741	transferase activity, transferring one-carbon groups	17/649	229/18352	0.00330552	0.0345977	0.0292277	1787/58508/196074/2122/84444/11107/4297/8085/10498/4548/7799/9739/55870/55170/56980/23067/8731	17
GO:0030331	MF	GO:0030331	estrogen receptor binding	6/649	42/18352	0.00338868	0.0348867	0.0294718	23054/5469/9113/51176/6801/23019	6
GO:0140223	MF	GO:0140223	general transcription initiation factor activity	6/649	43/18352	0.00382273	0.0387206	0.0327106	6872/6877/83860/6875/2957/6878	6
GO:0019789	MF	GO:0019789	SUMO transferase activity	4/649	19/18352	0.00393092	0.0391844	0.0331025	9759/5903/286053/8554	4
GO:0070016	MF	GO:0070016	armadillo repeat domain binding	3/649	10/18352	0.00438547	0.0430324	0.0363533	51176/6801/23019	3
GO:0008757	MF	GO:0008757	S-adenosylmethionine-dependent methyltransferase activity	13/649	160/18352	0.00454623	0.0439236	0.0371061	1787/58508/196074/2122/84444/4297/8085/10498/9739/55870/55170/23067/8731	13
GO:0061980	MF	GO:0061980	regulatory RNA binding	6/649	45/18352	0.00481255	0.0457922	0.0386846	83989/27161/23405/9782/23369/4204	6
GO:0017048	MF	GO:0017048	Rho GTPase binding	13/649	162/18352	0.00504554	0.0472925	0.0399521	57522/10788/1730/9732/57531/1894/6654/9475/5062/5586/23268/1793/1856	13
