# Supplementary material for: The endosteal niche regulates breast cancer cell dormancy in bone: identification of new molecular determinants
Source: Bone Res. 2026 May 14;14:51. doi: 10.1038/s41413-026-00535-3 (PMC13176332; doi:10.1038/s41413-026-00535-3)
Supplement: Supplementary file 6 — Supplemental Data file 5 [file 41413_2026_535_MOESM6_ESM.xlsx]

## Sheet: KEGG_DOWN_Notch1High
	ID	Description	GeneRatio	BgRatio	pvalue	p.adjust	qvalue	geneID	Count
hsa04520	hsa04520	Adherens junction	8/87	71/8160	7.41938e-07	0.000138742	0.000123396	5818/1956/6934/10163/2033/1387/5792/81	8
hsa04510	hsa04510	Focal adhesion	10/87	201/8160	5.04697e-05	0.00471891	0.00419695	3371/1956/5578/2316/5062/2909/2002/1729/81/7094	10
hsa04919	hsa04919	Thyroid hormone signaling pathway	7/87	121/8160	0.000290212	0.0180899	0.0160889	5469/5578/2033/1387/4851/9968/488	7
hsa05225	hsa05225	Hepatocellular carcinoma	7/87	168/8160	0.00202911	0.0814317	0.0724244	1870/1956/8289/6934/5578/2002/6597	7
hsa04810	hsa04810	Regulation of actin cytoskeleton	8/87	218/8160	0.00217732	0.0814317	0.0724244	1956/10163/5062/2909/1729/2768/81/4478	8
hsa04330	hsa04330	Notch signaling pathway	4/87	59/8160	0.00351148	0.0895583	0.0796522	9612/2033/1387/4851	4
hsa05215	hsa05215	Prostate cancer	5/87	97/8160	0.00366616	0.0895583	0.0796522	1870/1956/6934/2033/1387	5
hsa01522	hsa01522	Endocrine resistance	5/87	98/8160	0.00383137	0.0895583	0.0796522	1870/1956/5469/10498/4851	5
hsa05206	hsa05206	MicroRNAs in cancer	9/87	310/8160	0.0055747	0.102296	0.0909811	1870/3371/1956/5578/6541/2033/1387/4851/1786	9
hsa03013	hsa03013	Nucleocytoplasmic transport	5/87	108/8160	0.00578908	0.102296	0.0909811	9883/100101267/79711/23511/22794	5
hsa04066	hsa04066	HIF-1 signaling pathway	5/87	109/8160	0.00601742	0.102296	0.0909811	1956/5578/2033/1387/3099	5
hsa05166	hsa05166	Human T-cell leukemia virus 1 infection	7/87	222/8160	0.00929099	0.144785	0.12877	1870/8295/2033/1387/6722/2002/7094	7
hsa04012	hsa04012	ErbB signaling pathway	4/87	85/8160	0.0126794	0.172089	0.153054	1956/5578/5062/2002	4
hsa04360	hsa04360	Axon guidance	6/87	182/8160	0.0128836	0.172089	0.153054	6405/5578/4756/5362/5062/8482	6
hsa04910	hsa04910	Insulin signaling pathway	5/87	137/8160	0.0152739	0.190415	0.169353	5576/2194/5792/2002/3099	5
hsa04350	hsa04350	TGF-beta signaling pathway	4/87	94/8160	0.0177723	0.207714	0.184738	4756/79875/2033/1387	4
hsa05231	hsa05231	Choline metabolism in cancer	4/87	98/8160	0.0203918	0.22431	0.199499	23446/1956/5578/10163	4
hsa04916	hsa04916	Melanogenesis	4/87	101/8160	0.0225049	0.233329	0.20752	6934/5578/2033/1387	4
hsa05213	hsa05213	Endometrial cancer	3/87	58/8160	0.0237072	0.233329	0.20752	1956/6934/2002	3
hsa05161	hsa05161	Hepatitis B	5/87	162/8160	0.0291002	0.272087	0.241991	1870/5578/2033/1387/2002	5
hsa04670	hsa04670	Leukocyte transendothelial migration	4/87	114/8160	0.0331747	0.288687	0.256756	5578/2909/81/4478	4
hsa04720	hsa04720	Long-term potentiation	3/87	67/8160	0.03439	0.288687	0.256756	5578/2033/1387	3
hsa04010	hsa04010	MAPK signaling pathway	7/87	294/8160	0.0369187	0.288687	0.256756	1956/5578/2316/5062/6722/2002/2768	7
hsa05211	hsa05211	Renal cell carcinoma	3/87	69/8160	0.0370508	0.288687	0.256756	5062/2033/1387	3
hsa05223	hsa05223	Non-small cell lung cancer	3/87	72/8160	0.0412348	0.308436	0.27432	1870/1956/5578	3
hsa04110	hsa04110	Cell cycle	4/87	126/8160	0.0452586	0.314124	0.279378	1870/4171/2033/1387	4
hsa05214	hsa05214	Glioma	3/87	75/8160	0.0456474	0.314124	0.279378	1870/1956/5578	3
hsa05131	hsa05131	Shigellosis	6/87	247/8160	0.0478434	0.314124	0.279378	1956/10163/3099/1729/81/7094	6
hsa05412	hsa05412	Arrhythmogenic right ventricular cardiomyopathy	3/87	77/8160	0.0487144	0.314124	0.279378	1605/6934/488	3
hsa03030	hsa03030	DNA replication	2/87	36/8160	0.0560362	0.349292	0.310657	4171/3978	2
hsa05017	hsa05017	Spinocerebellar ataxia	4/87	143/8160	0.0660716	0.382482	0.340175	5578/23152/6311/488	4
hsa05205	hsa05205	Proteoglycans in cancer	5/87	205/8160	0.067445	0.382482	0.340175	1956/5578/2316/2002/4478	5
hsa05219	hsa05219	Bladder cancer	2/87	41/8160	0.0705097	0.382482	0.340175	1870/1956	2
hsa03040	hsa03040	Spliceosome	4/87	147/8160	0.0715876	0.382482	0.340175	10291/10594/23020/10523	4
hsa05224	hsa05224	Breast cancer	4/87	147/8160	0.0715876	0.382482	0.340175	1870/1956/6934/4851	4
hsa04912	hsa04912	GnRH signaling pathway	3/87	93/8160	0.0766987	0.398407	0.354339	1956/5578/2002	3
hsa04934	hsa04934	Cushing syndrome	4/87	155/8160	0.0833054	0.42103	0.37446	8085/1870/1956/6934	4
hsa04514	hsa04514	Cell adhesion molecules	4/87	157/8160	0.0863749	0.425055	0.37804	1002/5818/4756/5792	4
hsa04933	hsa04933	AGE-RAGE signaling pathway in diabetic complications	3/87	100/8160	0.0907421	0.429281	0.381798	5578/7056/1729	3
hsa05163	hsa05163	Human cytomegalovirus infection	5/87	225/8160	0.0918248	0.429281	0.381798	1870/1956/5578/2002/2768	5
hsa04928	hsa04928	Parathyroid hormone synthesis, secretion and action	3/87	106/8160	0.103571	0.472383	0.420133	1956/5578/2768	3
hsa04310	hsa04310	Wnt signaling pathway	4/87	170/8160	0.107638	0.475609	0.423001	6934/5578/2033/1387	4
hsa05164	hsa05164	Influenza A	4/87	171/8160	0.109365	0.475609	0.423001	5578/2033/1387/11100	4
hsa01200	hsa01200	Carbon metabolism	3/87	115/8160	0.124066	0.527281	0.468958	4329/4967/3099	3
hsa04935	hsa04935	Growth hormone synthesis, secretion and action	3/87	119/8160	0.133617	0.533218	0.474238	5578/2033/1387	3
hsa04730	hsa04730	Long-term depression	2/87	60/8160	0.134017	0.533218	0.474238	5578/2768	2
hsa05416	hsa05416	Viral myocarditis	2/87	60/8160	0.134017	0.533218	0.474238	1605/1981	2
hsa05165	hsa05165	Human papillomavirus infection	6/87	331/8160	0.141039	0.542156	0.482188	3371/1956/6934/2033/1387/4851	6
hsa00310	hsa00310	Lysine degradation	2/87	63/8160	0.144962	0.542156	0.482188	8085/23067	2
hsa03250	hsa03250	Viral life cycle - HIV-1	2/87	63/8160	0.144962	0.542156	0.482188	2033/1387	2
hsa05167	hsa05167	Kaposi sarcoma-associated herpesvirus infection	4/87	194/8160	0.152351	0.558619	0.49683	1870/6934/2033/1387	4
hsa05130	hsa05130	Pathogenic Escherichia coli infection	4/87	197/8160	0.158383	0.563931	0.501554	10163/5062/147179/2768	4
hsa05221	hsa05221	Acute myeloid leukemia	2/87	67/8160	0.159831	0.563931	0.501554	8864/6934	2
hsa04068	hsa04068	FoxO signaling pathway	3/87	131/8160	0.163705	0.566278	0.503642	1956/2033/1387	3
hsa00450	hsa00450	Selenocompound metabolism	1/87	17/8160	0.166735	0.566278	0.503642	51540	1
hsa05230	hsa05230	Central carbon metabolism in cancer	2/87	70/8160	0.171162	0.566278	0.503642	1956/3099	2
hsa05203	hsa05203	Viral carcinogenesis	4/87	204/8160	0.1728	0.566278	0.503642	2033/1387/6722/81	4
hsa00061	hsa00061	Fatty acid biosynthesis	1/87	18/8160	0.175637	0.566278	0.503642	2194	1
hsa05218	hsa05218	Melanoma	2/87	72/8160	0.17879	0.566674	0.503994	1870/1956	2
hsa04015	hsa04015	Rap1 signaling pathway	4/87	210/8160	0.185511	0.578176	0.514223	1956/5578/23094/7094	4
hsa05212	hsa05212	Pancreatic cancer	2/87	76/8160	0.194198	0.595329	0.529479	1870/1956	2
hsa01521	hsa01521	EGFR tyrosine kinase inhibitor resistance	2/87	79/8160	0.205865	0.600975	0.5345	1956/5578	2
hsa04072	hsa04072	Phospholipase D signaling pathway	3/87	148/8160	0.209337	0.600975	0.5345	1956/5578/2768	3
hsa04024	hsa04024	cAMP signaling pathway	4/87	221/8160	0.209577	0.600975	0.5345	2033/1387/6662/488	4
hsa00900	hsa00900	Terpenoid backbone biosynthesis	1/87	22/8160	0.210317	0.600975	0.5345	2342	1
hsa05226	hsa05226	Gastric cancer	3/87	149/8160	0.212109	0.600975	0.5345	1870/1956/6934	3
hsa03430	hsa03430	Mismatch repair	1/87	23/8160	0.218759	0.610567	0.543032	3978	1
hsa04921	hsa04921	Oxytocin signaling pathway	3/87	154/8160	0.226088	0.620059	0.551474	1956/5578/2002	3
hsa05210	hsa05210	Colorectal cancer	2/87	86/8160	0.233357	0.620059	0.551474	1956/6934	2
hsa04512	hsa04512	ECM-receptor interaction	2/87	88/8160	0.241259	0.620059	0.551474	3371/1605	2
hsa04540	hsa04540	Gap junction	2/87	88/8160	0.241259	0.620059	0.551474	1956/5578	2
hsa04014	hsa04014	Ras signaling pathway	4/87	235/8160	0.241418	0.620059	0.551474	1956/5578/5062/2002	4
hsa04630	hsa04630	JAK-STAT signaling pathway	3/87	162/8160	0.248813	0.620059	0.551474	1956/2033/1387	3
hsa05410	hsa05410	Hypertrophic cardiomyopathy	2/87	90/8160	0.249175	0.620059	0.551474	1605/488	2
hsa04022	hsa04022	cGMP-PKG signaling pathway	3/87	167/8160	0.263196	0.620059	0.551474	6722/2768/488	3
hsa04530	hsa04530	Tight junction	3/87	169/8160	0.268981	0.620059	0.551474	154810/81/4478	3
hsa05414	hsa05414	Dilated cardiomyopathy	2/87	96/8160	0.272963	0.620059	0.551474	1605/488	2
hsa05132	hsa05132	Salmonella infection	4/87	249/8160	0.274312	0.620059	0.551474	79443/1778/6934/2316	4
hsa00020	hsa00020	Citrate cycle (TCA cycle)	1/87	30/8160	0.275408	0.620059	0.551474	4967	1
hsa03015	hsa03015	mRNA surveillance pathway	2/87	97/8160	0.276929	0.620059	0.551474	80335/22794	2
hsa04666	hsa04666	Fc gamma R-mediated phagocytosis	2/87	97/8160	0.276929	0.620059	0.551474	5578/10163	2
hsa04713	hsa04713	Circadian entrainment	2/87	97/8160	0.276929	0.620059	0.551474	8864/5578	2
hsa00052	hsa00052	Galactose metabolism	1/87	31/8160	0.283162	0.620059	0.551474	3099	1
hsa00410	hsa00410	beta-Alanine metabolism	1/87	31/8160	0.283162	0.620059	0.551474	4329	1
hsa04710	hsa04710	Circadian rhythm	1/87	31/8160	0.283162	0.620059	0.551474	8864	1
hsa00640	hsa00640	Propanoate metabolism	1/87	32/8160	0.290834	0.620059	0.551474	4329	1
hsa04972	hsa04972	Pancreatic secretion	2/87	102/8160	0.296735	0.620059	0.551474	5578/488	2
hsa05146	hsa05146	Amoebiasis	2/87	102/8160	0.296735	0.620059	0.551474	5578/81	2
hsa00051	hsa00051	Fructose and mannose metabolism	1/87	33/8160	0.298424	0.620059	0.551474	3099	1
hsa03410	hsa03410	Base excision repair	1/87	33/8160	0.298424	0.620059	0.551474	3978	1
hsa03020	hsa03020	RNA polymerase	1/87	34/8160	0.305935	0.628679	0.55914	246721	1
hsa04922	hsa04922	Glucagon signaling pathway	2/87	107/8160	0.316466	0.632315	0.562374	2033/1387	2
hsa00500	hsa00500	Starch and sucrose metabolism	1/87	36/8160	0.320718	0.632315	0.562374	3099	1
hsa01250	hsa01250	Biosynthesis of nucleotide sugars	1/87	37/8160	0.327992	0.632315	0.562374	3099	1
hsa04960	hsa04960	Aldosterone-regulated sodium reabsorption	1/87	37/8160	0.327992	0.632315	0.562374	5578	1
hsa05143	hsa05143	African trypanosomiasis	1/87	37/8160	0.327992	0.632315	0.562374	5578	1
hsa05216	hsa05216	Thyroid cancer	1/87	37/8160	0.327992	0.632315	0.562374	6934	1
hsa04071	hsa04071	Sphingolipid signaling pathway	2/87	119/8160	0.363256	0.693153	0.616482	5578/2768	2
hsa04962	hsa04962	Vasopressin-regulated water reabsorption	1/87	44/8160	0.376802	0.711736	0.633011	1778	1
hsa04611	hsa04611	Platelet activation	2/87	124/8160	0.382422	0.71513	0.636028	2909/7094	2
hsa04930	hsa04930	Type II diabetes mellitus	1/87	46/8160	0.390092	0.717904	0.638496	3099	1
hsa03420	hsa03420	Nucleotide excision repair	1/87	47/8160	0.396631	0.717904	0.638496	3978	1
hsa04973	hsa04973	Carbohydrate digestion and absorption	1/87	47/8160	0.396631	0.717904	0.638496	3099	1
hsa04926	hsa04926	Relaxin signaling pathway	2/87	129/8160	0.401347	0.717904	0.638496	1956/5578	2
hsa00280	hsa00280	Valine, leucine and isoleucine degradation	1/87	48/8160	0.403101	0.717904	0.638496	4329	1
hsa00520	hsa00520	Amino sugar and nucleotide sugar metabolism	1/87	49/8160	0.409503	0.722425	0.642517	3099	1
hsa05110	hsa05110	Vibrio cholerae infection	1/87	50/8160	0.415837	0.724159	0.644059	5578	1
hsa04270	hsa04270	Vascular smooth muscle contraction	2/87	134/8160	0.420003	0.724159	0.644059	5578/2768	2
hsa00270	hsa00270	Cysteine and methionine metabolism	1/87	51/8160	0.422103	0.724159	0.644059	1786	1
hsa05135	hsa05135	Yersinia infection	2/87	137/8160	0.431058	0.731891	0.650936	10163/147179	2
hsa04961	hsa04961	Endocrine and other factor-regulated calcium reabsorption	1/87	53/8160	0.434438	0.731891	0.650936	5578	1
hsa05162	hsa05162	Measles	2/87	139/8160	0.438367	0.731916	0.650959	7161/4478	2
hsa04120	hsa04120	Ubiquitin mediated proteolysis	2/87	142/8160	0.449237	0.735729	0.654349	10075/11060	2
hsa04936	hsa04936	Alcoholic liver disease	2/87	142/8160	0.449237	0.735729	0.654349	2194/6934	2
hsa04340	hsa04340	Hedgehog signaling pathway	1/87	56/8160	0.452453	0.735729	0.654349	1954	1
hsa01212	hsa01212	Fatty acid metabolism	1/87	57/8160	0.458332	0.738862	0.657136	2194	1
hsa04370	hsa04370	VEGF signaling pathway	1/87	59/8160	0.469901	0.750584	0.667561	5578	1
hsa04020	hsa04020	Calcium signaling pathway	3/87	240/8160	0.474027	0.750584	0.667561	1956/5578/488	3
hsa04261	hsa04261	Adrenergic signaling in cardiomyocytes	2/87	150/8160	0.477644	0.750584	0.667561	5578/488	2
hsa05217	hsa05217	Basal cell carcinoma	1/87	63/8160	0.492313	0.756706	0.673006	6934	1
hsa04929	hsa04929	GnRH secretion	1/87	64/8160	0.497768	0.756706	0.673006	5578	1
hsa04218	hsa04218	Cellular senescence	2/87	156/8160	0.498369	0.756706	0.673006	1870/28996	2
hsa04390	hsa04390	Hippo signaling pathway	2/87	157/8160	0.501773	0.756706	0.673006	7161/6934	2
hsa05160	hsa05160	Hepatitis C	2/87	157/8160	0.501773	0.756706	0.673006	1870/1956	2
hsa00010	hsa00010	Glycolysis / Gluconeogenesis	1/87	67/8160	0.513788	0.768626	0.683608	3099	1
hsa04664	hsa04664	Fc epsilon RI signaling pathway	1/87	68/8160	0.519014	0.770283	0.685082	5578	1
hsa05031	hsa05031	Amphetamine addiction	1/87	69/8160	0.524186	0.771832	0.686459	5578	1
hsa05120	hsa05120	Epithelial cell signaling in Helicobacter pylori infection	1/87	70/8160	0.529302	0.773277	0.687744	1956	1
hsa00562	hsa00562	Inositol phosphate metabolism	1/87	73/8160	0.544327	0.774984	0.689262	4329	1
hsa04115	hsa04115	p53 signaling pathway	1/87	73/8160	0.544327	0.774984	0.689262	7161	1
hsa05014	hsa05014	Amyotrophic lateral sclerosis	4/87	364/8160	0.547888	0.774984	0.689262	9883/100101267/23511/6311	4
hsa04918	hsa04918	Thyroid hormone synthesis	1/87	75/8160	0.554079	0.774984	0.689262	5578	1
hsa04971	hsa04971	Gastric acid secretion	1/87	76/8160	0.558877	0.774984	0.689262	5578	1
hsa05220	hsa05220	Chronic myeloid leukemia	1/87	76/8160	0.558877	0.774984	0.689262	1870	1
hsa05100	hsa05100	Bacterial invasion of epithelial cells	1/87	77/8160	0.563625	0.774984	0.689262	10163	1
hsa05140	hsa05140	Leishmaniasis	1/87	77/8160	0.563625	0.774984	0.689262	2002	1
hsa03018	hsa03018	RNA degradation	1/87	79/8160	0.572968	0.780408	0.694086	4849	1
hsa05152	hsa05152	Tuberculosis	2/87	180/8160	0.575916	0.780408	0.694086	2033/1387	2
hsa04610	hsa04610	Complement and coagulation cascades	1/87	85/8160	0.599829	0.791651	0.704086	7056	1
hsa04911	hsa04911	Insulin secretion	1/87	86/8160	0.604141	0.791651	0.704086	5578	1
hsa04260	hsa04260	Cardiac muscle contraction	1/87	87/8160	0.608406	0.791651	0.704086	488	1
hsa05202	hsa05202	Transcriptional misregulation in cancer	2/87	193/8160	0.614193	0.791651	0.704086	8864/6495	2
hsa04727	hsa04727	GABAergic synapse	1/87	89/8160	0.616801	0.791651	0.704086	5578	1
hsa05235	hsa05235	PD-L1 expression and PD-1 checkpoint pathway in cancer	1/87	89/8160	0.616801	0.791651	0.704086	1956	1
hsa05032	hsa05032	Morphine addiction	1/87	91/8160	0.625018	0.791651	0.704086	5578	1
hsa04658	hsa04658	Th1 and Th2 cell differentiation	1/87	92/8160	0.629062	0.791651	0.704086	4851	1
hsa04970	hsa04970	Salivary secretion	1/87	92/8160	0.629062	0.791651	0.704086	5578	1
hsa05222	hsa05222	Small cell lung cancer	1/87	92/8160	0.629062	0.791651	0.704086	1870	1
hsa05169	hsa05169	Epstein-Barr virus infection	2/87	202/8160	0.639137	0.791651	0.704086	1870/9612	2
hsa05016	hsa05016	Huntington disease	3/87	306/8160	0.639268	0.791651	0.704086	246721/2033/1387	3
hsa05415	hsa05415	Diabetic cardiomyopathy	2/87	203/8160	0.64183	0.791651	0.704086	5578/488	2
hsa04070	hsa04070	Phosphatidylinositol signaling system	1/87	97/8160	0.648639	0.791651	0.704086	5578	1
hsa04750	hsa04750	Inflammatory mediator regulation of TRP channels	1/87	98/8160	0.652431	0.791651	0.704086	5578	1
hsa04925	hsa04925	Aldosterone synthesis and secretion	1/87	98/8160	0.652431	0.791651	0.704086	5578	1
hsa04640	hsa04640	Hematopoietic cell lineage	1/87	99/8160	0.656181	0.791651	0.704086	945	1
hsa05170	hsa05170	Human immunodeficiency virus 1 infection	2/87	212/8160	0.665372	0.792513	0.704852	5578/5062	2
hsa05207	hsa05207	Chemical carcinogenesis - receptor activation	2/87	212/8160	0.665372	0.792513	0.704852	1956/5578	2
hsa04660	hsa04660	T cell receptor signaling pathway	1/87	104/8160	0.674343	0.798115	0.709835	5062	1
hsa04931	hsa04931	Insulin resistance	1/87	108/8160	0.688187	0.808256	0.718854	5792	1
hsa03008	hsa03008	Ribosome biogenesis in eukaryotes	1/87	109/8160	0.691556	0.808256	0.718854	54552	1
hsa04725	hsa04725	Cholinergic synapse	1/87	113/8160	0.704676	0.808383	0.718968	5578	1
hsa04724	hsa04724	Glutamatergic synapse	1/87	114/8160	0.707869	0.808383	0.718968	5578	1
hsa04726	hsa04726	Serotonergic synapse	1/87	115/8160	0.711028	0.808383	0.718968	5578	1
hsa04714	hsa04714	Thermogenesis	2/87	232/8160	0.71328	0.808383	0.718968	8289/6597	2
hsa05171	hsa05171	Coronavirus disease - COVID-19	2/87	232/8160	0.71328	0.808383	0.718968	1956/5578	2
hsa04722	hsa04722	Neurotrophin signaling pathway	1/87	119/8160	0.723329	0.814834	0.724705	7161	1
hsa04152	hsa04152	AMPK signaling pathway	1/87	121/8160	0.729284	0.816623	0.726296	2194	1
hsa04151	hsa04151	PI3K-Akt signaling pathway	3/87	354/8160	0.734877	0.817988	0.72751	3371/1956/5578	3
hsa04380	hsa04380	Osteoclast differentiation	1/87	128/8160	0.749145	0.826076	0.734703	2355	1
hsa04144	hsa04144	Endocytosis	2/87	251/8160	0.753415	0.826076	0.734703	1956/147179	2
hsa04650	hsa04650	Natural killer cell mediated cytotoxicity	1/87	131/8160	0.75721	0.826076	0.734703	5578	1
hsa04728	hsa04728	Dopaminergic synapse	1/87	132/8160	0.759841	0.826076	0.734703	5578	1
hsa04210	hsa04210	Apoptosis	1/87	136/8160	0.770085	0.826076	0.734703	84823	1
hsa05322	hsa05322	Systemic lupus erythematosus	1/87	136/8160	0.770085	0.826076	0.734703	81	1
hsa04915	hsa04915	Estrogen signaling pathway	1/87	138/8160	0.775044	0.826076	0.734703	1956	1
hsa05418	hsa05418	Fluid shear stress and atherosclerosis	1/87	139/8160	0.777484	0.826076	0.734703	7056	1
hsa04723	hsa04723	Retrograde endocannabinoid signaling	1/87	148/8160	0.798296	0.843398	0.750109	5578	1
hsa04145	hsa04145	Phagosome	1/87	152/8160	0.806917	0.847716	0.75395	1778	1
hsa04150	hsa04150	mTOR signaling pathway	1/87	156/8160	0.815174	0.851606	0.757409	5578	1
hsa04141	hsa04141	Protein processing in endoplasmic reticulum	1/87	171/8160	0.843143	0.875932	0.779044	10525	1
hsa04613	hsa04613	Neutrophil extracellular trap formation	1/87	190/8160	0.872635	0.901562	0.80184	5578	1
hsa05022	hsa05022	Pathways of neurodegeneration - multiple diseases	3/87	476/8160	0.89012	0.914574	0.813412	5578/6311/488	3
hsa05417	hsa05417	Lipid and atherosclerosis	1/87	215/8160	0.903239	0.919965	0.818207	5578	1
hsa05168	hsa05168	Herpes simplex virus 1 infection	3/87	495/8160	0.905207	0.919965	0.818207	100529215/3054/5818	3
hsa05208	hsa05208	Chemical carcinogenesis - reactive oxygen species	1/87	223/8160	0.911401	0.921254	0.819354	1956	1
hsa05020	hsa05020	Prion disease	1/87	273/8160	0.949026	0.954129	0.848592	4851	1
hsa05010	hsa05010	Alzheimer disease	1/87	384/8160	0.985248	0.985248	0.876269	488	1
