# Supplementary material for: The endosteal niche regulates breast cancer cell dormancy in bone: identification of new molecular determinants
Source: Bone Res. 2026 May 14;14:51. doi: 10.1038/s41413-026-00535-3 (PMC13176332; doi:10.1038/s41413-026-00535-3)
Supplement: Supplementary file 7 — Supplemental Data file 6 [file 41413_2026_535_MOESM7_ESM.xlsx]

## Sheet: KEGG_UP_Notch2High
	ID	Description	GeneRatio	BgRatio	pvalue	p.adjust	qvalue	geneID	Count
hsa04142	hsa04142	Lysosome	21/390	132/8160	1.00073e-06	0.000298218	0.000275992	9741/967/533/23553/3074/2760/4125/2588/1212/4758/2717/10577/5641/23457/8372/50617/410/3425/6448/8906/1520	21
hsa00531	hsa00531	Glycosaminoglycan degradation	6/390	19/8160	0.000182917	0.0272546	0.0252233	23553/3074/2588/8372/3425/6448	6
hsa05165	hsa05165	Human papillomavirus infection	30/390	331/8160	0.000522555	0.0519072	0.0480384	533/896/529/578/81029/4242/84667/5986/1017/7057/6773/51382/3679/27175/50617/1277/4855/9641/5159/3913/1950/3106/1286/57801/3659/1287/84612/9636/1288/8638	30
hsa04145	hsa04145	Phagosome	17/390	152/8160	0.000907139	0.0675819	0.0625449	84617/533/529/83547/7846/7057/51382/4973/7277/1535/718/3108/50617/3106/11151/1520/4688	17
hsa04621	hsa04621	NOD-like receptor signaling pathway	19/390	184/8160	0.00122799	0.0731882	0.0677334	7417/6352/10616/81631/81858/4939/2635/6773/5330/7128/4615/1535/29108/114769/9641/5600/115361/834/3606	19
hsa05133	hsa05133	Pertussis	10/390	76/8160	0.00314042	0.133125	0.123203	710/4615/718/29108/5600/716/725/3659/834/23643	10
hsa05417	hsa05417	Lipid and atherosclerosis	20/390	215/8160	0.00323553	0.133125	0.123203	6352/5533/1573/637/4973/5330/4615/1535/142678/29108/177/9641/5600/4312/834/23643/4314/1543/3606/4688	20
hsa04974	hsa04974	Protein digestion and absorption	12/390	103/8160	0.00357383	0.133125	0.123203	1359/481/1306/1302/1308/1277/1286/1803/1287/1289/1288/1307	12
hsa05323	hsa05323	Rheumatoid arthritis	11/390	93/8160	0.00461773	0.152898	0.141502	533/6352/529/7042/51382/3108/50617/4312/3589/4314/3606	11
hsa00480	hsa00480	Glutathione metabolism	8/390	57/8160	0.00535798	0.159668	0.147767	51060/9588/2878/9446/373156/2947/2686/2678	8
hsa04514	hsa04514	Cell adhesion molecules	15/390	157/8160	0.00797728	0.200417	0.18548	57555/6404/90952/999/9369/9076/933/3108/8506/4359/3106/6693/3384/1000/6383	15
hsa04670	hsa04670	Leukocyte transendothelial migration	12/390	114/8160	0.0080705	0.200417	0.18548	103910/3702/6494/90952/83593/9076/1535/7070/5600/10398/7852/4688	12
hsa00511	hsa00511	Other glycan degradation	4/390	18/8160	0.00921818	0.211309	0.19556	3074/4125/23324/4758	4
hsa05140	hsa05140	Leishmaniasis	9/390	77/8160	0.0107694	0.215582	0.199514	1917/7042/5777/4615/1535/718/3108/5600/4688	9
hsa04270	hsa04270	Vascular smooth muscle contraction	13/390	134/8160	0.0115595	0.215582	0.199514	4637/4879/5581/133/1907/5330/8605/1906/4638/136/10267/5583/10398	13
hsa04015	hsa04015	Rap1 signaling pathway	18/390	210/8160	0.0115749	0.215582	0.199514	8631/1268/57121/6494/83593/1942/3791/7057/5330/999/136/5600/5159/1950/9170/84612/4803/25780	18
hsa05169	hsa05169	Epstein-Barr virus infection	17/390	202/8160	0.0164257	0.287933	0.266473	377841/896/578/4939/1017/637/956/6773/7128/4615/3108/1647/4794/9641/5600/3106/9636	17
hsa04933	hsa04933	AGE-RAGE signaling pathway in diabetic complications	10/390	100/8160	0.0207685	0.343835	0.318208	5581/7042/5330/1906/1277/177/5600/1286/1287/1288	10
hsa04060	hsa04060	Cytokine-cytokine receptor interaction	22/390	295/8160	0.0251585	0.378927	0.350685	6375/6352/6376/3604/6373/3603/7042/8764/132014/3590/9173/652/3589/8718/9235/4803/7133/3561/7852/10148/3606/3575	22
hsa05130	hsa05130	Pathogenic Escherichia coli infection	16/390	197/8160	0.0263267	0.378927	0.350685	84617/55845/57121/578/5777/7846/7277/9076/4615/29108/5600/3059/9170/834/4542/3606	16
hsa00561	hsa00561	Glycerolipid metabolism	7/390	62/8160	0.0276142	0.378927	0.350685	129642/57104/2717/1609/11343/64900/1606	7
hsa05132	hsa05132	Salmonella infection	19/390	249/8160	0.0292666	0.378927	0.350685	103910/23207/302/83658/84617/55845/578/83547/257364/7846/7277/5294/4615/29108/5600/834/10398/23643/3606	19
hsa00980	hsa00980	Metabolism of xenobiotics by cytochrome P450	8/390	78/8160	0.0320862	0.378927	0.350685	3290/29785/9446/373156/2947/1545/218/1543	8
hsa04721	hsa04721	Synaptic vesicle cycle	8/390	78/8160	0.0320862	0.378927	0.350685	533/529/1212/6512/51382/6809/50617/23025	8
hsa05418	hsa05418	Fluid shear stress and atherosclerosis	12/390	139/8160	0.0337603	0.378927	0.350685	9446/8878/2947/3791/1535/1906/652/59341/5600/1843/6383/4688	12
hsa05164	hsa05164	Influenza A	14/390	171/8160	0.034181	0.378927	0.350685	6352/896/8766/578/4939/637/6773/4615/3108/56000/29108/9641/834/3606	14
hsa04657	hsa04657	IL-17 signaling pathway	9/390	94/8160	0.035134	0.378927	0.350685	3727/3934/132014/7128/9641/5600/4312/9618/4314	9
hsa04218	hsa04218	Cellular senescence	13/390	156/8160	0.0357046	0.378927	0.350685	7417/9133/896/5533/8878/1017/7042/83593/55957/1647/59341/5600/3106	13
hsa00360	hsa00360	Phenylalanine metabolism	3/390	16/8160	0.0381606	0.378927	0.350685	4128/259307/218	3
hsa05150	hsa05150	Staphylococcus aureus infection	9/390	96/8160	0.0394454	0.378927	0.350685	3861/3075/3884/3872/6404/718/3108/3875/716	9
hsa00600	hsa00600	Sphingolipid metabolism	6/390	53/8160	0.0395988	0.378927	0.350685	3074/91012/4758/2717/410/8877	6
hsa04217	hsa04217	Necroptosis	13/390	159/8160	0.0406901	0.378927	0.350685	7417/2495/10616/8878/81858/637/1540/6773/6775/8605/7128/29108/834	13
hsa05219	hsa05219	Bladder cancer	5/390	41/8160	0.0443311	0.400323	0.370486	7057/999/1612/4312/1950	5
hsa04061	hsa04061	Viral protein interaction with cytokine and cytokine receptor	9/390	100/8160	0.0491156	0.410252	0.379675	6375/6352/6376/6373/8764/7133/3561/7852/3606	9
hsa05152	hsa05152	Tuberculosis	14/390	180/8160	0.0491881	0.410252	0.379675	533/5533/637/7042/7421/4615/718/3108/50617/5600/8877/11151/1520/3606	14
hsa04610	hsa04610	Complement and coagulation cascades	8/390	85/8160	0.0495606	0.410252	0.379675	3075/710/1604/718/5055/716/725/2151	8
hsa05134	hsa05134	Legionellosis	6/390	57/8160	0.0535004	0.430895	0.39878	1917/4615/718/29108/834/3606	6
hsa04510	hsa04510	Focal adhesion	15/390	201/8160	0.0575409	0.448023	0.414631	103910/896/3791/7057/3679/4638/1277/5159/3913/1950/1286/1287/10398/1288/56924	15
hsa04512	hsa04512	ECM-receptor interaction	8/390	88/8160	0.0586339	0.448023	0.414631	7057/3679/1277/3913/1286/3339/1287/1288	8
hsa02010	hsa02010	ABC transporters	5/390	45/8160	0.0620339	0.462153	0.427708	23457/9429/215/10060/10347	5
hsa04010	hsa04010	MAPK signaling pathway	20/390	294/8160	0.0699292	0.501993	0.464578	3727/5533/1847/7042/5801/1942/3791/784/8605/1326/7039/4615/1647/1850/5600/5159/1950/1843/4803/25780	20
hsa05222	hsa05222	Small cell lung cancer	8/390	92/8160	0.0722683	0.501993	0.464578	578/1017/1647/3913/1286/9618/1287/1288	8
hsa04611	hsa04611	Platelet activation	10/390	124/8160	0.0724352	0.501993	0.464578	103910/5742/6786/83706/5330/8605/5294/4638/1277/5600	10
hsa04612	hsa04612	Antigen processing and presentation	7/390	78/8160	0.0783169	0.521417	0.482555	5641/5721/3823/3108/3106/1520/10437	7
hsa05131	hsa05131	Shigellosis	17/390	247/8160	0.0826222	0.521417	0.482555	103910/5581/6352/10616/81631/8878/81858/5330/4615/718/29108/5600/3059/834/10398/80201/3606	17
hsa00520	hsa00520	Amino sugar and nucleotide sugar metabolism	5/390	49/8160	0.0831849	0.521417	0.482555	3074/51706/55577/91373/80201	5
hsa04380	hsa04380	Osteoclast differentiation	10/390	128/8160	0.0854582	0.521417	0.482555	799/3727/5533/8878/7042/1540/6773/1535/5600/4688	10
hsa04668	hsa04668	TNF signaling pathway	9/390	112/8160	0.0869952	0.521417	0.482555	6352/6376/7128/1326/1906/5600/3659/4314/7133	9
hsa05144	hsa05144	Malaria	5/390	50/8160	0.089	0.521417	0.482555	7042/7057/4615/6383/3606	5
hsa00350	hsa00350	Tyrosine metabolism	4/390	36/8160	0.0910264	0.521417	0.482555	4128/1312/259307/218	4
hsa04979	hsa04979	Cholesterol metabolism	5/390	51/8160	0.0950206	0.521417	0.482555	7417/10577/51129/348/706	5
hsa04360	hsa04360	Axon guidance	13/390	182/8160	0.0956833	0.521417	0.482555	103910/1020/55558/5533/81029/1942/1949/7869/29984/10398/84612/56924/7852	13
hsa04750	hsa04750	Inflammatory mediator regulation of TRP channels	8/390	98/8160	0.0960503	0.521417	0.482555	5581/1573/5330/8605/59341/5600/5583/4803	8
hsa04650	hsa04650	Natural killer cell mediated cytotoxicity	10/390	131/8160	0.0961031	0.521417	0.482555	5533/80328/637/3823/5777/135250/353091/3106/3384/117157	10
hsa04662	hsa04662	B cell receptor signaling pathway	7/390	82/8160	0.0962347	0.521417	0.482555	3636/5533/5777/933/8519/4794/25780	7
hsa05143	hsa05143	African trypanosomiasis	4/390	37/8160	0.0984149	0.523708	0.484675	5330/4615/8542/3606	4
hsa04961	hsa04961	Endocrine and other factor-regulated calcium reabsorption	5/390	53/8160	0.107665	0.562879	0.520927	8766/1212/7421/5330/481	5
hsa05204	hsa05204	Chemical carcinogenesis - DNA adducts	6/390	69/8160	0.110912	0.56986	0.527387	3290/9446/373156/2947/1545/1543	6
hsa05120	hsa05120	Epithelial cell signaling in Helicobacter pylori infection	6/390	70/8160	0.116731	0.589592	0.545649	533/6352/529/51382/50617/5600	6
hsa04260	hsa04260	Cardiac muscle contraction	7/390	87/8160	0.121542	0.603661	0.558669	1327/1337/784/481/7169/7168/7139	7
hsa04625	hsa04625	C-type lectin receptor signaling pathway	8/390	104/8160	0.123773	0.604663	0.559596	5533/1540/6773/29108/9641/5600/3659/834	8
hsa05162	hsa05162	Measles	10/390	139/8160	0.128131	0.615854	0.569953	896/578/4939/1017/637/6773/7128/4615/9641/3561	10
hsa04115	hsa04115	p53 signaling pathway	6/390	73/8160	0.135078	0.628628	0.581775	9133/896/1017/637/7057/1647	6
hsa04966	hsa04966	Collecting duct acid secretion	3/390	27/8160	0.136313	0.628628	0.581775	529/51382/50617	3
hsa05410	hsa05410	Hypertrophic cardiomyopathy	7/390	90/8160	0.138213	0.628628	0.581775	7042/784/3679/7169/1906/7168/7139	7
hsa00380	hsa00380	Tryptophan metabolism	4/390	42/8160	0.139226	0.628628	0.581775	4128/259307/1545/1543	4
hsa05214	hsa05214	Glioma	6/390	75/8160	0.148021	0.647508	0.599248	578/7039/57172/1647/5159/1950	6
hsa04658	hsa04658	Th1 and Th2 cell differentiation	7/390	92/8160	0.149914	0.647508	0.599248	5533/6775/3714/3108/4794/5600/3561	7
hsa04370	hsa04370	VEGF signaling pathway	5/390	59/8160	0.150108	0.647508	0.599248	5533/3791/8605/5600/8877	5
hsa04630	hsa04630	JAK-STAT signaling pathway	11/390	162/8160	0.152099	0.647508	0.599248	896/5777/2273/6773/6775/3590/5159/1950/3589/3561/3575	11
hsa00603	hsa00603	Glycosphingolipid biosynthesis - globo and isoglobo series	2/390	15/8160	0.159041	0.657791	0.608764	3074/2717	2
hsa00604	hsa00604	Glycosphingolipid biosynthesis - ganglio series	2/390	15/8160	0.159041	0.657791	0.608764	3074/8869	2
hsa04926	hsa04926	Relaxin signaling pathway	9/390	129/8160	0.163717	0.657791	0.608764	2793/5330/1906/1277/5600/4312/1286/1287/1288	9
hsa00590	hsa00590	Arachidonic acid metabolism	5/390	61/8160	0.165622	0.657791	0.608764	2878/5742/1573/8605/2678	5
hsa04072	hsa04072	Phospholipase D signaling pathway	10/390	148/8160	0.170209	0.657791	0.608764	57121/1609/5330/8605/5294/5159/1950/9170/8877/1606	10
hsa01523	hsa01523	Antifolate resistance	3/390	30/8160	0.17095	0.657791	0.608764	4524/9429/2348	3
hsa03050	hsa03050	Proteasome	4/390	46/8160	0.175932	0.657791	0.608764	51371/5721/5698/5696	4
hsa00430	hsa00430	Taurine and hypotaurine metabolism	2/390	16/8160	0.17631	0.657791	0.608764	2686/2678	2
hsa04151	hsa04151	PI3K-Akt signaling pathway	21/390	354/8160	0.178985	0.657791	0.608764	2793/896/57121/1017/1942/3791/7057/3679/5294/7039/1277/5159/3913/1950/9170/1286/1287/4803/1288/3561/3575	21
hsa04623	hsa04623	Cytosolic DNA-sensing pathway	5/390	63/8160	0.18174	0.657791	0.608764	6352/29108/9641/834/3606	5
hsa05217	hsa05217	Basal cell carcinoma	5/390	63/8160	0.18174	0.657791	0.608764	578/81029/1647/652/64399	5
hsa00052	hsa00052	Galactose metabolism	3/390	31/8160	0.18301	0.657791	0.608764	130589/2717/80201	3
hsa04530	hsa04530	Tight junction	11/390	169/8160	0.184917	0.657791	0.608764	103910/4637/5581/7846/7277/9076/57530/3059/10398/84612/11346	11
hsa00514	hsa00514	Other types of O-glycan biosynthesis	4/390	47/8160	0.185583	0.657791	0.608764	10585/8473/4242/5986	4
hsa05231	hsa05231	Choline metabolism in cancer	7/390	98/8160	0.187625	0.657791	0.608764	57153/1609/8605/6583/5159/1950/1606	7
hsa05321	hsa05321	Inflammatory bowel disease	5/390	65/8160	0.198413	0.687523	0.63628	7042/6775/3108/3561/3606	5
hsa05030	hsa05030	Cocaine addiction	4/390	49/8160	0.205376	0.703472	0.651041	1020/4128/26086/8787	4
hsa04130	hsa04130	SNARE interactions in vesicular transport	3/390	33/8160	0.207762	0.703556	0.651119	6809/8676/6843	3
hsa05146	hsa05146	Amoebiasis	7/390	102/8160	0.214714	0.71353	0.66035	7042/5330/1277/3913/1286/1287/1288	7
hsa05110	hsa05110	Vibrio cholerae infection	4/390	50/8160	0.215496	0.71353	0.66035	533/529/51382/50617	4
hsa04371	hsa04371	Apelin signaling pathway	9/390	139/8160	0.220091	0.720736	0.667018	5581/2793/81631/5330/5294/999/4638/8877/10891	9
hsa04913	hsa04913	Ovarian steroidogenesis	4/390	51/8160	0.225749	0.725244	0.67119	1573/8605/1545/1543	4
hsa04620	hsa04620	Toll-like receptor signaling pathway	7/390	104/8160	0.228768	0.725244	0.67119	6352/6373/1326/4615/9641/5600/23643	7
hsa04660	hsa04660	T cell receptor signaling pathway	7/390	104/8160	0.228768	0.725244	0.67119	3702/5533/5777/1326/4794/5600/56924	7
hsa04622	hsa04622	RIG-I-like receptor signaling pathway	5/390	70/8160	0.242164	0.731922	0.67737	1540/9755/9641/5600/9636	5
hsa04540	hsa04540	Gap junction	6/390	88/8160	0.243803	0.731922	0.67737	84617/7846/7277/5330/5159/1950	6
hsa00760	hsa00760	Nicotinate and nicotinamide metabolism	3/390	36/8160	0.246129	0.731922	0.67737	23475/22933/4837	3
hsa00100	hsa00100	Steroid biosynthesis	2/390	20/8160	0.247495	0.731922	0.67737	1718/1591	2
hsa00532	hsa00532	Glycosaminoglycan biosynthesis - chondroitin sulfate / dermatan sulfate	2/390	20/8160	0.247495	0.731922	0.67737	51363/54480	2
hsa05235	hsa05235	PD-L1 expression and PD-1 checkpoint pathway in cancer	6/390	89/8160	0.251846	0.731922	0.67737	5533/5777/4615/4794/5600/1950	6
hsa04020	hsa04020	Calcium signaling pathway	14/390	240/8160	0.257819	0.731922	0.67737	7417/5533/6786/3791/5330/57172/4638/136/5159/1950/8877/4486/4803/7852	14
hsa01250	hsa01250	Biosynthesis of nucleotide sugars	3/390	37/8160	0.259162	0.731922	0.67737	55577/91373/80201	3
hsa05216	hsa05216	Thyroid cancer	3/390	37/8160	0.259162	0.731922	0.67737	578/999/1647	3
hsa00982	hsa00982	Drug metabolism - cytochrome P450	5/390	72/8160	0.260348	0.731922	0.67737	4128/9446/373156/2947/218	5
hsa05218	hsa05218	Melanoma	5/390	72/8160	0.260348	0.731922	0.67737	578/999/1647/5159/1950	5
hsa05223	hsa05223	Non-small cell lung cancer	5/390	72/8160	0.260348	0.731922	0.67737	578/83593/7039/1647/1950	5
hsa04022	hsa04022	cGMP-PKG signaling pathway	10/390	167/8160	0.276548	0.767249	0.710064	7417/4879/5581/5533/5330/3764/5294/481/4638/10398	10
hsa00340	hsa00340	Histidine metabolism	2/390	22/8160	0.283569	0.767249	0.710064	4128/218	2
hsa00513	hsa00513	Various types of N-glycan biosynthesis	3/390	39/8160	0.285475	0.767249	0.710064	6185/3074/11282	3
hsa05145	hsa05145	Toxoplasmosis	7/390	112/8160	0.287752	0.767249	0.710064	7042/5294/4615/3108/5600/3913/23643	7
hsa04261	hsa04261	Adrenergic signaling in cardiomyocytes	9/390	150/8160	0.289321	0.767249	0.710064	6331/784/5330/5294/481/7169/7168/5600/7139	9
hsa05212	hsa05212	Pancreatic cancer	5/390	76/8160	0.297585	0.767249	0.710064	578/7042/7039/1647/1950	5
hsa00260	hsa00260	Glycine, serine and threonine metabolism	3/390	40/8160	0.298716	0.767249	0.710064	4128/1757/23464	3
hsa05213	hsa05213	Endometrial cancer	4/390	58/8160	0.300325	0.767249	0.710064	578/999/1647/1950	4
hsa05414	hsa05414	Dilated cardiomyopathy	6/390	96/8160	0.309933	0.767249	0.710064	7042/784/3679/7169/7168/7139	6
hsa04726	hsa04726	Serotonergic synapse	7/390	115/8160	0.310759	0.767249	0.710064	2793/5742/4128/1573/5330/8605/1843	7
hsa04330	hsa04330	Notch signaling pathway	4/390	59/8160	0.31125	0.767249	0.710064	4242/5986/3714/4855	4
hsa04216	hsa04216	Ferroptosis	3/390	41/8160	0.31199	0.767249	0.710064	7417/2495/81631	3
hsa05170	hsa05170	Human immunodeficiency virus 1 infection	12/390	212/8160	0.314441	0.767249	0.710064	2793/9133/578/5533/637/4615/5600/3106/8906/7133/56924/7852	12
hsa04921	hsa04921	Oxytocin signaling pathway	9/390	154/8160	0.315845	0.767249	0.710064	4637/5533/784/5330/8605/5294/57172/4638/10398	9
hsa05215	hsa05215	Prostate cancer	6/390	97/8160	0.318429	0.767249	0.710064	4824/1017/7039/5159/1950/4314	6
hsa04978	hsa04978	Mineral absorption	4/390	60/8160	0.322212	0.767249	0.710064	2495/475/7421/481	4
hsa05416	hsa05416	Viral myocarditis	4/390	60/8160	0.322212	0.767249	0.710064	637/1604/3108/3106	4
hsa05167	hsa05167	Kaposi sarcoma-associated herpesvirus infection	11/390	194/8160	0.323322	0.767249	0.710064	2793/578/5533/81631/637/6773/5294/718/9641/5600/3106	11
hsa01521	hsa01521	EGFR tyrosine kinase inhibitor resistance	5/390	79/8160	0.326058	0.767249	0.710064	3791/7039/2621/5159/1950	5
hsa00564	hsa00564	Glycerophospholipid metabolism	6/390	98/8160	0.326959	0.767249	0.710064	81490/129642/1609/8605/64900/1606	6
hsa00140	hsa00140	Steroid hormone biosynthesis	4/390	61/8160	0.333201	0.767249	0.710064	3290/1312/1545/1543	4
hsa04014	hsa04014	Ras signaling pathway	13/390	235/8160	0.333374	0.767249	0.710064	2793/2114/83593/1942/3791/8605/7039/23179/5159/1950/4803/56924/25780	13
hsa04640	hsa04640	Hematopoietic cell lineage	6/390	99/8160	0.33552	0.767249	0.710064	1604/933/3590/3108/3589/3575	6
hsa05160	hsa05160	Hepatitis C	9/390	157/8160	0.336069	0.767249	0.710064	578/4939/1017/637/6773/9076/9641/1950/3434	9
hsa00592	hsa00592	alpha-Linolenic acid metabolism	2/390	25/8160	0.337281	0.767249	0.710064	8605/30	2
hsa04071	hsa04071	Sphingolipid signaling pathway	7/390	119/8160	0.341939	0.771953	0.714418	5581/91012/637/5330/53637/5600/8877	7
hsa04962	hsa04962	Vasopressin-regulated water reabsorption	3/390	44/8160	0.351841	0.788336	0.729579	8766/397/360	3
hsa04146	hsa04146	Peroxisome	5/390	82/8160	0.354803	0.789039	0.73023	4358/8799/373156/30/215	5
hsa05142	hsa05142	Chagas disease	6/390	102/8160	0.361341	0.797627	0.738178	6352/7042/5330/4615/718/5600	6
hsa04080	hsa04080	Neuroactive ligand-receptor interaction	19/390	362/8160	0.369425	0.805302	0.745281	5031/1268/799/133/1907/53637/718/1906/2900/706/136/130576/80763/2564/6752/9170/3814/4987/2151	19
hsa05161	hsa05161	Hepatitis B	9/390	162/8160	0.370223	0.805302	0.745281	1017/637/7042/6773/6775/4615/9641/5600/3339	9
hsa05415	hsa05415	Diabetic cardiomyopathy	11/390	203/8160	0.378249	0.816799	0.755921	1327/7417/1337/25874/7042/5330/1535/1277/177/5600/4688	11
hsa00920	hsa00920	Sulfur metabolism	1/390	10/8160	0.387384	0.821113	0.759914	9060	1
hsa05205	hsa05205	Proteoglycans in cancer	11/390	205/8160	0.390613	0.821113	0.759914	967/81029/7042/5777/3791/7057/1277/5600/3059/3339/6383	11
hsa04973	hsa04973	Carbohydrate digestion and absorption	3/390	47/8160	0.391418	0.821113	0.759914	5330/481/80201	3
hsa05210	hsa05210	Colorectal cancer	5/390	86/8160	0.39326	0.821113	0.759914	578/7042/7039/1647/1950	5
hsa05012	hsa05012	Parkinson disease	14/390	266/8160	0.394024	0.821113	0.759914	1327/7417/27173/91252/1337/84617/4128/65018/2861/7846/7277/9246/7318/1843	14
hsa00010	hsa00010	Glycolysis / Gluconeogenesis	4/390	67/8160	0.39919	0.824686	0.76322	130589/218/2027/80201	4
hsa00280	hsa00280	Valine, leucine and isoleucine degradation	3/390	48/8160	0.404485	0.824686	0.76322	259307/30/65985	3
hsa00591	hsa00591	Linoleic acid metabolism	2/390	29/8160	0.406808	0.824686	0.76322	1573/8605	2
hsa04392	hsa04392	Hippo signaling pathway - multiple species	2/390	29/8160	0.406808	0.824686	0.76322	23286/126374	2
hsa04659	hsa04659	Th17 cell differentiation	6/390	108/8160	0.413202	0.831987	0.769977	5533/3108/4794/5600/3561/10148	6
hsa05226	hsa05226	Gastric cancer	8/390	149/8160	0.419876	0.834032	0.77187	578/81029/1017/7042/3728/999/1647/1950	8
hsa04924	hsa04924	Renin secretion	4/390	69/8160	0.421004	0.834032	0.77187	5533/1907/5330/1906	4
hsa05022	hsa05022	Pathways of neurodegeneration - multiple diseases	24/390	476/8160	0.422815	0.834032	0.77187	1327/7417/196385/1337/84617/2878/1020/9973/578/5533/81631/81029/65018/8878/637/2861/7846/7277/5330/9246/177/5600/7318/7133	24
hsa04310	hsa04310	Wnt signaling pathway	9/390	170/8160	0.425412	0.834032	0.77187	23500/896/5533/81029/5330/56998/4919/25805/64840	9
hsa05171	hsa05171	Coronavirus disease - COVID-19	12/390	232/8160	0.431567	0.839842	0.777247	6147/4939/6773/4615/718/9641/5600/4312/716/834/9636/4314	12
hsa04062	hsa04062	Chemokine signaling pathway	10/390	192/8160	0.436581	0.839842	0.777247	6375/2793/6352/6376/3702/6373/6773/5330/5294/7852	10
hsa04068	hsa04068	FoxO signaling pathway	7/390	131/8160	0.43683	0.839842	0.777247	9133/1017/7042/1647/5600/1950/3575	7
hsa04728	hsa04728	Dopaminergic synapse	7/390	132/8160	0.444709	0.849509	0.786193	2793/4128/406/5533/1312/5330/5600	7
hsa04215	hsa04215	Apoptosis - multiple species	2/390	32/8160	0.456582	0.86535	0.800854	578/637	2
hsa00562	hsa00562	Inositol phosphate metabolism	4/390	73/8160	0.464004	0.86535	0.800854	3636/5330/5294/51477	4
hsa01524	hsa01524	Platinum drug resistance	4/390	73/8160	0.464004	0.86535	0.800854	578/9446/637/2947	4
hsa04724	hsa04724	Glutamatergic synapse	6/390	114/8160	0.464618	0.86535	0.800854	2793/5533/6512/5330/8605/2900	6
hsa04350	hsa04350	TGF-beta signaling pathway	5/390	94/8160	0.469286	0.866679	0.802084	7042/7057/652/2200/25805	5
hsa04810	hsa04810	Regulation of actin cytoskeleton	11/390	218/8160	0.471148	0.866679	0.802084	103910/55845/57121/3679/4638/5159/1950/9170/10398/56924/7852	11
hsa04210	hsa04210	Apoptosis	7/390	136/8160	0.476011	0.869223	0.804438	578/637/7846/7277/1647/1520/4803	7
hsa04390	hsa04390	Hippo signaling pathway	8/390	157/8160	0.478364	0.869223	0.804438	896/81029/7042/999/23286/652/126374/84612	8
hsa03320	hsa03320	PPAR signaling pathway	4/390	75/8160	0.485086	0.870817	0.805914	4973/51129/30/4312	4
hsa04918	hsa04918	Thyroid hormone synthesis	4/390	75/8160	0.485086	0.870817	0.805914	2878/5330/481/432	4
hsa04971	hsa04971	Gastric acid secretion	4/390	76/8160	0.495503	0.879222	0.813691	5330/481/4638/6752	4
hsa05166	hsa05166	Human T-cell leukemia virus 1 infection	11/390	222/8160	0.495669	0.879222	0.813691	7417/9133/896/2114/5533/1017/7042/3108/706/3106/3561	11
hsa05208	hsa05208	Chemical carcinogenesis - reactive oxygen species	11/390	223/8160	0.501759	0.884758	0.818815	1327/7417/1337/9446/2947/1535/5600/1545/1950/1543/4688	11
hsa05412	hsa05412	Arrhythmogenic right ventricular cardiomyopathy	4/390	77/8160	0.50583	0.88669	0.820603	3728/784/3679/1000	4
hsa04923	hsa04923	Regulation of lipolysis in adipocytes	3/390	57/8160	0.517213	0.899225	0.832204	57104/5742/11343	3
hsa00730	hsa00730	Thiamine metabolism	1/390	15/8160	0.520618	0.899225	0.832204	250	1
hsa04936	hsa04936	Alcoholic liver disease	7/390	142/8160	0.522033	0.899225	0.832204	4615/718/9641/5600/64900/10891/23643	7
hsa00240	hsa00240	Pyrimidine metabolism	3/390	58/8160	0.529043	0.90395	0.836576	377841/956/978	3
hsa00250	hsa00250	Alanine, aspartate and glutamate metabolism	2/390	37/8160	0.533876	0.90395	0.836576	435/259307	2
hsa04960	hsa04960	Aldosterone-regulated sodium reabsorption	2/390	37/8160	0.533876	0.90395	0.836576	6337/481	2
hsa05330	hsa05330	Allograft rejection	2/390	38/8160	0.548409	0.918123	0.849694	3108/3106	2
hsa05340	hsa05340	Primary immunodeficiency	2/390	38/8160	0.548409	0.918123	0.849694	3561/3575	2
hsa04064	hsa04064	NF-kappa B signaling pathway	5/390	104/8160	0.559607	0.925812	0.85681	1540/7128/4615/1647/23643	5
hsa04613	hsa04613	Neutrophil extracellular trap formation	9/390	190/8160	0.560053	0.925812	0.85681	7417/6404/5330/1535/718/177/5600/834/4688	9
hsa05207	hsa05207	Chemical carcinogenesis - receptor activation	10/390	212/8160	0.563758	0.925812	0.85681	164091/688/896/9446/2947/7421/9641/1545/1950/1543	10
hsa00450	hsa00450	Selenocompound metabolism	1/390	17/8160	0.565429	0.925812	0.85681	9060	1
hsa05014	hsa05014	Amyotrophic lateral sclerosis	17/390	364/8160	0.576184	0.93409	0.86447	1327/196385/1337/84617/2878/9973/5533/81631/65018/8878/637/7846/7277/56000/5600/834/7133	17
hsa04928	hsa04928	Parathyroid hormone synthesis, secretion and action	5/390	106/8160	0.576753	0.93409	0.86447	3727/7421/5330/4324/1591	5
hsa01232	hsa01232	Nucleotide metabolism	4/390	85/8160	0.584704	0.941847	0.871649	2987/377841/956/978	4
hsa05332	hsa05332	Graft-versus-host disease	2/390	42/8160	0.603317	0.966604	0.894561	3108/3106	2
hsa04940	hsa04940	Type I diabetes mellitus	2/390	43/8160	0.616231	0.977142	0.904313	3108/3106	2
hsa00190	hsa00190	Oxidative phosphorylation	6/390	134/8160	0.623743	0.977142	0.904313	1327/1337/533/529/51382/50617	6
hsa00670	hsa00670	One carbon pool by folate	1/390	20/8160	0.624933	0.977142	0.904313	4524	1
hsa00830	hsa00830	Retinol metabolism	3/390	68/8160	0.637759	0.977142	0.904313	54884/29785/1543	3
hsa04664	hsa04664	Fc epsilon RI signaling pathway	3/390	68/8160	0.637759	0.977142	0.904313	8605/241/5600	3
hsa05163	hsa05163	Human cytomegalovirus infection	10/390	225/8160	0.639819	0.977142	0.904313	2793/6352/6376/578/5533/637/5330/5600/3106/7852	10
hsa00770	hsa00770	Pantothenate and CoA biosynthesis	1/390	21/8160	0.642903	0.977142	0.904313	8876	1
hsa04920	hsa04920	Adipocytokine signaling pathway	3/390	69/8160	0.647612	0.977142	0.904313	4794/10891/7133	3
hsa05211	hsa05211	Renal cell carcinoma	3/390	69/8160	0.647612	0.977142	0.904313	7042/7039/56924	3
hsa04915	hsa04915	Estrogen signaling pathway	6/390	138/8160	0.652185	0.977142	0.904313	3861/3884/3872/5330/7039/3875	6
hsa04930	hsa04930	Type II diabetes mellitus	2/390	46/8160	0.653034	0.977142	0.904313	5581/80201	2
hsa00220	hsa00220	Arginine biosynthesis	1/390	22/8160	0.660014	0.977142	0.904313	435	1
hsa04144	hsa04144	Endocytosis	11/390	251/8160	0.660802	0.977142	0.904313	55738/8766/118813/1212/26056/80223/3106/84612/3561/7852/2348	11
hsa04137	hsa04137	Mitophagy - animal	3/390	72/8160	0.676021	0.977142	0.904313	81631/65018/8878	3
hsa00515	hsa00515	Mannose type O-glycan biosynthesis	1/390	23/8160	0.676307	0.977142	0.904313	10585	1
hsa04614	hsa04614	Renin-angiotensin system	1/390	23/8160	0.676307	0.977142	0.904313	1359	1
hsa04964	hsa04964	Proximal tubule bicarbonate reclamation	1/390	23/8160	0.676307	0.977142	0.904313	481	1
hsa04672	hsa04672	Intestinal immune network for IgA production	2/390	49/8160	0.686974	0.977142	0.904313	3108/7852	2
hsa04070	hsa04070	Phosphatidylinositol signaling system	4/390	97/8160	0.688144	0.977142	0.904313	3636/1609/5330/1606	4
hsa04666	hsa04666	Fc gamma R-mediated phagocytosis	4/390	97/8160	0.688144	0.977142	0.904313	3636/5581/8605/8877	4
hsa04925	hsa04925	Aldosterone synthesis and secretion	4/390	98/8160	0.695885	0.977142	0.904313	5581/5330/481/57172	4
hsa00510	hsa00510	N-Glycan biosynthesis	2/390	50/8160	0.697666	0.977142	0.904313	6185/11282	2
hsa05225	hsa05225	Hepatocellular carcinoma	7/390	168/8160	0.698787	0.977142	0.904313	578/81029/9446/2947/7042/7039/1647	7
hsa00270	hsa00270	Cysteine and methionine metabolism	2/390	51/8160	0.708054	0.977142	0.904313	1789/259307	2
hsa00330	hsa00330	Arginine and proline metabolism	2/390	51/8160	0.708054	0.977142	0.904313	4128/1152	2
hsa05202	hsa05202	Transcriptional misregulation in cancer	8/390	193/8160	0.710722	0.977142	0.904313	8861/578/3728/85414/1647/26471/2313/4314	8
hsa05224	hsa05224	Breast cancer	6/390	147/8160	0.711181	0.977142	0.904313	578/81029/3714/1647/4855/1950	6
hsa05220	hsa05220	Chronic myeloid leukemia	3/390	76/8160	0.711222	0.977142	0.904313	578/7042/1647	3
hsa04723	hsa04723	Retrograde endocannabinoid signaling	6/390	148/8160	0.717294	0.977142	0.904313	1268/2793/11343/5330/5600/2564	6
hsa05100	hsa05100	Bacterial invasion of epithelial cells	3/390	77/8160	0.719549	0.977142	0.904313	1212/999/3059	3
hsa00563	hsa00563	Glycosylphosphatidylinositol (GPI)-anchor biosynthesis	1/390	26/8160	0.720661	0.977142	0.904313	65258	1
hsa00790	hsa00790	Folate biosynthesis	1/390	26/8160	0.720661	0.977142	0.904313	250	1
hsa04972	hsa04972	Pancreatic secretion	4/390	102/8160	0.725471	0.977142	0.904313	8766/1359/5330/481	4
hsa04110	hsa04110	Cell cycle	5/390	126/8160	0.726537	0.977142	0.904313	9133/896/1017/7042/1647	5
hsa05206	hsa05206	MicroRNAs in cancer	13/390	310/8160	0.727504	0.977142	0.904313	5581/578/1789/7042/1942/7057/85414/7168/4855/5159/1545/90427/1591	13
hsa05320	hsa05320	Autoimmune thyroid disease	2/390	53/8160	0.727938	0.977142	0.904313	3108/3106	2
hsa01040	hsa01040	Biosynthesis of unsaturated fatty acids	1/390	27/8160	0.734054	0.980933	0.907822	30	1
hsa00983	hsa00983	Drug metabolism - other enzymes	3/390	80/8160	0.743412	0.986006	0.912517	9446/2947/978	3
hsa00650	hsa00650	Butanoate metabolism	1/390	28/8160	0.746807	0.986006	0.912517	65985	1
hsa04340	hsa04340	Hedgehog signaling pathway	2/390	56/8160	0.755606	0.986006	0.912517	55733/64399	2
hsa04114	hsa04114	Oocyte meiosis	5/390	131/8160	0.75734	0.986006	0.912517	9133/5533/1017/9985/5600	5
hsa04744	hsa04744	Phototransduction	1/390	29/8160	0.75895	0.986006	0.912517	8787	1
hsa05020	hsa05020	Prion disease	11/390	273/8160	0.763131	0.986006	0.912517	1327/7417/1337/84617/6352/5533/7846/7277/1535/5600/4688	11
hsa04931	hsa04931	Insulin resistance	4/390	108/8160	0.765758	0.986006	0.912517	5581/8473/5507/10891	4
hsa04066	hsa04066	HIF-1 signaling pathway	4/390	109/8160	0.772004	0.986006	0.912517	1906/1950/2027/80201	4
hsa04012	hsa04012	ErbB signaling pathway	3/390	85/8160	0.779562	0.986006	0.912517	7039/1950/56924	3
hsa00410	hsa00410	beta-Alanine metabolism	1/390	31/8160	0.78152	0.986006	0.912517	218	1
hsa04710	hsa04710	Circadian rhythm	1/390	31/8160	0.78152	0.986006	0.912517	406	1
hsa05310	hsa05310	Asthma	1/390	31/8160	0.78152	0.986006	0.912517	3108	1
hsa04714	hsa04714	Thermogenesis	9/390	232/8160	0.786134	0.986006	0.912517	1327/4879/1337/1268/57104/11343/5600/123096/10891	9
hsa04742	hsa04742	Taste transduction	3/390	86/8160	0.786267	0.986006	0.912517	5330/6337/6335	3
hsa04730	hsa04730	Long-term depression	2/390	60/8160	0.788698	0.986006	0.912517	5330/8605	2
hsa05135	hsa05135	Yersinia infection	5/390	137/8160	0.79079	0.986006	0.912517	4615/29108/5600/834/3606	5
hsa05016	hsa05016	Huntington disease	12/390	306/8160	0.800631	0.991663	0.917752	1327/7417/196385/1337/84617/2878/1212/7846/7277/5330/7052/10891	12
hsa00051	hsa00051	Fructose and mannose metabolism	1/390	33/8160	0.801982	0.991663	0.917752	80201	1
hsa04976	hsa04976	Bile secretion	3/390	89/8160	0.805378	0.991746	0.917829	481/9429/28234	3
hsa05168	hsa05168	Herpes simplex virus 1 infection	20/390	495/8160	0.815748	0.992312	0.918353	6352/578/4939/637/93474/8764/91120/6773/5199/121274/4615/284371/718/3108/163071/56000/55422/162966/9641/3106	20
hsa04929	hsa04929	GnRH secretion	2/390	64/8160	0.817785	0.992312	0.918353	5330/3814	2
hsa04970	hsa04970	Salivary secretion	3/390	92/8160	0.823033	0.992312	0.918353	1471/5330/481	3
hsa05010	hsa05010	Alzheimer disease	15/390	384/8160	0.826822	0.992312	0.918353	1327/7417/27173/91252/1337/84617/1020/5533/81029/637/7846/7277/5330/348/177	15
hsa04722	hsa04722	Neurotrophin signaling pathway	4/390	119/8160	0.827466	0.992312	0.918353	397/4794/5600/4803	4
hsa04912	hsa04912	GnRH signaling pathway	3/390	93/8160	0.828607	0.992312	0.918353	5330/8605/5600	3
hsa00500	hsa00500	Starch and sucrose metabolism	1/390	36/8160	0.829147	0.992312	0.918353	80201	1
hsa04919	hsa04919	Thyroid hormone signaling pathway	4/390	121/8160	0.837106	0.993962	0.91988	5330/481/652/4855	4
hsa04720	hsa04720	Long-term potentiation	2/390	67/8160	0.837196	0.993962	0.91988	5533/5330	2
hsa05031	hsa05031	Amphetamine addiction	2/390	69/8160	0.849079	0.997155	0.922835	4128/5533	2
hsa01522	hsa01522	Endocrine resistance	3/390	98/8160	0.854273	0.997155	0.922835	3714/4855/5600	3
hsa04917	hsa04917	Prolactin signaling pathway	2/390	70/8160	0.854721	0.997155	0.922835	5600/3659	2
hsa05230	hsa05230	Central carbon metabolism in cancer	2/390	70/8160	0.854721	0.997155	0.922835	5159/80201	2
hsa05033	hsa05033	Nicotine addiction	1/390	40/8160	0.859672	0.997155	0.922835	2564	1
hsa04520	hsa04520	Adherens junction	2/390	71/8160	0.860169	0.997155	0.922835	5777/999	2
hsa00230	hsa00230	Purine metabolism	4/390	128/8160	0.867369	0.997155	0.922835	2987/377841/9060/956	4
hsa04916	hsa04916	Melanogenesis	3/390	101/8160	0.86801	0.997155	0.922835	81029/5330/1906	3
hsa04914	hsa04914	Progesterone-mediated oocyte maturation	3/390	102/8160	0.87233	0.997155	0.922835	9133/1017/5600	3
hsa04150	hsa04150	mTOR signaling pathway	5/390	156/8160	0.873347	0.997155	0.922835	529/81029/51382/64900/79899	5
hsa00071	hsa00071	Fatty acid degradation	1/390	43/8160	0.878938	0.997274	0.922945	30	1
hsa01230	hsa01230	Biosynthesis of amino acids	2/390	75/8160	0.880145	0.997274	0.922945	435/2027	2
hsa03022	hsa03022	Basal transcription factors	1/390	45/8160	0.890293	0.999596	0.925095	6884	1
hsa04922	hsa04922	Glucagon signaling pathway	3/390	107/8160	0.892105	0.999596	0.925095	5533/5330/10891	3
hsa04910	hsa04910	Insulin signaling pathway	4/390	137/8160	0.899095	0.999596	0.925095	3636/5507/10891/80201	4
hsa03420	hsa03420	Nucleotide excision repair	1/390	47/8160	0.900585	0.999596	0.925095	2074	1
hsa00565	hsa00565	Ether lipid metabolism	1/390	49/8160	0.909914	0.999596	0.925095	8605	1
hsa04725	hsa04725	Cholinergic synapse	3/390	113/8160	0.912187	0.999596	0.925095	2793/5330/5294	3
hsa04911	hsa04911	Insulin secretion	2/390	86/8160	0.922279	0.999596	0.925095	5330/481	2
hsa04935	hsa04935	Growth hormone synthesis, secretion and action	3/390	119/8160	0.92882	0.999596	0.925095	5330/5600/6752	3
hsa04727	hsa04727	GABAergic synapse	2/390	89/8160	0.931085	0.999596	0.925095	2793/2564	2
hsa05032	hsa05032	Morphine addiction	2/390	91/8160	0.936422	0.999596	0.925095	2793/2564	2
hsa01212	hsa01212	Fatty acid metabolism	1/390	57/8160	0.939274	0.999596	0.925095	30	1
hsa04932	hsa04932	Non-alcoholic fatty liver disease	4/390	155/8160	0.943171	0.999596	0.925095	1327/1337/637/5600	4
hsa04713	hsa04713	Circadian entrainment	2/390	97/8160	0.950183	0.999596	0.925095	2793/5330	2
hsa03250	hsa03250	Viral life cycle - HIV-1	1/390	63/8160	0.954835	0.999596	0.925095	7852	1
hsa04024	hsa04024	cAMP signaling pathway	6/390	221/8160	0.957218	0.999596	0.925095	1907/481/1906/6752/64399/10398	6
hsa04927	hsa04927	Cortisol synthesis and secretion	1/390	65/8160	0.959082	0.999596	0.925095	5330	1
hsa05322	hsa05322	Systemic lupus erythematosus	3/390	136/8160	0.961497	0.999596	0.925095	718/3108/716	3
hsa05221	hsa05221	Acute myeloid leukemia	1/390	67/8160	0.96293	0.999596	0.925095	3728	1
hsa04141	hsa04141	Protein processing in endoplasmic reticulum	4/390	171/8160	0.966779	0.999596	0.925095	6748/6185/578/3300	4
hsa04140	hsa04140	Autophagy - animal	3/390	141/8160	0.96802	0.999596	0.925095	81631/8878/1612	3
hsa03013	hsa03013	Nucleocytoplasmic transport	2/390	108/8160	0.968374	0.999596	0.925095	1917/56000	2
hsa04120	hsa04120	Ubiquitin mediated proteolysis	3/390	142/8160	0.969193	0.999596	0.925095	140739/9246/7318	3
hsa05203	hsa05203	Viral carcinogenesis	5/390	204/8160	0.970127	0.999596	0.925095	896/578/1017/718/3106	5
hsa04550	hsa04550	Signaling pathways regulating pluripotency of stem cells	3/390	143/8160	0.970325	0.999596	0.925095	81029/652/5600	3
hsa01200	hsa01200	Carbon metabolism	2/390	115/8160	0.976418	0.999596	0.925095	2027/80201	2
hsa03018	hsa03018	RNA degradation	1/390	79/8160	0.979514	0.999596	0.925095	2027	1
hsa01240	hsa01240	Biosynthesis of cofactors	3/390	153/8160	0.97968	0.999596	0.925095	23475/80308/250	3
hsa04934	hsa04934	Cushing syndrome	3/390	155/8160	0.981178	0.999596	0.925095	81029/1017/5330	3
hsa04211	hsa04211	Longevity regulating pathway	1/390	89/8160	0.987512	0.999596	0.925095	10891	1
hsa03015	hsa03015	mRNA surveillance pathway	1/390	97/8160	0.991599	0.999596	0.925095	56000	1
hsa05017	hsa05017	Spinocerebellar ataxia	2/390	143/8160	0.992909	0.999596	0.925095	7417/5330	2
hsa05034	hsa05034	Alcoholism	3/390	187/8160	0.994662	0.999596	0.925095	2793/4128/136	3
hsa03008	hsa03008	Ribosome biogenesis in eukaryotes	1/390	109/8160	0.995368	0.999596	0.925095	56000	1
hsa04152	hsa04152	AMPK signaling pathway	1/390	121/8160	0.997448	0.999596	0.925095	10891	1
hsa03010	hsa03010	Ribosome	1/390	158/8160	0.999596	0.999596	0.925095	6147	1

## Sheet: KEGG_DOWN_Notch2High
	ID	Description	GeneRatio	BgRatio	pvalue	p.adjust	qvalue	geneID	Count
hsa03013	hsa03013	Nucleocytoplasmic transport	16/270	108/8160	4.37243e-07	0.000111497	0.000105859	57187/5903/9631/7175/10250/23039/9972/10526/23165/55916/11260/10527/26019/57122/79228/23279	16
hsa03030	hsa03030	DNA replication	9/270	36/8160	1.78758e-06	0.000227917	0.000216391	5422/4175/4174/1763/4171/10714/3978/5557/5981	9
hsa00310	hsa00310	Lysine degradation	11/270	63/8160	5.66716e-06	0.000481708	0.000457349	58508/55904/2122/84444/4297/8085/3033/7799/9739/55870/23067	11
hsa03040	hsa03040	Spliceosome	16/270	147/8160	2.62357e-05	0.00167253	0.00158795	57187/10915/55119/9092/23350/9879/6429/10594/988/220988/1665/27316/10992/23451/23020/5093	16
hsa04120	hsa04120	Ubiquitin mediated proteolysis	13/270	142/8160	0.000820671	0.0388369	0.0368731	11060/10277/8925/57448/672/8924/55236/10075/64682/51366/8554/8453/64750	13
hsa04110	hsa04110	Cell cycle	12/270	126/8160	0.000913811	0.0388369	0.0368731	4175/4174/2033/4171/1870/10274/5591/9126/10735/545/5885/64682	12
hsa05225	hsa05225	Hepatocellular carcinoma	14/270	168/8160	0.00131942	0.0422017	0.0400676	196528/5578/673/1870/51176/8289/6654/6601/6597/6599/6595/86/57492/1856	14
hsa03015	hsa03015	mRNA surveillance pathway	10/270	97/8160	0.00132397	0.0422017	0.0400676	23049/10250/55916/81608/26019/8731/11051/53981/26528/10767	10
hsa03022	hsa03022	Basal transcription factors	6/270	45/8160	0.00341701	0.0968152	0.0919195	6872/6877/83860/6875/2957/6878	6
hsa01522	hsa01522	Endocrine resistance	9/270	98/8160	0.005001	0.127525	0.121077	9611/5469/673/6667/1870/596/10498/6654/5601	9
hsa04910	hsa04910	Insulin signaling pathway	10/270	137/8160	0.0152817	0.325478	0.309019	91860/673/6654/57521/2194/31/5792/5601/3099/5584	10
hsa03018	hsa03018	RNA degradation	7/270	79/8160	0.0153166	0.325478	0.309019	55802/219988/57472/9652/170506/5393/23019	7
hsa03250	hsa03250	Viral life cycle - HIV-1	6/270	63/8160	0.0174184	0.341668	0.32439	2033/5903/11168/9972/904/10015	6
hsa05017	hsa05017	Spinocerebellar ataxia	10/270	143/8160	0.0200558	0.365302	0.34683	5578/6667/4800/23152/6712/6311/4976/23369/30849/5601	10
hsa03410	hsa03410	Base excision repair	4/270	33/8160	0.0225621	0.383556	0.36416	3980/10714/3978/3146	4
hsa04310	hsa04310	Wnt signaling pathway	11/270	170/8160	0.0253515	0.391734	0.371925	5578/2033/6907/51176/8061/9475/79718/5532/7090/1856/5601	11
hsa05211	hsa05211	Renal cell carcinoma	6/270	69/8160	0.0261156	0.391734	0.371925	673/2033/6654/5062/5781/8453	6
hsa05223	hsa05223	Non-small cell lung cancer	6/270	72/8160	0.0313858	0.440939	0.418642	5578/673/1870/6654/3799/27436	6
hsa05216	hsa05216	Thyroid cancer	4/270	37/8160	0.0328811	0.440939	0.418642	673/7175/51176/8030	4
hsa04510	hsa04510	Focal adhesion	12/270	201/8160	0.0345834	0.440939	0.418642	3371/5578/673/596/3696/6654/9475/2909/5062/4659/1793/5601	12
hsa04340	hsa04340	Hedgehog signaling pathway	5/270	56/8160	0.0370372	0.449737	0.426995	2737/596/5727/339745/64750	5
hsa03430	hsa03430	Mismatch repair	3/270	23/8160	0.0389108	0.451012	0.428205	10714/3978/5981	3
hsa05215	hsa05215	Prostate cancer	7/270	97/8160	0.0413511	0.458458	0.435275	673/2033/1870/596/6935/51176/6654	7
hsa04722	hsa04722	Neurotrophin signaling pathway	8/270	119/8160	0.0433549	0.460646	0.437353	91860/7161/673/596/6654/5781/57498/5601	8
hsa04919	hsa04919	Thyroid hormone signaling pathway	8/270	121/8160	0.0470584	0.479996	0.455723	5578/9611/5469/2033/10499/23389/25942/9968	8
hsa05202	hsa05202	Transcriptional misregulation in cancer	11/270	193/8160	0.0552948	0.542314	0.514891	9611/84444/6667/4297/6495/6935/860/8091/5218/25942/904	11
hsa04810	hsa04810	Regulation of actin cytoskeleton	12/270	218/8160	0.0578116	0.545998	0.518388	10788/673/200576/1730/4628/3696/6654/9475/2909/5062/4659/1793	12
hsa05210	hsa05210	Colorectal cancer	6/270	86/8160	0.0648579	0.59067	0.560801	673/596/51176/6654/26060/5601	6
hsa04720	hsa04720	Long-term potentiation	5/270	67/8160	0.0702317	0.617555	0.586327	91860/5578/673/2033/5532	5
hsa04710	hsa04710	Circadian rhythm	3/270	31/8160	0.0816028	0.679538	0.645175	8863/4862/9575	3
hsa05135	hsa05135	Yersinia infection	8/270	137/8160	0.0841004	0.679538	0.645175	9475/7456/147179/5586/10454/382/1793/5601	8
hsa04912	hsa04912	GnRH signaling pathway	6/270	93/8160	0.0872852	0.679538	0.645175	91860/5578/4216/6654/1958/5601	6
hsa04215	hsa04215	Apoptosis - multiple species	3/270	32/8160	0.0879402	0.679538	0.645175	596/57448/5601	3
hsa05014	hsa05014	Amyotrophic lateral sclerosis	17/270	364/8160	0.095083	0.713122	0.677061	5903/596/9631/7175/9972/23165/55916/6311/5532/220988/9782/64837/3799/30849/57122/23279/4719	17
hsa05214	hsa05214	Glioma	5/270	75/8160	0.102038	0.74342	0.705827	91860/5578/673/1870/6654	5
hsa05220	hsa05220	Chronic myeloid leukemia	5/270	76/8160	0.106447	0.754001	0.715873	673/2122/1870/6654/5781	5
hsa00061	hsa00061	Fatty acid biosynthesis	2/270	18/8160	0.117988	0.786076	0.746326	2194/31	2
hsa01212	hsa01212	Fatty acid metabolism	4/270	57/8160	0.119021	0.786076	0.746326	3033/2194/3992/31	4
hsa01521	hsa01521	EGFR tyrosine kinase inhibitor resistance	5/270	79/8160	0.120223	0.786076	0.746326	5578/673/596/6654/558	5
hsa04144	hsa04144	Endocytosis	12/270	251/8160	0.12812	0.797434	0.75711	89853/50807/7456/9101/147179/116987/3799/382/10564/5584/64750/10015	12
hsa04330	hsa04330	Notch signaling pathway	4/270	59/8160	0.130522	0.797434	0.75711	2033/9612/7090/1856	4
hsa04928	hsa04928	Parathyroid hormone synthesis, secretion and action	6/270	106/8160	0.138674	0.797434	0.75711	5578/673/6667/596/860/1958	6
hsa00670	hsa00670	One carbon pool by folate	2/270	20/8160	0.140464	0.797434	0.75711	25902/4548	2
hsa04934	hsa04934	Cushing syndrome	8/270	155/8160	0.141663	0.797434	0.75711	673/6667/1870/4297/8085/51176/9101/1856	8
hsa04714	hsa04714	Thermogenesis	11/270	232/8160	0.146678	0.797434	0.75711	8289/6654/6601/6597/57521/6599/6595/86/57492/51780/4719	11
hsa05206	hsa05206	MicroRNAs in cancer	14/270	310/8160	0.147137	0.797434	0.75711	3371/5578/9759/2033/1870/596/672/6935/23405/6654/6541/57521/8091/27086	14
hsa04360	hsa04360	Axon guidance	9/270	182/8160	0.149191	0.797434	0.75711	57522/5578/2045/5727/8829/9475/5062/5781/5532	9
hsa04012	hsa04012	ErbB signaling pathway	5/270	85/8160	0.150105	0.797434	0.75711	5578/673/6654/5062/5601	5
hsa05217	hsa05217	Basal cell carcinoma	4/270	63/8160	0.154819	0.805692	0.76495	2737/5727/51176/1856	4
hsa05161	hsa05161	Hepatitis B	8/270	162/8160	0.168299	0.858325	0.814921	5578/673/2033/1870/596/6654/10454/5601	8
hsa03060	hsa03060	Protein export	2/270	23/8160	0.175649	0.878243	0.833832	6731/11231	2
hsa05166	hsa05166	Human T-cell leukemia virus 1 infection	10/270	222/8160	0.200475	0.946311	0.898458	8295/2033/1870/8829/545/8061/64682/1958/5532/5601	10
hsa05132	hsa05132	Salmonella infection	11/270	249/8160	0.202422	0.946311	0.898458	1778/596/79026/51176/9475/10640/64837/3799/10454/382/5601	11
hsa03420	hsa03420	Nucleotide excision repair	3/270	47/8160	0.202803	0.946311	0.898458	10714/3978/5981	3
hsa05130	hsa05130	Pathogenic Escherichia coli infection	9/270	197/8160	0.205369	0.946311	0.898458	4628/9475/7456/5062/5781/147179/10454/382/5601	9
hsa04520	hsa04520	Adherens junction	4/270	71/8160	0.207817	0.946311	0.898458	2241/2033/51176/5792	4
hsa05224	hsa05224	Breast cancer	7/270	147/8160	0.213929	0.95705	0.908655	673/6667/1870/672/51176/6654/1856	7
hsa01524	hsa01524	Platinum drug resistance	4/270	73/8160	0.221815	0.975222	0.925907	5980/7155/596/672	4
hsa00650	hsa00650	Butanoate metabolism	2/270	28/8160	0.236653	1	0.949432	3033/7915	2
hsa04916	hsa04916	Melanogenesis	5/270	101/8160	0.242204	1	0.949432	91860/5578/2033/51176/1856	5
hsa04218	hsa04218	Cellular senescence	7/270	156/8160	0.258384	1	0.949432	91860/28996/1870/545/204851/5532/10114	7
hsa03460	hsa03460	Fanconi anemia pathway	3/270	54/8160	0.264618	1	0.949432	5980/672/545	3
hsa04114	hsa04114	Oocyte meiosis	6/270	131/8160	0.266229	1	0.949432	91860/26271/9748/9126/64682/5532	6
hsa04010	hsa04010	MAPK signaling pathway	12/270	294/8160	0.267647	1	0.949432	5578/673/2122/4216/57551/6654/5062/5532/51295/51347/10454/5601	12
hsa04728	hsa04728	Dopaminergic synapse	6/270	132/8160	0.271892	1	0.949432	91860/5578/9575/5532/3799/5601	6
hsa04922	hsa04922	Glucagon signaling pathway	5/270	107/8160	0.280081	1	0.949432	91860/2033/5532/57223/31	5
hsa04270	hsa04270	Vascular smooth muscle contraction	6/270	134/8160	0.283303	1	0.949432	91860/5578/673/4628/9475/4659	6
hsa04136	hsa04136	Autophagy - other	2/270	32/8160	0.286221	1	0.949432	57521/30849	2
hsa04066	hsa04066	HIF-1 signaling pathway	5/270	109/8160	0.292969	1	0.949432	5578/2033/596/3099/8453	5
hsa05213	hsa05213	Endometrial cancer	3/270	58/8160	0.300933	1	0.949432	673/51176/6654	3
hsa04140	hsa04140	Autophagy - animal	6/270	141/8160	0.323988	1	0.949432	596/9110/57521/30849/5601/3146	6
hsa00250	hsa00250	Alanine, aspartate and glutamate metabolism	2/270	37/8160	0.347624	1	0.949432	7915/57494	2
hsa03450	hsa03450	Non-homologous end-joining	1/270	13/8160	0.354514	1	0.949432	5591	1
hsa04071	hsa04071	Sphingolipid signaling pathway	5/270	119/8160	0.358586	1	0.949432	5578/596/9475/8439/5601	5
hsa05205	hsa05205	Proteoglycans in cancer	8/270	205/8160	0.367951	1	0.949432	7023/5578/673/5727/6654/9475/4659/5781	8
hsa05226	hsa05226	Gastric cancer	6/270	149/8160	0.371385	1	0.949432	673/1870/596/51176/6654/1856	6
hsa00513	hsa00513	Various types of N-glycan biosynthesis	2/270	39/8160	0.371731	1	0.949432	10905/79796	2
hsa05221	hsa05221	Acute myeloid leukemia	3/270	67/8160	0.382985	1	0.949432	673/51176/6654	3
hsa04664	hsa04664	Fc epsilon RI signaling pathway	3/270	68/8160	0.392015	1	0.949432	5578/6654/5601	3
hsa04015	hsa04015	Rap1 signaling pathway	8/270	210/8160	0.393297	1	0.949432	91860/5578/673/9732/23094/26037/51735/5584	8
hsa03440	hsa03440	Homologous recombination	2/270	41/8160	0.395476	1	0.949432	672/10714	2
hsa05219	hsa05219	Bladder cancer	2/270	41/8160	0.395476	1	0.949432	673/1870	2
hsa04070	hsa04070	Phosphatidylinositol signaling system	4/270	97/8160	0.400616	1	0.949432	91860/5578/200576/9110	4
hsa04666	hsa04666	Fc gamma R-mediated phagocytosis	4/270	97/8160	0.400616	1	0.949432	5578/50807/382/1793	4
hsa04920	hsa04920	Adipocytokine signaling pathway	3/270	69/8160	0.401012	1	0.949432	3953/5781/5601	3
hsa05031	hsa05031	Amphetamine addiction	3/270	69/8160	0.401012	1	0.949432	91860/5578/5532	3
hsa05170	hsa05170	Human immunodeficiency virus 1 infection	8/270	212/8160	0.403455	1	0.949432	91860/5578/596/545/5062/5532/10454/5601	8
hsa00564	hsa00564	Glycerophospholipid metabolism	4/270	98/8160	0.408139	1	0.949432	2820/253558/55326/9926	4
hsa05231	hsa05231	Choline metabolism in cancer	4/270	98/8160	0.408139	1	0.949432	5578/6667/6654/5601	4
hsa04933	hsa04933	AGE-RAGE signaling pathway in diabetic complications	4/270	100/8160	0.423128	1	0.949432	5578/596/1958/5601	4
hsa04137	hsa04137	Mitophagy - animal	3/270	72/8160	0.427764	1	0.949432	6667/9101/5601	3
hsa05131	hsa05131	Shigellosis	9/270	247/8160	0.43225	1	0.949432	596/9475/57521/30849/10454/382/1793/5601/3099	9
hsa00450	hsa00450	Selenocompound metabolism	1/270	17/8160	0.435936	1	0.949432	4548	1
hsa04115	hsa04115	p53 signaling pathway	3/270	73/8160	0.43659	1	0.949432	7161/596/545	3
hsa04068	hsa04068	FoxO signaling pathway	5/270	131/8160	0.437787	1	0.949432	673/2033/10733/6654/5601	5
hsa04650	hsa04650	Natural killer cell mediated cytotoxicity	5/270	131/8160	0.437787	1	0.949432	5578/673/6654/5781/5532	5
hsa04630	hsa04630	JAK-STAT signaling pathway	6/270	162/8160	0.448616	1	0.949432	3953/2033/596/6654/5781/8554	6
hsa04024	hsa04024	cAMP signaling pathway	8/270	221/8160	0.449088	1	0.949432	91860/673/2737/2033/5727/9475/4659/5601	8
hsa04625	hsa04625	C-type lectin receptor signaling pathway	4/270	104/8160	0.45281	1	0.949432	91860/5781/5532/5601	4
hsa04660	hsa04660	T cell receptor signaling pathway	4/270	104/8160	0.45281	1	0.949432	6654/5062/5532/5601	4
hsa04930	hsa04930	Type II diabetes mellitus	2/270	46/8160	0.452913	1	0.949432	5601/3099	2
hsa05212	hsa05212	Pancreatic cancer	3/270	76/8160	0.462751	1	0.949432	673/1870/5601	3
hsa05412	hsa05412	Arrhythmogenic right ventricular cardiomyopathy	3/270	77/8160	0.471356	1	0.949432	1756/3696/51176	3
hsa04915	hsa04915	Estrogen signaling pathway	5/270	138/8160	0.483072	1	0.949432	91860/6667/596/10499/6654	5
hsa00520	hsa00520	Amino sugar and nucleotide sugar metabolism	2/270	49/8160	0.485857	1	0.949432	51167/3099	2
hsa03008	hsa03008	Ribosome biogenesis in eukaryotes	4/270	109/8160	0.489187	1	0.949432	23195/55127/134430/55916	4
hsa04530	hsa04530	Tight junction	6/270	169/8160	0.489466	1	0.949432	4628/9475/51735/154810/5601/5584	6
hsa00100	hsa00100	Steroid biosynthesis	1/270	20/8160	0.490211	1	0.949432	3930	1
hsa00510	hsa00510	N-Glycan biosynthesis	2/270	50/8160	0.496563	1	0.949432	10905/79796	2
hsa04936	hsa04936	Alcoholic liver disease	5/270	142/8160	0.508393	1	0.949432	51176/2194/10454/31/5601	5
hsa04014	hsa04014	Ras signaling pathway	8/270	235/8160	0.518774	1	0.949432	91860/5578/57186/6654/5062/5781/382/5601	8
hsa04670	hsa04670	Leukocyte transendothelial migration	4/270	114/8160	0.524546	1	0.949432	5578/9475/2909/5781	4
hsa00515	hsa00515	Mannose type O-glycan biosynthesis	1/270	23/8160	0.539281	1	0.949432	2218	1
hsa04614	hsa04614	Renin-angiotensin system	1/270	23/8160	0.539281	1	0.949432	4012	1
hsa04072	hsa04072	Phospholipase D signaling pathway	5/270	148/8160	0.545407	1	0.949432	5578/6654/5781/55326/382	5
hsa05152	hsa05152	Tuberculosis	6/270	180/8160	0.55151	1	0.949432	91860/2033/596/4800/5532/5601	6
hsa04935	hsa04935	Growth hormone synthesis, secretion and action	4/270	119/8160	0.558699	1	0.949432	5578/2033/6654/5601	4
hsa04512	hsa04512	ECM-receptor interaction	3/270	88/8160	0.561411	1	0.949432	3371/341640/3696	3
hsa05235	hsa05235	PD-L1 expression and PD-1 checkpoint pathway in cancer	3/270	89/8160	0.569132	1	0.949432	5781/5532/27436	3
hsa04152	hsa04152	AMPK signaling pathway	4/270	121/8160	0.571988	1	0.949432	3953/57521/2194/31	4
hsa05417	hsa05417	Lipid and atherosclerosis	7/270	215/8160	0.572034	1	0.949432	91860/5578/596/9475/5532/10454/5601	7
hsa04921	hsa04921	Oxytocin signaling pathway	5/270	154/8160	0.581065	1	0.949432	91860/5578/9475/4659/5532	5
hsa00563	hsa00563	Glycosylphosphatidylinositol (GPI)-anchor biosynthesis	1/270	26/8160	0.583644	1	0.949432	84720	1
hsa00790	hsa00790	Folate biosynthesis	1/270	26/8160	0.583644	1	0.949432	10243	1
hsa04370	hsa04370	VEGF signaling pathway	2/270	59/8160	0.586284	1	0.949432	5578/5532	2
hsa04611	hsa04611	Platelet activation	4/270	124/8160	0.591498	1	0.949432	9475/2909/4659/5584	4
hsa04150	hsa04150	mTOR signaling pathway	5/270	156/8160	0.592617	1	0.949432	5578/673/6654/57521/1856	5
hsa04730	hsa04730	Long-term depression	2/270	60/8160	0.595493	1	0.949432	5578/673	2
hsa05416	hsa05416	Viral myocarditis	2/270	60/8160	0.595493	1	0.949432	1756/8672	2
hsa00062	hsa00062	Fatty acid elongation	1/270	27/8160	0.597465	1	0.949432	3033	1
hsa01040	hsa01040	Biosynthesis of unsaturated fatty acids	1/270	27/8160	0.597465	1	0.949432	3992	1
hsa04390	hsa04390	Hippo signaling pathway	5/270	157/8160	0.598327	1	0.949432	7161/9113/51176/1856/5584	5
hsa04350	hsa04350	TGF-beta signaling pathway	3/270	94/8160	0.606461	1	0.949432	6667/2033/64750	3
hsa00561	hsa00561	Glycerolipid metabolism	2/270	62/8160	0.613452	1	0.949432	253558/55326	2
hsa04380	hsa04380	Osteoclast differentiation	4/270	128/8160	0.616684	1	0.949432	8061/5532/10454/5601	4
hsa05163	hsa05163	Human cytomegalovirus infection	7/270	225/8160	0.620408	1	0.949432	91860/5578/6667/1870/6654/9475/5532	7
hsa04392	hsa04392	Hippo signaling pathway - multiple species	1/270	29/8160	0.623749	1	0.949432	9113	1
hsa04744	hsa04744	Phototransduction	1/270	29/8160	0.623749	1	0.949432	91860	1
hsa05167	hsa05167	Kaposi sarcoma-associated herpesvirus infection	6/270	194/8160	0.625145	1	0.949432	91860/2033/1870/51176/5532/5601	6
hsa04713	hsa04713	Circadian entrainment	3/270	97/8160	0.627808	1	0.949432	91860/5578/8863	3
hsa04750	hsa04750	Inflammatory mediator regulation of TRP channels	3/270	98/8160	0.634745	1	0.949432	91860/5578/5601	3
hsa00052	hsa00052	Galactose metabolism	1/270	31/8160	0.648324	1	0.949432	3099	1
hsa00640	hsa00640	Propanoate metabolism	1/270	32/8160	0.660004	1	0.949432	31	1
hsa04914	hsa04914	Progesterone-mediated oocyte maturation	3/270	102/8160	0.66159	1	0.949432	673/64682/5601	3
hsa05169	hsa05169	Epstein-Barr virus infection	6/270	202/8160	0.663972	1	0.949432	1870/596/9612/25942/10454/5601	6
hsa00051	hsa00051	Fructose and mannose metabolism	1/270	33/8160	0.671299	1	0.949432	3099	1
hsa04130	hsa04130	SNARE interactions in vesicular transport	1/270	33/8160	0.671299	1	0.949432	9482	1
hsa04924	hsa04924	Renin secretion	2/270	69/8160	0.6715	1	0.949432	91860/5532	2
hsa04141	hsa04141	Protein processing in endoplasmic reticulum	5/270	171/8160	0.673341	1	0.949432	10277/596/10905/5601/11231	5
hsa04064	hsa04064	NF-kappa B signaling pathway	3/270	104/8160	0.674469	1	0.949432	128178/596/10454	3
hsa04917	hsa04917	Prolactin signaling pathway	2/270	70/8160	0.679192	1	0.949432	6654/5601	2
hsa05120	hsa05120	Epithelial cell signaling in Helicobacter pylori infection	2/270	70/8160	0.679192	1	0.949432	5781/5601	2
hsa04371	hsa04371	Apelin signaling pathway	4/270	139/8160	0.680789	1	0.949432	91860/9759/1958/30849	4
hsa05016	hsa05016	Huntington disease	9/270	306/8160	0.689464	1	0.949432	6667/2033/6875/25942/64837/3799/30849/4719/5601	9
hsa05218	hsa05218	Melanoma	2/270	72/8160	0.694136	1	0.949432	673/1870	2
hsa04931	hsa04931	Insulin resistance	3/270	108/8160	0.699139	1	0.949432	5781/5792/5601	3
hsa00562	hsa00562	Inositol phosphate metabolism	2/270	73/8160	0.701391	1	0.949432	200576/9110	2
hsa04550	hsa04550	Signaling pathways regulating pluripotency of stem cells	4/270	143/8160	0.702161	1	0.949432	7994/55183/56916/1856	4
hsa00500	hsa00500	Starch and sucrose metabolism	1/270	36/8160	0.702987	1	0.949432	3099	1
hsa01250	hsa01250	Biosynthesis of nucleotide sugars	1/270	37/8160	0.712858	1	0.949432	3099	1
hsa04960	hsa04960	Aldosterone-regulated sodium reabsorption	1/270	37/8160	0.712858	1	0.949432	5578	1
hsa05143	hsa05143	African trypanosomiasis	1/270	37/8160	0.712858	1	0.949432	5578	1
hsa04971	hsa04971	Gastric acid secretion	2/270	76/8160	0.722303	1	0.949432	91860/5578	2
hsa05133	hsa05133	Pertussis	2/270	76/8160	0.722303	1	0.949432	91860/5601	2
hsa05145	hsa05145	Toxoplasmosis	3/270	112/8160	0.722371	1	0.949432	596/10454/5601	3
hsa05100	hsa05100	Bacterial invasion of epithelial cells	2/270	77/8160	0.728995	1	0.949432	23607/1793	2
hsa04621	hsa04621	NOD-like receptor signaling pathway	5/270	184/8160	0.734219	1	0.949432	596/5586/10454/84168/5601	5
hsa00260	hsa00260	Glycine, serine and threonine metabolism	1/270	40/8160	0.740553	1	0.949432	55349	1
hsa04216	hsa04216	Ferroptosis	1/270	41/8160	0.74918	1	0.949432	5093	1
hsa00380	hsa00380	Tryptophan metabolism	1/270	42/8160	0.757521	1	0.949432	3033	1
hsa04662	hsa04662	B cell receptor signaling pathway	2/270	82/8160	0.760438	1	0.949432	6654/5532	2
hsa00071	hsa00071	Fatty acid degradation	1/270	43/8160	0.765586	1	0.949432	3033	1
hsa05160	hsa05160	Hepatitis C	4/270	157/8160	0.768782	1	0.949432	673/1870/6654/8554	4
hsa04962	hsa04962	Vasopressin-regulated water reabsorption	1/270	44/8160	0.773383	1	0.949432	1778	1
hsa04911	hsa04911	Insulin secretion	2/270	86/8160	0.783278	1	0.949432	27445/5578	2
hsa03050	hsa03050	Proteasome	1/270	46/8160	0.788211	1	0.949432	23198	1
hsa04540	hsa04540	Gap junction	2/270	88/8160	0.793967	1	0.949432	5578/6654	2
hsa00514	hsa00514	Other types of O-glycan biosynthesis	1/270	47/8160	0.795259	1	0.949432	285203	1
hsa00620	hsa00620	Pyruvate metabolism	1/270	47/8160	0.795259	1	0.949432	31	1
hsa04973	hsa04973	Carbohydrate digestion and absorption	1/270	47/8160	0.795259	1	0.949432	3099	1
hsa04211	hsa04211	Longevity regulating pathway	2/270	89/8160	0.799136	1	0.949432	26060/57521	2
hsa04727	hsa04727	GABAergic synapse	2/270	89/8160	0.799136	1	0.949432	5578/10243	2
hsa00280	hsa00280	Valine, leucine and isoleucine degradation	1/270	48/8160	0.802073	1	0.949432	3033	1
hsa05022	hsa05022	Pathways of neurodegeneration - multiple diseases	13/270	476/8160	0.802138	1	0.949432	91860/5578/673/596/6712/6311/5532/64837/3799/30849/1856/4719/5601	13
hsa05410	hsa05410	Hypertrophic cardiomyopathy	2/270	90/8160	0.80419	1	0.949432	1756/3696	2
hsa04926	hsa04926	Relaxin signaling pathway	3/270	129/8160	0.805772	1	0.949432	5578/6654/5601	3
hsa04022	hsa04022	cGMP-PKG signaling pathway	4/270	167/8160	0.808835	1	0.949432	91860/9475/4659/5532	4
hsa04658	hsa04658	Th1 and Th2 cell differentiation	2/270	92/8160	0.81396	1	0.949432	5532/5601	2
hsa04970	hsa04970	Salivary secretion	2/270	92/8160	0.81396	1	0.949432	91860/5578	2
hsa05222	hsa05222	Small cell lung cancer	2/270	92/8160	0.81396	1	0.949432	1870/596	2
hsa05110	hsa05110	Vibrio cholerae infection	1/270	50/8160	0.81503	1	0.949432	5578	1
hsa00270	hsa00270	Cysteine and methionine metabolism	1/270	51/8160	0.821188	1	0.949432	4548	1
hsa05164	hsa05164	Influenza A	4/270	171/8160	0.823199	1	0.949432	5578/2033/11100/55916	4
hsa04657	hsa04657	IL-17 signaling pathway	2/270	94/8160	0.823295	1	0.949432	8061/5601	2
hsa05414	hsa05414	Dilated cardiomyopathy	2/270	96/8160	0.832208	1	0.949432	1756/3696	2
hsa00600	hsa00600	Sphingolipid metabolism	1/270	53/8160	0.832898	1	0.949432	9331	1
hsa04961	hsa04961	Endocrine and other factor-regulated calcium reabsorption	1/270	53/8160	0.832898	1	0.949432	5578	1
hsa04210	hsa04210	Apoptosis	3/270	136/8160	0.833456	1	0.949432	4001/596/5601	3
hsa04151	hsa04151	PI3K-Akt signaling pathway	9/270	354/8160	0.835603	1	0.949432	3371/5578/4602/596/672/3696/6654/57521/5586	9
hsa04925	hsa04925	Aldosterone synthesis and secretion	2/270	98/8160	0.840714	1	0.949432	91860/5578	2
hsa05162	hsa05162	Measles	3/270	139/8160	0.844246	1	0.949432	7161/596/5601	3
hsa05418	hsa05418	Fluid shear stress and atherosclerosis	3/270	139/8160	0.844246	1	0.949432	91860/596/5601	3
hsa05134	hsa05134	Legionellosis	1/270	57/8160	0.854075	1	0.949432	10767	1
hsa00240	hsa00240	Pyrimidine metabolism	1/270	58/8160	0.858937	1	0.949432	1854	1
hsa04620	hsa04620	Toll-like receptor signaling pathway	2/270	104/8160	0.863944	1	0.949432	10454/5601	2
hsa05208	hsa05208	Chemical carcinogenesis - reactive oxygen species	5/270	223/8160	0.86674	1	0.949432	673/6654/5781/4719/5601	5
hsa05034	hsa05034	Alcoholism	4/270	187/8160	0.87202	1	0.949432	91860/9759/673/6654	4
hsa04723	hsa04723	Retrograde endocannabinoid signaling	3/270	148/8160	0.873064	1	0.949432	5578/4719/5601	3
hsa04213	hsa04213	Longevity regulating pathway - multiple species	1/270	62/8160	0.876825	1	0.949432	57521	1
hsa04659	hsa04659	Th17 cell differentiation	2/270	108/8160	0.877666	1	0.949432	5532/5601	2
hsa04261	hsa04261	Adrenergic signaling in cardiomyocytes	3/270	150/8160	0.878792	1	0.949432	91860/5578/596	3
hsa04929	hsa04929	GnRH secretion	1/270	64/8160	0.884902	1	0.949432	5578	1
hsa04927	hsa04927	Cortisol synthesis and secretion	1/270	65/8160	0.888741	1	0.949432	6667	1
hsa04668	hsa04668	TNF signaling pathway	2/270	112/8160	0.890105	1	0.949432	10454/5601	2
hsa04932	hsa04932	Non-alcoholic fatty liver disease	3/270	155/8160	0.892123	1	0.949432	3953/4719/5601	3
hsa04725	hsa04725	Cholinergic synapse	2/270	113/8160	0.893027	1	0.949432	5578/596	2
hsa05020	hsa05020	Prion disease	6/270	273/8160	0.894338	1	0.949432	1958/5532/64837/3799/4719/5601	6
hsa05010	hsa05010	Alzheimer disease	9/270	384/8160	0.895673	1	0.949432	91860/673/5532/64837/3799/30849/1856/4719/5601	9
hsa04724	hsa04724	Glutamatergic synapse	2/270	114/8160	0.895877	1	0.949432	5578/5532	2
hsa00010	hsa00010	Glycolysis / Gluconeogenesis	1/270	67/8160	0.896039	1	0.949432	3099	1
hsa04514	hsa04514	Cell adhesion molecules	3/270	157/8160	0.897078	1	0.949432	3696/214/5792	3
hsa04726	hsa04726	Serotonergic synapse	2/270	115/8160	0.898656	1	0.949432	5578/673	2
hsa04217	hsa04217	Necroptosis	3/270	159/8160	0.901828	1	0.949432	596/5601/3146	3
hsa04622	hsa04622	RIG-I-like receptor signaling pathway	1/270	70/8160	0.906102	1	0.949432	5601	1
hsa05230	hsa05230	Central carbon metabolism in cancer	1/270	70/8160	0.906102	1	0.949432	3099	1
hsa05415	hsa05415	Diabetic cardiomyopathy	4/270	203/8160	0.908798	1	0.949432	5578/6667/4719/5601	4
hsa01230	hsa01230	Biosynthesis of amino acids	1/270	75/8160	0.920763	1	0.949432	4548	1
hsa04918	hsa04918	Thyroid hormone synthesis	1/270	75/8160	0.920763	1	0.949432	5578	1
hsa05140	hsa05140	Leishmaniasis	1/270	77/8160	0.925967	1	0.949432	10454	1
hsa05165	hsa05165	Human papillomavirus infection	7/270	331/8160	0.927009	1	0.949432	3371/2033/3696/545/6654/1856/5584	7
hsa04612	hsa04612	Antigen processing and presentation	1/270	78/8160	0.92844	1	0.949432	4800	1
hsa00983	hsa00983	Drug metabolism - other enzymes	1/270	80/8160	0.933142	1	0.949432	1854	1
hsa04142	hsa04142	Lysosome	2/270	132/8160	0.936494	1	0.949432	23312/1657	2
hsa04146	hsa04146	Peroxisome	1/270	82/8160	0.937536	1	0.949432	5189	1
hsa01232	hsa01232	Nucleotide metabolism	1/270	85/8160	0.943593	1	0.949432	1854	1
hsa05012	hsa05012	Parkinson disease	5/270	266/8160	0.943823	1	0.949432	91860/64837/3799/4719/5601	5
hsa05171	hsa05171	Coronavirus disease - COVID-19	4/270	232/8160	0.952322	1	0.949432	5578/6218/8829/5601	4
hsa05032	hsa05032	Morphine addiction	1/270	91/8160	0.954007	1	0.949432	5578	1
hsa04613	hsa04613	Neutrophil extracellular trap formation	3/270	190/8160	0.954052	1	0.949432	5578/9759/3146	3
hsa04062	hsa04062	Chemokine signaling pathway	3/270	192/8160	0.956317	1	0.949432	673/6654/9475	3
hsa04145	hsa04145	Phagosome	2/270	152/8160	0.963927	1	0.949432	200576/1778	2
hsa01240	hsa01240	Biosynthesis of cofactors	2/270	153/8160	0.964947	1	0.949432	10243/25902	2
hsa05203	hsa05203	Viral carcinogenesis	3/270	204/8160	0.967859	1	0.949432	9759/2033/2957	3
hsa04972	hsa04972	Pancreatic secretion	1/270	102/8160	0.968377	1	0.949432	5578	1
hsa05142	hsa05142	Chagas disease	1/270	102/8160	0.968377	1	0.949432	5601	1
hsa05146	hsa05146	Amoebiasis	1/270	102/8160	0.968377	1	0.949432	5578	1
hsa05207	hsa05207	Chemical carcinogenesis - receptor activation	3/270	212/8160	0.973888	1	0.949432	5578/596/6654	3
hsa01200	hsa01200	Carbon metabolism	1/270	115/8160	0.979703	1	0.949432	3099	1
hsa04020	hsa04020	Calcium signaling pathway	3/270	240/8160	0.987605	1	0.949432	91860/5578/5532	3
hsa00190	hsa00190	Oxidative phosphorylation	1/270	134/8160	0.989397	1	0.949432	4719	1
hsa03010	hsa03010	Ribosome	1/270	158/8160	0.995342	1	0.949432	6218	1
hsa05168	hsa05168	Herpes simplex virus 1 infection	7/270	495/8160	0.997781	1	0.949432	3054/55713/7587/596/6429/5781/10454	7
hsa04060	hsa04060	Cytokine-cytokine receptor interaction	1/270	295/8160	0.999959	1	0.949432	3953	1
hsa04080	hsa04080	Neuroactive ligand-receptor interaction	1/270	362/8160	0.999996	1	0.949432	3953	1
hsa04740	hsa04740	Olfactory transduction	1/270	439/8160	1	1	0.949432	91860	1
